# Supplementary material for: Lineage-Specific Genome Architecture Links Enhancers and Non-coding Disease Variants to Target Gene Promoters
Source: Cell. 2016 Nov 17;167(5):1369–1384.e19. doi: 10.1016/j.cell.2016.09.037 (PMC5123897; doi:10.1016/j.cell.2016.09.037)
Supplement: Table S1. Summary Statistics for the Datasets Generated in This Study, Related to Figure 1 — Tab 1: PCHi-C samples. Tab 2: Reciprocal capture Hi-C samples. Tab 3: Hi-C samples. [file mmc1.xlsx]

## Sheet: PCHi-C samples
Table S1. Summary statistics for the datasets generated in this study
Tab 1: PCHi-C samples
Cell type	Prefix	Biological replicates	Total read-pairs	Mapped read-pairs	% mapped read-pairs	Valid read-pairs	% valid read-pairs	Capture efficiency	Unique captured read-pairs	Significant promoter interactions
Megakaryocytes	MK	4	2696317863	1955343038	72.519	1205394326	61.6462	75.9917	653848788	150779
		PCHi-C MK 1	665668553	488381874	73.3671	332089709	67.998	76.9667	178303114
		PCHi-C MK 2	623844599	439542840	70.4571	300243345	68.3081	72.4333	191828140
		PCHi-C MK 3	700779526	499938835	71.3404	284004862	56.8079	72.8333	136542529
		PCHi-C MK 4	706025185	527479489	74.7111	289056410	54.7996	81.7333	147175005
Erythroblasts	Ery	3	2338677291	1662276177	71.0776	1156469658	69.5715	71.7444	588786672	151215
		PCHi-C Ery 1	767498021	548657063	71.4864	432261644	78.7854	72.1667	245085660
		PCHi-C Ery 2	736944241	513553058	69.6868	336881866	65.5983	68.9333	179626967
		PCHi-C Ery 3	834235029	600066056	71.9301	387326148	64.5473	74.1333	164074045
Neutrophils	Neu	3	2241977639	1652461407	73.7055	1393301807	84.3168	84.8639	736055569	142435
		PCHi-C Neu 1	852869071	629457068	73.8047	551039351	87.542	85.325	365233356
		PCHi-C Neu 2	661929713	487082037	73.5852	394208375	80.9326	86.5	193850457
		PCHi-C Neu 3	727178855	535922302	73.6988	448054081	83.6043	82.7667	176971756
Monocytes	Mon	3	1942858536	1424884092	73.3396	1029097217	72.2232	78.5444	572357387	165947
		PCHi-C Mon 1	573046161	435052555	75.9193	385527258	88.6162	84.7	268094476
		PCHi-C Mon 2	703341445	511433122	72.7148	347243125	67.8961	76.7667	149178770
		PCHi-C Mon 3	666470930	478398415	71.7808	296326834	61.9414	74.1667	155084141
Macrophages M0	Mφ0	3	2125716849	1604668386	75.4883	1278603975	79.6803	77.7556	668675248	180190
		PCHi-C Mφ0 1	611754513	459237321	75.0689	381362098	83.0425	75.3667	240397478
		PCHi-C Mφ0 2	713926518	536021435	75.0808	419771519	78.3125	78	244997758
		PCHi-C Mφ0 3	800035818	609409630	76.1728	477470358	78.3497	79.9	183280012
Macrophages M1	Mφ1	3	2067485594	1534510655	74.2211	1234373220	80.4408	73.4111	497683496	171031
		PCHi-C Mφ1 1	679382756	480643287	70.7471	369558836	76.8884	71.9	192044538
		PCHi-C Mφ1 2	656235836	500332606	76.2428	429637902	85.8705	79.3	177714538
		PCHi-C Mφ1 3	731867002	553534762	75.6332	435176482	78.6177	69.0333	127924420
Macrophages M2	Mφ2	3	2055090022	1550387166	75.4413	1262464704	81.429	73.7778	523561551	186172
		PCHi-C Mφ2 1	611046441	458940024	75.1072	360970336	78.6531	77.2333	220536779
		PCHi-C Mφ2 2	642752254	470696210	73.2314	380612049	80.8615	70.4667	193684120
		PCHi-C Mφ2 3	801291327	620750932	77.4688	520882319	83.9116	73.6333	109340652
Naïve B	nB	3	2127262739	1560205874	73.3434	1296826131	83.1189	69.2333	629928642	189720
		PCHi-C nB 1	696454802	510482396	73.2973	437580017	85.7189	66.4	185545888
		PCHi-C nB 2	715157005	523848086	73.2494	423246370	80.7956	67.8333	198029704
		PCHi-C nB 3	715650932	525875392	73.4821	435999744	82.9093	73.4667	246353050
Total B	tB	3	1874130921	1441318268	76.906	1176421957	81.6212	84.7889	702533922	213539
		PCHi-C tB 1	575782558	446888118	77.614	367188089	82.1656	88.0667	259241419
		PCHi-C tB 2	534738060	412325851	77.108	313098897	75.9348	84	175874648
		PCHi-C tB 3	763610303	582104299	76.2305	496134971	85.2313	82.3	267417855
Fetal Thymus	FetT	3	2728388103	2074271102	76.0255	1600262988	77.1482	76.6306	776491344	166743
		PCHi-C FetT 1	1049389468	797667841	76.0126	599625791	75.1724	76.075	216425174
		PCHi-C FetT 2	815493581	619446366	75.9597	469950044	75.8661	77.15	203645405
		PCHi-C FetT 3	863505054	657156895	76.1034	530687153	80.755	76.6667	356420765
Naïve CD4+	nCD4	4	2797861611	2054487489	73.4306	1577007731	76.7592	75.5333	844697853	210074
		PCHi-C nCD4 1	755775673	524402421	69.386	355075336	67.7105	72.7	184060075
		PCHi-C nCD4 2	640489393	489239893	76.3853	392292799	80.1841	82.3	200468648
		PCHi-C nCD4 3	694136827	506683190	72.9947	384270060	75.8403	69.7	198754473
		PCHi-C nCD4 4	707459718	534161985	75.5042	445369536	83.3772	77.4333	261414657
Total CD4+	tCD4	3	2227386686	1700771973	76.3573	1405320832	82.6284	80.7	836974777	199525
		PCHi-C tCD4 1	653727428	501583337	76.7267	371147245	73.9951	77.4333	218828945
		PCHi-C tCD4 2	743982471	567047217	76.2178	495257566	87.3397	82.8667	306333829
		PCHi-C tCD4 3	829676787	632141419	76.1913	538916021	85.2524	81.8	311812003
Non-activated Total CD4+	naCD4	3	2034344692	1524685502	74.9473	1257599832	82.4826	77.5444	721030702	211720
		PCHi-C naCD4 1	637467514	460436193	72.229	387243351	84.1036	69	222761070
		PCHi-C naCD4 2	598493269	450235206	75.2281	352014672	78.1846	78.1667	183663810
		PCHi-C naCD4 3	798383909	614014103	76.9071	518341809	84.4186	85.4667	314605822
Activated Total CD4+	aCD4	3	1971143855	1496878754	75.9396	1245792599	83.226	80.4444	749720649	213235
		PCHi-C aCD4 1	520254348	397847785	76.4718	326270897	82.009	82.4	218281860
		PCHi-C aCD4 2	650738248	487213374	74.8709	401830800	82.4753	76.1333	226154627
		PCHi-C aCD4 3	800151259	611817595	76.4627	517690902	84.6152	82.8	305284162
Naïve CD8+	nCD8	3	1910881702	1430782116	74.8755	1183504996	82.7173	79.6333	747834572	216232
		PCHi-C nCD8 1	605783780	452382406	74.6772	374015307	82.6768	80.5	249484737
		PCHi-C nCD8 2	593369686	443263065	74.7027	370633261	83.6147	76.3667	228053436
		PCHi-C nCD8 3	711728236	535136645	75.1883	438856428	82.0083	82.0333	270296399
Total CD8+	tCD8	3	1849225803	1392024296	75.2761	1156734107	83.0973	76.3111	628771947	204382
		PCHi-C tCD8 1	607409427	454448271	74.8175	385398015	84.8057	74.7	233377677
		PCHi-C tCD8 2	530506379	403027078	75.9703	339889325	84.3341	79.9333	202090805
		PCHi-C tCD8 3	711309997	534548947	75.1499	431446767	80.7123	74.3	193303465
Endothelial Precursors	EndP	3	2308749174	1714825677	74.2751	1053353025	61.4262	74.0222	420536621	145888
		PCHi-C EndP 1	764384194	575885705	75.3398	310976046	53.9996	76.4	133426389
		PCHi-C EndP 2	774716778	569927422	73.5659	310745909	54.5238	69.5333	133127902
		PCHi-C EndP 3	769648202	569012550	73.9315	431631070	75.8562	76.1333	153982330
Total									11299489740	698,187 unique
Note: significant interactions are defined as having CHiCAGO scores > 5 in the respective cell type. Exclude 9,396 interactions involving 484 captured non-promoter fragments that are not considered further in the study.

## Sheet: Reciprocal capture Hi-C samples
Table S1. Summary statistics for the datasets generated in this study
Tab 2: Reciprocal capture Hi-C samples
Cell type	Prefix	Biological replicates	Total read-pairs	Mapped read-pairs	Valid read-pairs	Unique on-target read-pairs	Cis-close (<10Kbp) read-pairs	Cis-far (>10Kbp) read-pairs	Trans read-pairs
Megakaryocytes	MK	2
		RC MK 1	441326407	350071111	186669250	38892190	5230981	26800286	10053042
		RC MK 2	452671251	368324266	162837321	20134072	6785058	23981311	8125821
Erythroblasts	Ery	2
		RC Ery 1	441263413	356217182	235923179	34866371	4907703	24397901	5560767
		RC Ery 2	427961046	340971736	185144777	26072822	3168090	14780437	8124295
Non-activated Total CD4+	naCD4	2
		RC naCD4 1	374639813	295422934	205623212	34163145	3911611	22017179	8234355
		RC naCD4 2	407765106	331429770	232683465	46874563	5917857	30090313	10866393
Activated Total CD4+	aCD4	2
		RC aCD4 1	428690324	353412108	237508436	18280512	2184298	11631913	4464301
		RC aCD4 2	424603474	342874068	241245892	42084309	5230981	26800286	10053042
Total			3398920834	2738723175	1687635532	261367984

## Sheet: Hi-C samples
Table S1. Summary statistics for the datasets generated in this study
Tab 2: Reciprocal capture Hi-C samples
Cell type	Prefix	Biological replicates	Total read-pairs	Mapped read-pairs	% mapped read-pairs	Valid read-pairs	% valid read-pairs	Unique read-pairs	% unique read-pairs	Cis-close (<10Kbp) read-pairs	% cis-close read-pairs	Cis-far (>10Kbp) read-pairs	% cis-far read-pairs	Trans read-pairs	% trans read-pairs
Megakaryocytes	MK	2	521346903	325245170	62.3856	182047700	55.9725	180753223	99.2889
		Hi-C MK 1	227915426	144735115	63.5039	82604780	57.0731	81716800	98.925	14178416	17.3507	50942741	62.3406	16595643	20.3087
		Hi-C MK 2	293431477	180510055	61.5169	99442920	55.09	99036423	99.5912	13022625	13.1493	56225898	56.7729	29787900	30.0777
Erythroblasts	Ery	2	477032218	311371869	65.2727	193258594	62.0668	191539678	99.1106
		Hi-C Ery 1	242240165	159834517	65.9818	114764402	71.802	113727840	99.0968	15737358	13.8377	81158156	71.3617	16832326	14.8005
		Hi-C Ery 2	234792053	151537352	64.5411	78494192	51.7986	77811838	99.1307	9346475	12.0116	44986835	57.8149	23478528	30.1735
Neutrophils	Neu	2	521316968	332754394	63.8296	273636879	82.2339	270784205	98.9575
		Hi-C Neu 1	260442714	167560272	64.3367	142798110	85.2219	141909951	99.378	14205982	10.0106	79574150	56.0737	48129819	33.9157
		Hi-C Neu 2	260874254	165194122	63.3233	130838769	79.203	128874254	98.4985	9923852	7.70041	72250483	56.0628	46699919	36.2368
Monocytes	Mon	2	514780999	337003857	65.4655	225802776	67.003	223883910	99.1502
		Hi-C Mon 1	253186019	167863808	66.3006	146255466	87.1275	145292056	99.3413	19447231	13.3849	93434733	64.3082	32410092	22.3069
		Hi-C Mon 2	261594980	169140049	64.6572	79547310	47.0304	78591854	98.7989	8213668	10.451	51361994	65.3528	19016192	24.1961
Macrophages M0	Mφ0	2	509022370	334733524	65.7601	239987143	71.695	237153171	98.8191
		Hi-C Mφ0 1	254379219	167523554	65.8558	118215548	70.5665	116511617	98.5586	15603659	13.3924	81196720	69.6898	19711238	16.9178
		Hi-C Mφ0 2	254643151	167209970	65.6644	121771595	72.8256	120641554	99.072	22188146	18.3918	80929753	67.0828	17523655	14.5254
Naïve B	nB	2	544208352	360047887	66.1599	278538537	77.3615	275087329	98.761
		Hi-C nB 1	270628948	179107122	66.1818	139297522	77.7733	138117563	99.1529	17242044	12.4836	88722423	64.2369	32153096	23.2795
		Hi-C nB 2	273579404	180940765	66.1383	139241015	76.9539	136969766	98.3688	19391284	14.1573	87380582	63.7955	30197900	22.0471
Naïve CD4+	nCD4	2	507479090	336875402	66.3821	265053889	78.6801	261813418	98.7774
		Hi-C nCD4 1	259780064	171424234	65.9882	129728845	75.6771	127794162	98.5087	19401109	15.1815	80337247	62.8646	28055806	21.9539
		Hi-C nCD4 2	247699026	165451168	66.7952	135325044	81.7915	134019256	99.0351	17187242	12.8245	88063512	65.7096	28768502	21.4659
Naïve CD8+	nCD8	2	477096972	311931055	65.3811	243805282	78.16	241624219	99.1054
		Hi-C nCD8 1	243772732	160643908	65.899	125141325	77.8998	124006252	99.093	14438698	11.6435	77790314	62.731	31777240	25.6255
		Hi-C nCD8 2	233324240	151287147	64.8399	118663957	78.4362	117617967	99.1185	13536551	11.5089	73778872	62.7276	30302544	25.7635
Total			4072283872			1902130800		1882639153
