# Supplementary material for: Lineage-Specific Genome Architecture Links Enhancers and Non-coding Disease Variants to Target Gene Promoters
Source: Cell. 2016 Nov 17;167(5):1369–1384.e19. doi: 10.1016/j.cell.2016.09.037 (PMC5123897; doi:10.1016/j.cell.2016.09.037)
Supplement: Table S2. Lead eQTLs Overlapping the PIRs of Their Target Genes, Related to Figure 5 — Tab 1: monocyte-specific eQTLs (Fairfax et al., 2012). Tab 2: B cell-specific eQTLs (Fairfax et al., 2012). Tab 3: eQTLs detected in whole blood (Westra et al., 2013). [file mmc2.xlsx]

## Sheet: Description
Table S2. Lead eQTLs overlapping the PIRs of their target genes.
This table lists lead eQTLs overlapping the PIRs that physically connect to their target gene promoters, accounting for linkage disequilibrium (LD).
Description of columns:
Gene_symbol	Gene symbol of the eQTL target gene
Lead_eQTL_SNP_id,	The rsid, chromosome and position (GRCh37) of the lead eQTL SNP
Lead_eQTL_SNP_chr,
Lead_eQTL_SNP_pos.
PIR_overlapping_SNP_ids	The rsids of the eQTL SNPs in LD with the lead SNP (r^2>=0.8) that overlap the respective PIRs (including, if this is the case, the lead eQTL SNP itself).
r2_with_lead_eQTL_SNP	r^2 between each respective overlapping SNP and the lead SNP
PIR_chr,	Chromosome, start and end of the PIR contacting the eQTL-regulated gene (GRCh37).
PIR_start,
PIR_end,
PIR_id.	The ID of the PIR contacting the eQTL-regulated gene (GRCh37). IDs are from the Digest_Human_HindIII.rmap file available as part of the human_PCHiC_hg19_HindIII_design.tar.gz archive in the Capture Design folder at https://osf.io/u8tzp.
PIR_contains_promoter	Does the PIR contain a promoter of another gene?
ArrayProbeID	Expression microarray probe ID corresponding to the PIR-connected, eQTL-regulated gene. In all cases, Illumina Whole‐Genome Expression Beadchip HT12-v4 array is used.
Bait_chr,	Chromosome, start, end of the baited HindIII fragment containing the eQTL-regulated gene promoter (GRCh37).
Bait_start,
Bait_end.
Bait_id	The ID of the baited HindIII fragment containing the eQTL-regulated gene promoter (GRCh37). IDs are from the Digest_Human_HindIII_baits_e75_ID.baitmap file available as part of the human_PCHiC_hg19_HindIII_design.tar.gz archive in the Capture Design folder at https://osf.io/u8tzp.
Note: In some cases, more than one PIR harbours eQTL SNPs in LD with the lead eQTL SNP. While we report all such PIRs for each lead eQTL, it cannot be ruled out that there is only a single causal eQTL variant explaining these signals.

## Sheet: Monocytes (Fairfax et al. 2012)
Table S2. Lead eQTLs overlapping the PIRs of their target genes.
Tab 1. Monocyte-specific eQTLs (Fairfax et al., 2012) and PIRs.
Gene_symbol	Lead_eQTL_SNP_id	Lead_eQTL_SNP_chr	Lead_eQTL_SNP_pos	PIR_overlapping_SNP_ids	r2_with_lead_eQTL_SNP	PIR_chr	PIR_start	PIR_end	PIR_id	PIR_contains_promoter	ArrayProbeID	Bait_chr	Bait_start	Bait_end	Bait_id
AASDH	rs6856845	chr4	57245237	rs1976815,rs4865101,rs13114104	0.808427,0.808427,0.808427	chr4	57290377	57301053	512409	False	4150561	chr4	57252367	57255776	512394
ABCB8	rs4725893	chr7	150112138	rs2888635,rs11979215	0.804725,0.807254	chr7	150119029	150124330	705049	False	3990592	chr7	150720024	150728615	705190
ABCC1	rs58260876	chr16	16251259	rs58260876	1.0	chr16	16250204	16254120	262436	False	1500187	chr16	16029025	16052541	262399
ABCF2	rs2414	chr7	150910642	rs2414,rs3800792,rs3800793,7:150916114,rs6949587,rs2242141	1.0,0.93225,0.937299,0.890979,0.916591,0.90189	chr7	150905888	150921408	705221	False	7100039	chr7	150923041	150936379	705223
ABHD12	rs9927	chr20	25277244	rs4815404	0.815149	chr20	25301726	25302628	410760	False	7100615	chr20	25366671	25376452	410775
ABHD12	rs9927	chr20	25277244	rs3002698,rs6115146,rs6037085	0.815149,0.819595,0.815149	chr20	25302629	25306234	410761	False	7100615	chr20	25366671	25376452	410775
ABHD2	rs4932467	chr15	89614785	rs4932467,rs9920084	1.0,1.0	chr15	89612265	89615147	255163	False	6900475	chr15	89621638	89633335	255166
ABHD2	rs4932467	chr15	89614785	rs9920062,rs11856863,rs11853247,rs9920373	1.0,1.0,1.0,0.873027	chr15	89615148	89616023	255164	False	6900475	chr15	89621638	89633335	255166
ABI1	rs10764642	chr10	27087866	rs10764642	1.0	chr10	27087797	27088387	72164	False	5130725	chr10	27148168	27151789	72175
ABTB2	rs10444232	chr11	34204464	rs10444232	1.0	chr11	34204111	34204527	112533	False	940148	chr11	34376256	34385647	112583
ABTB2	rs10444232	chr11	34204464	rs10836158	1.0	chr11	34204528	34205745	112534	False	940148	chr11	34376256	34385647	112583
ABTB2	rs10444232	chr11	34204464	rs910254	0.85918	chr11	34205746	34214746	112535	False	940148	chr11	34376256	34385647	112583
AC079922.3	rs17042199	chr2	113393165	rs17042199	1.0	chr2	113389261	113393250	363756	False	870551	chr2	113402487	113405754	363760
AC079922.3	rs17042199	chr2	113393165	rs7559775,rs12994441,rs12996187,rs10199279,rs10177499	0.972446,0.972446,0.972446,0.812915,0.805113	chr2	113393251	113398087	363757	False	870551	chr2	113402487	113405754	363760
AC079922.3	rs17042199	chr2	113393165	rs6747928,rs4849094	0.802806,0.802806	chr2	113422187	113423213	363766	False	870551	chr2	113402487	113405754	363760
AC098872.3	rs12463739	chr2	193038770	rs12463739	1	chr2	193033327	193041487	388849	False	540132	chr2	192653057	192660372	388725
AC105760.3	rs80043978	chr2	237541504	rs80043978	1.0	chr2	237532122	237541769	402209	False	1090025	chr2	237963367	237973252	402342
ACAD8	rs10894791	chr11	134142033	rs10894791,rs55823731	1.0,0.925382	chr11	134140117	134148111	141520	True	730671	chr11	134121555	134127162	141512
ACOT13	rs1885211	chr6	24692179	rs1885211	1	chr6	24690875	24695216	617833	False	1580427	chr6	24666035	24674164	617826
ACOT7	rs11806429	chr1	6550505	rs3007430	0.844083	chr1	6553634	6581701	1217	True	4290050	chr1	6440860	6466926	1204
ADAM19	rs17054657	chr5	156927875	rs17054657	1	chr5	156912213	156933952	603644	False	6900209	chr5	156995435	157004260	603664
ADCY4	rs2295300	chr14	24805117	rs3212243,rs3212242,rs8008406	0.861778,0.861778,0.906775	chr14	24807044	24820217	211705	True	6330224	chr14	24800814	24805365	211702
ADCY9	rs2238448	chr16	4059439	rs2238448,rs12599911,rs12595857	1.0,0.85624,0.871017	chr16	4055195	4063550	259446	False	3060100	chr16	4163681	4169290	259473
ADD1	rs1263412	chr4	2858005	rs1263412	1.0	chr4	2851728	2859778	496972	False	1230289	chr4	2844877	2846675	496970
ADD1	rs1263412	chr4	2858005	rs7655104	0.842642	chr4	2867252	2868512	496974	False	1230289	chr4	2844877	2846675	496970
ADD1	rs1263412	chr4	2858005	rs80258568,rs6824567	0.848785,0.84299	chr4	2881590	2883428	496979	False	1230289	chr4	2844877	2846675	496970
ADD1	rs1263412	chr4	2858005	rs59150074,rs79054532	0.848785,0.848785	chr4	2883429	2885874	496980	False	1230289	chr4	2844877	2846675	496970
ADD1	rs1263412	chr4	2858005	rs7678161	0.807103	chr4	2895581	2902861	496983	False	1230289	chr4	2844877	2846675	496970
ADPGK	rs12050848	chr15	73538245	rs12050848	1.0	chr15	73536559	73538553	250930	False	5550619	chr15	73072205	73077870	250787
ADPGK	rs12050848	chr15	73538245	rs10048053,rs3736510	0.973952,0.883195	chr15	73538554	73542337	250931	False	5550619	chr15	73072205	73077870	250787
ADPGK	rs12050848	chr15	73538245	rs35450875,rs2415147,rs3784793	0.883195,0.963449,0.973952	chr15	73542338	73546975	250932	False	5550619	chr15	73072205	73077870	250787
ADPGK	rs12050848	chr15	73538245	rs2251205,rs4776630,rs12708506	0.968687,0.953225,0.958323	chr15	73548936	73555109	250935	False	5550619	chr15	73072205	73077870	250787
ADPGK	rs12050848	chr15	73538245	rs8035925	0.863753	chr15	73555110	73556217	250936	False	5550619	chr15	73072205	73077870	250787
ADPGK	rs12050848	chr15	73538245	rs34013312	0.826062	chr15	73556918	73558114	250938	False	5550619	chr15	73072205	73077870	250787
ADPGK	rs12050848	chr15	73538245	rs9972523,rs9672588	0.932548,0.932548	chr15	73559205	73560451	250940	False	5550619	chr15	73072205	73077870	250787
ADPGK	rs12050848	chr15	73538245	rs11072409	0.932548	chr15	73560452	73564679	250941	False	5550619	chr15	73072205	73077870	250787
ADPGK	rs12050848	chr15	73538245	rs1131854,rs3784796,rs8027588,15:73566516	0.932548,0.932548,0.927446,0.927481	chr15	73564680	73566981	250942	False	5550619	chr15	73072205	73077870	250787
ADPGK	rs12050848	chr15	73538245	rs3743489,rs2194924,rs11633469	0.839522,0.922379,0.927481	chr15	73566982	73569211	250943	False	5550619	chr15	73072205	73077870	250787
ADPGK	rs12050848	chr15	73538245	rs11636241,rs4381562	0.922379,0.922379	chr15	73572078	73574523	250945	False	5550619	chr15	73072205	73077870	250787
ADPGK	rs12050848	chr15	73538245	rs11639213	0.922379	chr15	73574524	73575060	250946	False	5550619	chr15	73072205	73077870	250787
ADRA1D	rs297773	chr20	4493542	rs297773	1	chr20	4488904	4502953	404434	False	1340630	chr20	4223812	4231069	404364
AFF1	rs1841265	chr4	87993946	rs1841265,rs2869642,rs3775225	1.0,0.820412,0.806817	chr4	87992401	87999754	522240	False	6060142	chr4	87852276	87859763	522203
AFF1	rs1841265	chr4	87993946	rs3116679,4:88009323	0.806817,0.834348	chr4	87999755	88010542	522241	False	6060142	chr4	87852276	87859763	522203
AFF1	rs1841265	chr4	87993946	rs236675,rs236674	0.820392,0.834348	chr4	88010543	88011422	522242	False	6060142	chr4	87852276	87859763	522203
AFF1	rs1841265	chr4	87993946	rs236685,rs236686,rs236687,4:88016954,4:88016956	0.834348,0.834348,0.834348,0.834348,0.834348	chr4	88011423	88019315	522243	False	6060142	chr4	87852276	87859763	522203
AFF1	rs1841265	chr4	87993946	4:88023540,rs342457,rs168204,rs10516789	0.80726,0.834348,0.834348,0.834348	chr4	88023201	88027150	522249	False	6060142	chr4	87852276	87859763	522203
AFF1	rs1841265	chr4	87993946	4:88031888	0.8274	chr4	88030341	88036283	522253	False	6060142	chr4	87852276	87859763	522203
AGFG1	rs4973499	chr2	228385633	rs4973499,rs7578871	1.0,0.967203	chr2	228373228	228388410	399767	False	1500341	chr2	228332065	228338268	399753
AGFG1	rs4973499	chr2	228385633	rs4349340,rs10804334	0.883489,0.878085	chr2	228388411	228392511	399768	False	1500341	chr2	228332065	228338268	399753
AGFG1	rs4973499	chr2	228385633	rs6436700,rs4972983,rs7608104,rs6436701,rs6707385,rs6740552,2:228398001	0.97808,0.825261,0.967277,0.97263,0.97808,0.967203,0.878443	chr2	228392512	228398225	399769	False	1500341	chr2	228332065	228338268	399753
AGFG1	rs4973499	chr2	228385633	rs4401201,rs11888837	0.97808,0.967203	chr2	228401938	228407244	399772	False	1500341	chr2	228332065	228338268	399753
AGFG1	rs4973499	chr2	228385633	rs10933192,rs7579707	0.956382,0.818138	chr2	228410865	228412218	399778	False	1500341	chr2	228332065	228338268	399753
AGFG1	rs4973499	chr2	228385633	2:228412911,rs4973181,rs4972890	0.956382,0.9618,0.9618	chr2	228412219	228413908	399779	False	1500341	chr2	228332065	228338268	399753
AGFG1	rs4973499	chr2	228385633	rs7598597	0.878443	chr2	228414881	228420893	399781	False	1500341	chr2	228332065	228338268	399753
AGFG1	rs4973499	chr2	228385633	2:228422308,rs4555337,rs4312485,rs6727240	0.892919,0.951001,0.951001,0.945623	chr2	228420894	228427608	399782	False	1500341	chr2	228332065	228338268	399753
AGFG1	rs4973499	chr2	228385633	rs62191048	0.934924	chr2	228428785	228430331	399784	False	1500341	chr2	228332065	228338268	399753
AGFG1	rs4973499	chr2	228385633	rs12997834,rs12619262	0.934924,0.934924	chr2	228430332	228432347	399785	False	1500341	chr2	228332065	228338268	399753
AGFG1	rs4973499	chr2	228385633	rs6436703,rs3924776,rs3924775,rs6754732,rs4420695	0.934924,0.929628,0.929628,0.929628,0.929628	chr2	228432348	228436052	399786	False	1500341	chr2	228332065	228338268	399753
AGFG1	rs13008946	chr2	228269071	rs13008946,rs35881315,rs4372894,rs4344925,rs12993539,rs12993552,rs71431041,2:228272903,2:228272907,rs71431042,rs75448853,rs35371415	1.0,0.928674,0.928674,0.928674,0.928674,0.928674,0.901968,0.889123,0.889123,0.874874,0.874874,0.874874	chr2	228266139	228280846	399734	False	6450369	chr2	228332065	228338268	399753
AGFG1	rs13008946	chr2	228269071	rs4583452	0.874874	chr2	228280847	228281723	399735	False	6450369	chr2	228332065	228338268	399753
AGFG1	rs13008946	chr2	228269071	rs13027119,rs11695212	0.874874,0.874874	chr2	228281724	228283387	399736	False	6450369	chr2	228332065	228338268	399753
AGFG1	rs13008946	chr2	228269071	rs34837518,rs35538109,rs35129250,2:228283924,rs35698571,rs11676141	0.874874,0.874874,0.874874,0.838298,0.874874,0.874874	chr2	228283388	228285434	399737	False	6450369	chr2	228332065	228338268	399753
AGFG1	rs13008946	chr2	228269071	rs71431043	0.836033	chr2	228294446	228296897	399739	False	6450369	chr2	228332065	228338268	399753
AGFG1	rs11692275	chr2	228647230	rs11692275,rs11692411	1.0,0.815001	chr2	228646398	228649459	399845	False	990754	chr2	228332065	228338268	399753
AGPAT5	rs2006658	chr8	6635267	rs2006658,rs752611,rs890226,rs1863362	1.0,1.0,0.979414,0.979414	chr8	6634631	6635965	709214	False	830719	chr8	6563788	6569025	709190
AGTPBP1	rs79634858	chr9	88330651	rs79634858	1	chr9	88327932	88330653	771381	False	4760427	chr9	88355594	88357369	771392
AGTRAP	rs6419479	chr1	11802731	rs6419479,rs6660106,rs8617,rs17875969,rs56092270,rs6661241	1.0,0.922245,0.914605,0.929868,0.929868,0.906875	chr1	11799679	11819384	2333	False	4610220	chr1	11793489	11797297	2331
AHCTF1	rs12141850	chr1	247655275	rs12141850,rs12123109,rs61838187	1.0,0.994031,1.0	chr1	247652150	247658016	63986	False	6040747	chr1	247094208	247098686	63845
AHR	rs4631353	chr7	17034157	rs4631353,rs7782228	1.0,0.965699	chr7	17032619	17038001	666376	False	6060367	chr7	17333329	17339625	666461
AKAP10	rs1479129	chr17	19845769	rs1479129	1.0	chr17	19842877	19848527	283339	False	460020	chr17	19879250	19884449	283346
AKAP10	rs1479129	chr17	19845769	rs1638525	0.978124	chr17	19848528	19849275	283340	False	460020	chr17	19879250	19884449	283346
AKAP10	rs1479129	chr17	19845769	rs11204419,rs11204420,rs9907752	0.883263,0.899371,0.863119	chr17	19888482	19891667	283348	False	460020	chr17	19879250	19884449	283346
AKR1C2	rs11591971	chr10	5558461	rs56183397,rs61832635	0.875137,0.953997	chr10	5561105	5572313	65926	True	7200563	chr10	5053218	5062782	65776
AKTIP	rs4281707	chr16	53501946	rs4281707,rs1131220,rs10748,rs8061073	1.0,0.958035,0.958035,0.963177	chr16	53500620	53509860	269090	False	4480338	chr16	53535280	53537586	269102
AKTIP	rs4281707	chr16	53501946	rs8045674,rs56126229,rs62048526,rs8062535,rs8043918,rs8049033	0.958035,0.963177,0.963177,0.958035,0.958035,0.958035	chr16	53509861	53513170	269091	False	4480338	chr16	53535280	53537586	269102
AKTIP	rs4281707	chr16	53501946	rs17801498	0.952923	chr16	53513171	53515819	269092	False	4480338	chr16	53535280	53537586	269102
AKTIP	rs4281707	chr16	53501946	rs3803657	0.952733	chr16	53515820	53516227	269093	False	4480338	chr16	53535280	53537586	269102
AKTIP	rs4281707	chr16	53501946	rs9302647,rs8056370,rs7199401,16:53517891,16:53517894,rs17193176,rs4783813,rs8046307,rs13337544	0.94254,0.947622,0.947456,0.94254,0.870839,0.94254,0.947622,0.952733,0.947622	chr16	53516346	53520933	269095	False	4480338	chr16	53535280	53537586	269102
AKTIP	rs4281707	chr16	53501946	rs8044091,rs8055279	0.916954,0.937488	chr16	53520934	53522818	269096	False	4480338	chr16	53535280	53537586	269102
AKTIP	rs4281707	chr16	53501946	16:53523947,rs3929	0.916419,0.921946	chr16	53522819	53524479	269097	False	4480338	chr16	53535280	53537586	269102
AKTIP	rs4281707	chr16	53501946	rs9931702	0.886006	chr16	53524480	53526663	269098	False	4480338	chr16	53535280	53537586	269102
AKTIP	rs4281707	chr16	53501946	rs9302648	0.886006	chr16	53526664	53527863	269099	False	4480338	chr16	53535280	53537586	269102
ALCAM	rs12488738	chr3	105208123	rs12488738	1.0	chr3	105207266	105209966	467849	False	2070575	chr3	105084064	105086861	467799
ALDH8A1	rs229132	chr6	134642685	rs229132,6:134644659,rs395172,rs703191	1.0,0.811752,0.99457,0.99457	chr6	134635582	134646298	650909	True	2100546	chr6	135269327	135279081	651105
ALPK1	rs7674827	chr4	113033568	rs7674827	1.0	chr4	113025304	113036268	530405	False	540390	chr4	113205625	113208604	530456
ALPK1	rs7674827	chr4	113033568	rs4834218,rs28453911	0.805654,0.805654	chr4	113056091	113062865	530411	False	540390	chr4	113205625	113208604	530456
AMPH	rs2024408	chr7	38432937	rs2024408	1.0	chr7	38420158	38434235	673024	False	360402	chr7	38668543	38678095	673100
AMPH	rs2024408	chr7	38432937	rs715414	0.948351	chr7	38434236	38434843	673025	False	360402	chr7	38668543	38678095	673100
AMPH	rs2024408	chr7	38432937	rs2110653	0.852634	chr7	38444713	38446282	673028	False	360402	chr7	38668543	38678095	673100
AMZ1	rs11976803	chr7	2524133	rs11976803	1	chr7	2520314	2528334	662176	False	1940356	chr7	2690785	2738624	662207
ANAPC13	rs9968172	chr3	134231251	rs6801596,rs28409322,rs6763088,rs6787371,rs6763093,rs9884031,rs13081688,3:134260595,3:134260597,rs6439487,rs13087875,rs9835204,rs1138273,rs7427492,3:134262686,rs7372770,rs1357762,rs9828815,rs12637751,rs11927068,rs28702610,3:134267492,rs9289478,rs6768323,rs9850015,rs7374158	0.963078,0.969156,0.987624,0.98144,0.987624,0.987616,0.987616,0.963151,0.963151,0.987616,0.9938,0.987616,0.9938,0.9938,0.909747,0.888581,0.975308,0.969156,0.98144,0.98144,0.933827,0.944763,0.975308,0.98144,0.98144,0.975308	chr3	134251648	134270226	476701	False	6250382	chr3	134201514	134205006	476685
ANAPC13	rs9968172	chr3	134231251	rs1880376,rs1880377,rs35933983,rs6782128	0.98144,0.98144,0.969156,0.927059	chr3	134270227	134271781	476702	False	6250382	chr3	134201514	134205006	476685
ANAPC13	rs9968172	chr3	134231251	rs9827987,rs35718987,rs7374325	0.93277,0.93277,0.93277	chr3	134271782	134275795	476703	False	6250382	chr3	134201514	134205006	476685
ANAPC13	rs9968172	chr3	134231251	rs4309773	0.926851	chr3	134276860	134277385	476705	False	6250382	chr3	134201514	134205006	476685
ANAPC13	rs9968172	chr3	134231251	rs13089966,rs9809619,rs9834981,rs13065773	0.93277,0.926851,0.904535,0.93277	chr3	134277386	134282710	476706	False	6250382	chr3	134201514	134205006	476685
ANAPC13	rs9968172	chr3	134231251	rs55913793,rs4955555,rs6769885,rs4539979,rs4367113,rs9819532,3:134289095,rs13081177,rs6439491,rs6439492,rs4572812,rs4417907,rs2373865,rs36006513,rs7630874	0.926851,0.926851,0.926851,0.920796,0.926851,0.926851,0.908682,0.938741,0.870352,0.858317,0.915165,0.93277,0.93277,0.93277,0.93277	chr3	134285422	134293869	476710	False	6250382	chr3	134201514	134205006	476685
ANKIB1	rs74656422	chr7	91798145	rs12672992,rs4729027,rs4729028,rs11760878	0.929094,0.929094,0.929094,0.929094	chr7	91957195	91964083	687897	False	2970672	chr7	91872667	91876695	687868
ANKIB1	rs74656422	chr7	91798145	rs7780220,rs11975525,rs17685237,7:91988077	0.945934,0.929094,0.81285,0.912797	chr7	91984044	91988167	687905	False	2970672	chr7	91872667	91876695	687868
ANKIB1	rs74656422	chr7	91798145	7:91990156	0.929094	chr7	91988168	91991017	687906	False	2970672	chr7	91872667	91876695	687868
ANKIB1	rs74656422	chr7	91798145	7:91992222,rs10953070,rs11763580	0.929094,0.897018,0.929094	chr7	91991965	91999010	687908	False	2970672	chr7	91872667	91876695	687868
ANKIB1	rs74656422	chr7	91798145	rs4729035	0.929094	chr7	92005558	92006439	687913	False	2970672	chr7	91872667	91876695	687868
ANKIB1	rs74656422	chr7	91798145	rs73414078,7:92033032,rs4727274	0.929094,0.853995,0.912797	chr7	92031226	92036929	687919	False	2970672	chr7	91872667	91876695	687868
ANKLE2	rs11147064	chr12	133339417	rs13254,12:133348433,12:133348975	0.853741,0.846641,0.818502	chr12	133345479	133358984	180611	False	2360671	chr12	133327359	133341424	180607
ANKRD24	rs2159983	chr19	4186395	rs75624033,rs4806973,rs76097384,rs77053710,rs74982068,19:4191778,rs74254911	0.937176,0.937176,0.937176,0.937176,0.937176,0.88584,0.926909	chr19	4187725	4200897	320947	False	3460626	chr19	4151586	4186618	320945
ANKRD32	rs10061737	chr5	94065205	rs7725095,rs7725698,rs7731360	0.961356,0.961356,0.882016	chr5	94070575	94073081	584251	False	1070736	chr5	93953646	93957411	584217
ANKRD35	rs6670984	chr1	145561594	rs6670984,rs11579366,rs10910824,rs10910825,rs10797651,rs10752824	1.0,0.972582,0.821307,0.821307,0.830196,0.807036	chr1	145556936	145563962	34303	False	4590377	chr1	145546608	145551233	34299
ANKRD35	rs6670984	chr1	145561594	rs12405876,rs10752825,rs10797652,rs11582069,rs4370720,rs12120486,rs1819350,rs1819349,rs1819348,rs1819347,rs6673186,rs4970847,rs11802774,rs11804687,rs4970854,rs4970848,rs1121098	0.821307,0.821307,0.821307,0.801572,0.821307,0.816903,0.81581,0.821307,0.821307,0.821307,0.816903,0.821307,0.825738,0.825738,0.809315,0.809315,0.825738	chr1	145563963	145569757	34304	False	4590377	chr1	145546608	145551233	34299
ANKRD35	rs6670984	chr1	145561594	rs35081351,rs1813800,rs34367817,rs4970856	0.816903,0.825738,0.803852,0.809315	chr1	145569758	145575726	34305	True	4590377	chr1	145546608	145551233	34299
ANKRD35	rs6670984	chr1	145561594	rs6670984,rs11579366,rs10910824,rs10910825,rs10797651,rs10752824	1.0,0.972582,0.821307,0.821307,0.830196,0.807036	chr1	145556936	145563962	34303	False	4180437	chr1	145546608	145551233	34299
ANKRD35	rs6670984	chr1	145561594	rs12405876,rs10752825,rs10797652,rs11582069,rs4370720,rs12120486,rs1819350,rs1819349,rs1819348,rs1819347,rs6673186,rs4970847,rs11802774,rs11804687,rs4970854,rs4970848,rs1121098	0.821307,0.821307,0.821307,0.801572,0.821307,0.816903,0.81581,0.821307,0.821307,0.821307,0.816903,0.821307,0.825738,0.825738,0.809315,0.809315,0.825738	chr1	145563963	145569757	34304	False	4180437	chr1	145546608	145551233	34299
ANKRD35	rs6670984	chr1	145561594	rs35081351,rs1813800,rs34367817,rs4970856	0.816903,0.825738,0.803852,0.809315	chr1	145569758	145575726	34305	True	4180437	chr1	145546608	145551233	34299
ANTXR2	rs6833548	chr4	80840697	rs6833548	1.0	chr4	80838724	80842778	519881	False	10685	chr4	81040988	81047283	519947
ANTXR2	rs6833548	chr4	80840697	rs62298614	0.805133	chr4	80912490	80915414	519906	False	10685	chr4	81040988	81047283	519947
ANXA11	rs55669613	chr10	81935772	rs55669613,rs10887581	1.0,0.813025	chr10	81932921	81952620	87027	False	5900735	chr10	81954077	81968055	87030
ANXA3	rs12644278	chr4	79685513	rs17003450,rs57574345,rs3822108	0.835146,0.835146,0.835146	chr4	79703205	79707238	519483	False	240594	chr4	79460737	79472750	519412
ANXA3	rs12644278	chr4	79685513	4:79712713,rs62310796,rs2114203,rs35741786	0.807935,0.807935,0.835146,0.835146	chr4	79711529	79718865	519486	False	240594	chr4	79460737	79472750	519412
ANXA6	rs3811988	chr5	150515042	rs3811988	1	chr5	150514799	150517318	601698	False	2490598	chr5	150529904	150537644	601703
AP3M2	rs10808960	chr8	42003224	rs12547064	0.909661	chr8	42018431	42022786	719506	False	3420128	chr8	42007227	42013069	719504
APOA2	rs12041364	chr1	161110347	rs12741203,rs11579514	0.849236,0.881808	chr1	161135967	161164078	38190	True	6380020	chr1	161191376	161194328	38198
APOL1	rs5756219	chr22	36891858	rs5756219	1.0	chr22	36889689	36906558	433977	True	4040386	chr22	36647609	36657464	433931
APP	rs73163716	chr21	27345487	21:27345487,rs73163716	0.987974,1.0	chr21	27339803	27346715	423569	False	650110	chr21	27540932	27543573	423622
ARF4	rs6786578	chr3	57705131	3:57735817	0.801701	chr3	57732628	57740099	453711	False	6770176	chr3	57582083	57584630	453681
ARHGAP24	rs1482099	chr4	86601092	rs1482099,rs1026872,rs1026873	1.0,0.932955,0.932955	chr4	86600449	86602020	521786	False	10239	chr4	86395593	86401582	521719
ARHGAP24	rs1482099	chr4	86601092	rs1026875,rs1026876,rs17392334	0.908381,0.908023,0.902547	chr4	86602021	86605893	521787	False	10239	chr4	86395593	86401582	521719
ARHGAP27	rs4986167	chr17	43202492	rs4986167	1	chr17	43199789	43225804	288171	True	1260239	chr17	43490729	43516627	288218
ARL14EP	rs77966083	chr11	30284949	rs7125524	0.827863	chr11	30330871	30331097	111296	False	3840736	chr11	30341009	30350357	111306
ARL14EP	rs77966083	chr11	30284949	rs1222204	0.827863	chr11	30332442	30335297	111299	False	3840736	chr11	30341009	30350357	111306
ARL14EP	rs77966083	chr11	30284949	rs1222203,rs1222202	0.827863,0.827863	chr11	30335298	30336816	111300	False	3840736	chr11	30341009	30350357	111306
ARL6IP5	rs12152375	chr3	69303393	rs6549192,rs11706974	0.944977,0.944977	chr3	69308481	69318562	457256	False	2070563	chr3	69133242	69148659	457217
ARL6IP5	rs12152375	chr3	69303393	rs2011055,rs6795954	0.866849,0.866849	chr3	69318563	69324970	457257	False	2070563	chr3	69133242	69148659	457217
ARL6IP5	rs12152375	chr3	69303393	rs9854746,rs2170802	0.815472,0.815472	chr3	69325015	69328471	457259	False	2070563	chr3	69133242	69148659	457217
ARMC6	rs12975676	chr19	19200414	rs10417974,rs10221504	0.972446,0.917952	chr19	19218542	19225169	323238	False	2060128	chr19	19143831	19146583	323227
ARPP21	rs112809830	chr3	35345566	rs112809830	1	chr3	35345261	35347426	447704	False	6110397	chr3	35678772	35685000	447816
ASB8	rs150452532	chr12	48759383	rs77951677,rs80154177,rs12099937	0.915342,0.915342,0.915342	chr12	48769644	48772311	156225	False	2490441	chr12	48573383	48575169	156164
ASB8	rs150452532	chr12	48759383	rs79726260,rs118116596	0.899098,0.899098	chr12	48772312	48773786	156226	False	2490441	chr12	48573383	48575169	156164
ATG16L2	rs487542	chr11	72896768	rs487542,rs489412	1.0,0.960206	chr11	72890327	72901014	122947	False	2000307	chr11	72524067	72526418	122850
ATM	rs2118309	chr11	108367453	rs2118309	1.0	chr11	108362655	108370874	133987	True	580537	chr11	108093134	108097336	133907
ATOH1	rs75623845	chr4	94743718	rs75623845	1	chr4	94738932	94746236	524438	False	6660129	chr4	94747316	94758545	524440
ATP1A4	rs12046504	chr1	160068068	rs12046504,1:160069507	1.0,0.968032	chr1	160065149	160070212	37900	True	5550274	chr1	160119385	160123791	37912
ATP5D	rs12971369	chr19	973971	rs12971369	1	chr19	949495	986106	320557	True	3190671	chr19	1232134	1263472	320574
ATP7B	rs73500153	chr13	52687243	rs73500153	1.0	chr13	52685986	52690664	191027	False	7510259	chr13	52583634	52587063	190993
ATP7B	rs73500153	chr13	52687243	rs73500160	1.0	chr13	52691671	52693527	191029	False	7510259	chr13	52583634	52587063	190993
ATP7B	rs73500153	chr13	52687243	rs111611842	1.0	chr13	52694382	52706050	191031	True	7510259	chr13	52583634	52587063	190993
ATPAF1	rs11211341	chr1	47158695	rs61782568,rs10890411,rs6667885	0.925783,0.944037,0.931845	chr1	47170519	47175763	10551	False	5810673	chr1	47136539	47140305	10539
ATPAF1	rs11211341	chr1	47158695	rs10158678,rs10159351,rs2218189,rs6688195,rs11211344,rs12078635	0.944037,0.944037,0.944037,0.925783,0.944037,0.944037	chr1	47176368	47180808	10553	False	5810673	chr1	47136539	47140305	10539
ATPAF1	rs11211341	chr1	47158695	rs3766215,rs3766214,rs3737731	0.925783,0.944037,0.932056	chr1	47180809	47183265	10554	False	5810673	chr1	47136539	47140305	10539
ATPAF1	rs11211341	chr1	47158695	rs3766212,rs3766211,rs8851,rs17102473,rs11211346,rs12082387,rs6429607,rs6429608,rs7519866,rs7553243,rs6429609,rs6670495,rs10789492,rs10789493,rs10890416	0.93793,0.93793,0.819809,0.901756,0.913529,0.889266,0.925783,0.86533,0.86533,0.883228,0.895271,0.824671,0.818789,0.818789,0.824443	chr1	47183266	47194316	10555	True	5810673	chr1	47136539	47140305	10539
ATXN2L	rs9929088	chr16	29001460	rs9929088	1.0	chr16	28985072	29011386	265631	True	7200497	chr16	28831275	28839157	265602
ATXN7	rs1046025	chr3	63996262	rs1046025	1.0	chr3	63996000	63996743	455648	False	6620471	chr3	63844167	63858222	455602
ATXN7	rs1046025	chr3	63996262	rs2280162	0.963096	chr3	63996744	63998366	455649	True	6620471	chr3	63844167	63858222	455602
ATXN7	rs1046025	chr3	63996262	rs6802053,rs2888013,3:64005431	0.817659,0.886276,0.895707	chr3	63998367	64006385	455650	False	6620471	chr3	63844167	63858222	455602
AURKA	rs6014727	chr20	55009183	rs6014727,rs6014728,rs6014729	1.0,0.817326,0.817326	chr20	55007318	55012135	417407	False	5420309	chr20	54962085	54967538	417398
AURKA	rs6014727	chr20	55009183	rs8117984,rs77539228,rs911159	0.826048,0.826048,0.826048	chr20	55012136	55018133	417408	False	5420309	chr20	54962085	54967538	417398
BACH1	rs9980373	chr21	31157510	rs9980373	1.0	chr21	31157455	31159036	424801	False	2690743	chr21	30967580	30970841	424745
BACH1	rs9980373	chr21	31157510	rs28532226,rs9984173,rs35045172,rs4817311	0.933551,0.842149,1.0,0.842149	chr21	31159037	31166310	424802	False	2690743	chr21	30967580	30970841	424745
BACH2	rs62408178	chr6	90676965	rs62408178	1	chr6	90676457	90683184	636818	False	3060603	chr6	91005343	91007425	636904
BAG1	rs11789000	chr9	33255483	rs62542695	0.916384	chr9	33278797	33280662	761085	False	2060195	chr9	33249168	33273876	761082
BAG1	rs11789000	chr9	33255483	rs4878531	0.916384	chr9	33284046	33286557	761087	False	2060195	chr9	33249168	33273876	761082
BAG1	rs11789000	chr9	33255483	rs7019355,rs12353391,rs7866990	0.857103,0.916384,0.895627	chr9	33297032	33304638	761091	False	2060195	chr9	33249168	33273876	761082
BAG1	rs11789000	chr9	33255483	rs78936795,rs75512284	0.916384,0.916384	chr9	33304639	33309597	761092	False	2060195	chr9	33249168	33273876	761082
BAG1	rs11789000	chr9	33255483	rs7024137	0.895627	chr9	33316993	33320473	761095	False	2060195	chr9	33249168	33273876	761082
BAG1	rs11789000	chr9	33255483	rs7040601	0.854364	chr9	33347225	33351472	761099	False	2060195	chr9	33249168	33273876	761082
BAZ1B	rs7776771	chr7	73128525	rs7776771	1	chr7	73126306	73140423	682295	True	4280347	chr7	72935194	72937284	682271
BCL2L13	rs2024230	chr22	18132930	rs79077571,rs5746460,rs5747333,rs7291752,rs5747336	0.873765,0.94311,0.979003,0.973795,0.883327	chr22	18175237	18189755	429758	False	7200452	chr22	18107775	18116093	429743
BCL2L13	rs2024230	chr22	18132930	rs1470341	0.902252	chr22	18192912	18200289	429762	False	7200452	chr22	18107775	18116093	429743
BCL2L13	rs2024230	chr22	18132930	rs3788279,rs5747337,rs35477714	0.927484,0.854126,0.917371	chr22	18200290	18204175	429763	False	7200452	chr22	18107775	18116093	429743
BCL2L13	rs2024230	chr22	18132930	rs4819623,rs4488761	0.863584,0.825946	chr22	18207673	18209703	429767	False	7200452	chr22	18107775	18116093	429743
BCL7A	rs7302430	chr12	122670253	rs7302430,rs4758678	1.0,0.945396	chr12	122668136	122678772	178067	False	3460458	chr12	122456715	122463095	178041
BID	rs738094	chr22	18226521	rs738094	1.0	chr22	18224757	18227336	429775	False	1440037	chr22	18254612	18266062	429781
BID	rs738094	chr22	18226521	rs5747339	0.910795	chr22	18227337	18233100	429776	False	1440037	chr22	18254612	18266062	429781
BLM	rs389480	chr15	91351930	rs389480	1.0	chr15	91351648	91356269	255559	False	2450717	chr15	91257963	91260571	255539
BMP2K	rs6825593	chr4	79618112	rs6825593,4:79618224,rs7699905,rs10008008,rs6533940,rs2867466,4:79622321,rs2867465,rs13133277	1.0,0.925876,0.925937,0.93152,0.942752,0.942752,0.925941,0.942752,0.942752	chr4	79617057	79623503	519460	False	670647	chr4	79687235	79703204	519482
BMP4	rs61983952	chr14	54749650	rs8005559,rs61983956	0.869441,0.880136	chr14	54779904	54784917	221078	False	4200491	chr14	54414223	54426428	220972
BNIP1	rs72814167	chr5	172478593	rs72814167,5:172482903,rs72814178	1.0,0.976003,0.976003	chr5	172478097	172486938	608407	True	5860452	chr5	172568949	172576728	608433
BRAF	rs7791391	chr7	140443495	rs7801086	0.908358	chr7	140454477	140455561	702223	False	7210202	chr7	140622631	140625268	702276
BRAF	rs7791391	chr7	140443495	rs1267647,rs1267632	0.848291,0.848291	chr7	140485994	140488248	702231	False	7210202	chr7	140622631	140625268	702276
BRAF	rs7791391	chr7	140443495	rs6964724,rs1267648	0.848291,0.829176	chr7	140501625	140505751	702239	False	7210202	chr7	140622631	140625268	702276
BRAF	rs7791391	chr7	140443495	7:140509709,rs4140846	0.829176,0.829176	chr7	140506016	140510642	702241	False	7210202	chr7	140622631	140625268	702276
BRAF	rs7791391	chr7	140443495	rs1267612,rs1267615,rs1267616	0.828725,0.839116,0.828725	chr7	140510643	140514787	702242	False	7210202	chr7	140622631	140625268	702276
BRAF	rs7791391	chr7	140443495	rs2706775,rs2109742,rs2109743,rs10234502	0.819884,0.828725,0.828725,0.828725	chr7	140516237	140522987	702244	False	7210202	chr7	140622631	140625268	702276
BRAF	rs7791391	chr7	140443495	7:140523298,rs1267608	0.828725,0.809387	chr7	140522988	140530507	702245	False	7210202	chr7	140622631	140625268	702276
BRD7	rs8046783	chr16	50359901	rs8046783	1.0	chr16	50358065	50362494	268159	False	6220270	chr16	50395469	50403807	268169
BRD7	rs8046783	chr16	50359901	rs9939430	0.989165	chr16	50362495	50369018	268160	False	6220270	chr16	50395469	50403807	268169
BRD7	rs8046783	chr16	50359901	rs8047812	0.840199	chr16	50388365	50389629	268166	False	6220270	chr16	50395469	50403807	268169
BRDT	rs61798952	chr1	91894821	rs3851269	0.947854	chr1	91916985	91919177	24549	False	240440	chr1	92413550	92422201	24680
BRWD1	rs2836950	chr21	40604429	rs2836950	1.0	chr21	40604181	40606163	427566	False	5080066	chr21	40690032	40695069	427593
BRWD1	rs2836950	chr21	40604429	rs4818008	0.994554	chr21	40611260	40614034	427570	False	5080066	chr21	40690032	40695069	427593
BRWD1	rs2836950	chr21	40604429	rs2836961	0.891369	chr21	40619914	40629378	427574	False	5080066	chr21	40690032	40695069	427593
BRWD1	rs2836950	chr21	40604429	rs8134638	0.900236	chr21	40638489	40646015	427577	False	5080066	chr21	40690032	40695069	427593
BRWD1	rs2836950	chr21	40604429	rs62223042	0.874843	chr21	40680540	40686081	427589	False	5080066	chr21	40690032	40695069	427593
BTG3	rs243598	chr21	19158606	rs243598,21:19158613,rs243599,rs243600,rs243601,21:19159805,rs243602,rs243603,rs243604,rs243605,rs243606,rs243607,rs243609	1.0,0.862335,0.879811,0.875128,0.879811,0.87047,0.86428,0.86428,0.86428,0.859157,0.859157,0.859157,0.859157	chr21	19156788	19162616	421133	False	4920053	chr21	18978917	18985999	421081
BTN2A2	rs1985732	chr6	26376161	rs1985732,rs13218591	1.0,0.898535	chr6	26375328	26376946	618370	False	5420709	chr6	26380493	26387827	618372
BZW1	rs12620010	chr2	202099256	rs12620010,rs13004275,rs4616463,rs2037815,rs3769827,rs3769826,rs13024155,rs6704688,rs10193121,rs6745051,rs6760970,rs6760993	1.0,0.859051,0.973686,0.816357,0.96849,0.816357,0.90184,0.812006,0.812006,0.807677,0.801673,0.812006	chr2	202092012	202114843	391676	True	2690114	chr2	201674570	201682361	391577
C10orf111	rs6602742	chr10	14615566	rs6602742	1.0	chr10	14612032	14617098	68472	False	7150369	chr10	15136020	15146046	68597
C12orf68	rs4760648	chr12	48280665	rs4760648	1	chr12	48279662	48281670	156082	False	4850189	chr12	48575170	48579022	156165
C15orf53	rs2618160	chr15	39833326	rs17706083	0.905991	chr15	39910201	39911445	241285	False	4210368	chr15	38982823	38991512	241000
C15orf53	rs2618160	chr15	39833326	rs17706179	0.905991	chr15	39913672	39915548	241287	False	4210368	chr15	38982823	38991512	241000
C15orf53	rs2618160	chr15	39833326	rs74008648,rs28377784,rs28549326,rs28619289,rs880270	0.905991,0.905991,0.905991,0.905991,0.905991	chr15	39917453	39923334	241289	False	4210368	chr15	38982823	38991512	241000
C16orf70	rs9033	chr16	67181999	rs9033	1	chr16	67178505	67183044	273070	False	4670520	chr16	67139923	67162876	273060
C16orf72	rs12708774	chr16	9181379	rs9929235,16:9192996	0.917895,0.912672	chr16	9191644	9194860	260689	False	3180450	chr16	9172698	9187397	260687
C16orf72	rs12708774	chr16	9181379	rs7186921,16:9196157,16:9196158	0.912672,0.907485,0.902333	chr16	9194861	9196323	260690	False	3180450	chr16	9172698	9187397	260687
C16orf72	rs12708774	chr16	9181379	16:9204907	0.891738	chr16	9196324	9205414	260691	False	3180450	chr16	9172698	9187397	260687
C16orf72	rs12708774	chr16	9181379	16:9205764,rs4305016,rs12149709	0.860329,0.886284,0.886284	chr16	9205415	9207994	260692	False	3180450	chr16	9172698	9187397	260687
C16orf72	rs12708774	chr16	9181379	rs7185073	0.885964	chr16	9207995	9209174	260693	False	3180450	chr16	9172698	9187397	260687
C16orf72	rs12708774	chr16	9181379	rs1048687,rs3743832,16:9214368,rs7185995,rs12448512,rs12447788,16:9215433,16:9215435,rs4381605,rs9939607,rs9926522,rs7203115,rs9932549	0.886658,0.891738,0.881206,0.891738,0.880555,0.891397,0.896545,0.875446,0.896545,0.896545,0.896545,0.896545,0.896545	chr16	9212790	9219396	260696	False	3180450	chr16	9172698	9187397	260687
C16orf72	rs12708774	chr16	9181379	rs2313980,rs7189960,rs9926326	0.891397,0.886284,0.886284	chr16	9220633	9225406	260698	False	3180450	chr16	9172698	9187397	260687
C16orf86	rs8046907	chr16	67591389	rs8046907	1.0	chr16	67590255	67592702	273147	False	3140653	chr16	67698217	67710801	273171
C16orf86	rs8046907	chr16	67591389	16:67599569	0.904489	chr16	67598652	67603451	273149	False	3140653	chr16	67698217	67710801	273171
C16orf86	rs8046907	chr16	67591389	rs7203742	0.882772	chr16	67605461	67605993	273151	False	3140653	chr16	67698217	67710801	273171
C19orf26	rs2074919	chr19	1127981	rs2074919	1.0	chr19	1126792	1141490	320568	False	6660044	chr19	1232134	1263472	320574
C1GALT1	rs3807819	chr7	8254348	rs3807819	1.0	chr7	8248817	8254698	663495	False	580066	chr7	7194805	7205212	663163
C1GALT1	rs3807819	chr7	8254348	rs67340678,rs3823818,rs3807818	0.815962,0.883763,0.913403	chr7	8255596	8259287	663497	False	580066	chr7	7194805	7205212	663163
C1orf115	rs337159	chr1	220915423	rs17008613	0.838006	chr1	220941062	220944946	56333	False	770564	chr1	220860191	220866775	56307
C1orf122	rs12745294	chr1	38309322	rs1136990,rs12759400,rs3843	0.966048,0.891055,0.986239	chr1	38324477	38328050	8356	True	620433	chr1	38269910	38276064	8339
C1orf122	rs12745294	chr1	38309322	rs4653332,rs12745570,rs11488569,rs3748804	0.885474,0.959184,0.972573,0.890144	chr1	38328051	38341570	8357	False	620433	chr1	38269910	38276064	8339
C1orf122	rs12745294	chr1	38309322	rs12746544,rs1471522,rs16824514,rs28477803	0.830519,0.830519,0.811531,0.811531	chr1	38388916	38401992	8371	False	620433	chr1	38269910	38276064	8339
C1QB	rs6691043	chr1	22967713	rs6691043	1.0	chr1	22962784	22972844	4883	True	5910019	chr1	22974711	22980184	4886
C2CD5	rs10505880	chr12	22664038	rs12298239,rs73078429,rs12580407,rs1983263,rs73078437,rs12297617,rs150200452,rs73078438,rs113958017,rs147844415,rs56307787,rs147159209,rs12297385,rs7975855	0.880332,0.917679,0.917679,0.917679,0.917679,0.876057,0.917679,0.917679,0.855336,0.8958,0.876057,0.842006,0.800826,0.842006	chr12	22701266	22714867	148300	False	1240661	chr12	22692467	22700314	148298
C2CD5	rs10505880	chr12	22664038	rs139820005,rs73080448,rs79781550,rs73080453	0.825083,0.842006,0.842006,0.842006	chr12	22761389	22772133	148313	False	1240661	chr12	22692467	22700314	148298
C2CD5	rs10505880	chr12	22664038	rs117611201,rs73080462,rs3809196	0.842006,0.842006,0.842006	chr12	22775437	22777869	148315	False	1240661	chr12	22692467	22700314	148298
C3orf18	rs628081	chr3	50576839	rs17787569,rs2269507,rs2232253	0.814638,0.814638,0.814638	chr3	50615610	50623668	451715	False	3370372	chr3	50591468	50612149	451713
C3orf18	rs628081	chr3	50576839	rs201198,rs201196,rs71326937,rs453570	0.826156,0.826156,0.814638,0.919594	chr3	50635783	50639991	451717	False	3370372	chr3	50591468	50612149	451713
C3orf18	rs628081	chr3	50576839	rs201194	0.804119	chr3	50641603	50643096	451719	False	3370372	chr3	50591468	50612149	451713
C3orf18	rs628081	chr3	50576839	rs201193,rs175634	0.874993,0.897155	chr3	50643108	50645749	451721	False	3370372	chr3	50591468	50612149	451713
C3orf30	rs6804752	chr3	118893378	rs6804752	1	chr3	118889906	118899561	472338	True	6290075	chr3	118860364	118872005	472330
C6orf1	rs9469813	chr6	34569814	rs35286877,rs35987776,rs9469842,rs6914714,6:34644544	0.843133,0.843133,0.822858,0.811726,0.80063	chr6	34640979	34652691	620394	True	520044	chr6	34198389	34218987	620284
C9orf16	rs2900262	chr9	130924526	rs145840949,rs149006168	0.816908,0.816908	chr9	130937815	130948247	783268	False	1170019	chr9	130908817	130932502	783266
C9orf72	rs774358	chr9	27559997	rs774358,rs1031153	1.0,0.979925	chr9	27558122	27566439	759249	False	510347	chr9	27572920	27576709	759254
C9orf72	rs4879566	chr9	27558186	rs4879566,rs2297694,rs28526385,rs12347222	1.0,0.99243,1.0,0.925438	chr9	27558122	27566439	759249	False	2510026	chr9	27572920	27576709	759254
CAB39	rs58906538	chr2	231584706	rs62193631,rs62193632	0.931231,0.931231	chr2	231626441	231629342	400743	False	7000017	chr2	231577286	231579146	400732
CAB39	rs58906538	chr2	231584706	rs7564854	0.931231	chr2	231634740	231637942	400747	False	7000017	chr2	231577286	231579146	400732
CAB39	rs58906538	chr2	231584706	2:231640778	0.931231	chr2	231638675	231640872	400749	False	7000017	chr2	231577286	231579146	400732
CAB39	rs58906538	chr2	231584706	rs62193638	0.893021	chr2	231647009	231652733	400752	False	7000017	chr2	231577286	231579146	400732
CAB39	rs58906538	chr2	231584706	rs62193639,rs62193640	0.893021,0.893021	chr2	231652734	231654159	400753	False	7000017	chr2	231577286	231579146	400732
CAB39	rs58906538	chr2	231584706	rs62193641	0.893021	chr2	231654160	231658932	400754	False	7000017	chr2	231577286	231579146	400732
CAB39	rs58906538	chr2	231584706	rs62193643,rs72995232,rs62193645	0.893021,0.893021,0.893021	chr2	231658933	231661177	400755	False	7000017	chr2	231577286	231579146	400732
CAB39	rs58906538	chr2	231584706	rs58483688,rs16827577	0.883958,0.883958	chr2	231669825	231671659	400758	False	7000017	chr2	231577286	231579146	400732
CAB39	rs58906538	chr2	231584706	rs3792069	0.822949	chr2	231671671	231675244	400760	False	7000017	chr2	231577286	231579146	400732
CACNA1G	rs740786	chr17	48762778	rs740786	1	chr17	48758448	48766680	289456	False	450242	chr17	48630370	48639413	289427
CALML5	rs10904362	chr10	4916285	rs10904362	1	chr10	4913025	4918726	65737	False	1690059	chr10	5537698	5542608	65919
CAMK1D	rs10951	chr10	12292344	rs10951	1	chr10	12288804	12297437	67846	True	2030280	chr10	12385400	12395980	67868
CAMK2D	rs79540514	chr4	114740385	rs80051537	0.837919	chr4	114761751	114767664	530925	False	1110364	chr4	114680487	114695186	530892
CAMK2D	rs79540514	chr4	114740385	rs10446724,rs78874054,rs75152143	0.837919,0.837919,0.837919	chr4	114779456	114783157	530929	False	1110364	chr4	114680487	114695186	530892
CAMK2D	rs79540514	chr4	114740385	rs2068958	0.837919	chr4	114787373	114788169	530932	False	1110364	chr4	114680487	114695186	530892
CAMSAP1	rs62584820	chr9	138729831	rs955653	0.823445	chr9	138758040	138758699	784759	False	1340411	chr9	138794893	138810014	784767
CANT1	rs80269200	chr17	76996508	rs80269200,rs12452918,rs12450128	1.0,0.960485,0.974108	chr17	76994922	76998173	296928	False	5860358	chr17	76999667	77010621	296930
CAPN1	rs17886894	chr11	64951839	11:64962570,rs17881590,rs58858596,rs34007842,rs2271448	0.852009,0.945461,0.945461,0.939453,0.85583	chr11	64962149	64978143	121342	False	1570672	chr11	64940021	64953920	121339
CAPN15	rs13338503	chr16	605029	rs13338503	1.0	chr16	604785	616916	258905	True	5720382	chr16	576892	580996	258901
CAPRIN2	rs10843795	chr12	30773414	rs10771758	0.830552	chr12	30854333	30857293	150995	False	1980202	chr12	30906902	30909795	151012
CAPZB	rs4912073	chr1	19673490	rs4912073	1.0	chr1	19672909	19674327	4150	False	4670167	chr1	19810353	19813225	4191
CAPZB	rs4912073	chr1	19673490	1:19677450,rs12128747,rs7524423	0.857281,0.875911,0.864138	chr1	19674563	19685763	4152	False	4670167	chr1	19810353	19813225	4191
CASP9	rs112482239	chr1	15922137	rs911239	0.809113	chr1	15936843	15938613	3363	False	2340041	chr1	15826428	15855325	3343
CBLB	rs9816486	chr3	105403685	rs9816486,rs2284993	1.0,0.974775	chr3	105402137	105407352	467907	False	5270132	chr3	105587171	105597149	467980
CBLB	rs9816486	chr3	105403685	rs2244737	0.968609	chr3	105407703	105412617	467910	False	5270132	chr3	105587171	105597149	467980
CBLB	rs9816486	chr3	105403685	rs9870097,rs999046	0.905585,0.869533	chr3	105417394	105421743	467915	False	5270132	chr3	105587171	105597149	467980
CBLB	rs9816486	chr3	105403685	rs3772531,rs3772527,rs3772526,rs894937	0.938589,0.925819,0.926347,0.857582	chr3	105435922	105443381	467924	False	5270132	chr3	105587171	105597149	467980
CBLB	rs9816486	chr3	105403685	rs1867189	0.857582	chr3	105444096	105448321	467926	False	5270132	chr3	105587171	105597149	467980
CBLB	rs9816486	chr3	105403685	rs12695123,rs13059405	0.926347,0.926347	chr3	105457602	105465825	467929	False	5270132	chr3	105587171	105597149	467980
CBX3	rs11979000	chr7	26150470	rs11979000,7:26150486,rs11972321,rs28735630	1.0,0.978001,0.978001,0.978001	chr7	26149211	26151052	669290	False	1400017	chr7	26238186	26246475	669325
CBX3	rs11979000	chr7	26150470	7:26151348	0.949181	chr7	26151053	26151818	669291	False	1400017	chr7	26238186	26246475	669325
CBX3	rs11979000	chr7	26150470	rs11973455,rs11973430	0.978001,0.978001	chr7	26151819	26153056	669292	False	1400017	chr7	26238186	26246475	669325
CBX3	rs11979000	chr7	26150470	rs59440718,rs34386140,rs13238252,rs13238003,7:26153517,rs34122225,7:26153560,rs2158362,rs2158361	0.978001,0.978001,0.978001,0.978001,0.978001,0.978001,0.978001,0.978001,0.963427	chr7	26153244	26155223	669294	False	1400017	chr7	26238186	26246475	669325
CBX3	rs11979000	chr7	26150470	rs2057763,rs2107348	0.96346,0.963427	chr7	26155224	26155909	669295	False	1400017	chr7	26238186	26246475	669325
CBX3	rs11979000	chr7	26150470	rs35428152,rs12700701	0.89271,0.885543	chr7	26155910	26159100	669296	False	1400017	chr7	26238186	26246475	669325
CCDC101	rs231977	chr16	28542172	rs193628,rs151231	0.803883,0.803813	chr16	28580454	28585486	265545	False	1240113	chr16	28555846	28574839	265543
CCDC104	rs7604067	chr2	55653269	rs7604067	1.0	chr2	55651835	55653638	348280	False	990114	chr2	55741036	55748705	348310
CCDC104	rs7604067	chr2	55653269	rs12713298,rs56978967,rs36052911,rs13423775,rs13389156,rs12623605	0.952721,0.952721,0.944815,0.952721,0.952721,0.952721	chr2	55653639	55656530	348281	False	990114	chr2	55741036	55748705	348310
CCDC104	rs7604067	chr2	55653269	rs28672687,rs10169061,rs11125573,rs11886931,rs10187983	0.952721,0.944815,0.884302,0.952662,0.87777	chr2	55656537	55661215	348283	False	990114	chr2	55741036	55748705	348310
CCDC104	rs7604067	chr2	55653269	rs11891739	0.968623	chr2	55661216	55664396	348284	False	990114	chr2	55741036	55748705	348310
CCDC115	rs72854910	chr2	131085923	rs6708453,rs12232961,rs141558337	0.992492,0.992492,0.985016	chr2	131088379	131091706	368916	False	5910095	chr2	131099403	131108037	368921
CCDC115	rs72854910	chr2	131085923	rs72854911,rs55684765,rs56017827	0.992492,0.985016,0.985016	chr2	131092249	131098093	368918	False	5910095	chr2	131099403	131108037	368921
CCDC135	rs16959598	chr16	57991017	rs13336595,rs9927844,rs3859043	0.889002,0.88223,0.88223	chr16	57995826	58008079	270336	True	6940482	chr16	57720157	57733996	270290
CCDC18	rs75717040	chr1	93795344	rs61799538	0.898646	chr1	93804907	93807529	25095	False	6770541	chr1	93639109	93648110	25039
CCDC18	rs75717040	chr1	93795344	rs12036057	0.917679	chr1	93808749	93810950	25097	False	6770541	chr1	93639109	93648110	25039
CCM2	rs3735486	chr7	45105117	rs62458156,rs10264280	0.884214,0.955987	chr7	45116642	45126924	674896	False	7400050	chr7	45037945	45044131	674885
CCM2	rs6947303	chr7	45108972	rs58194439,rs56028225,rs2289367,rs2289369,rs2289371,rs10951794,rs67681615	0.98436,0.98436,0.98436,0.98436,0.98436,0.98436,0.896717	chr7	45111687	45116641	674895	False	4860634	chr7	45037945	45044131	674885
CCM2	rs6947303	chr7	45108972	rs3735492,rs3823866,rs4724357,rs6953826,7:45119389,7:45119832,7:45119836,rs35199312	0.9317,0.961233,0.961233,0.961233,0.922751,0.915335,0.915335,0.923034	chr7	45116642	45126924	674896	False	4860634	chr7	45037945	45044131	674885
CCR2	rs9822254	chr3	46323939	rs9822254,rs6441951	1.0,0.918861	chr3	46323193	46327099	450906	False	580706	chr3	46390630	46401080	450926
CCR2	rs35111399	chr3	46241529	rs34423195,rs3181080,rs34919616,rs41432345,rs3181078,rs3181076,rs35354367	0.972436,0.972436,0.972436,0.932485,0.972436,0.972436,0.972436	chr3	46249531	46250931	450883	True	5960239	chr3	46390630	46401080	450926
CCR2	rs35111399	chr3	46241529	3:46251567,3:46252293	0.972436,0.972436	chr3	46250932	46252443	450884	False	5960239	chr3	46390630	46401080	450926
CCR2	rs35111399	chr3	46241529	rs34280313,rs13070099,rs34047458,rs35429781,rs13075270,rs13095946,rs34376347,rs13092160,rs57115330,rs35614049,rs34498313,rs71327039,rs34531115,rs13088766	0.972436,0.972436,0.945067,0.945067,0.906122,0.945067,0.866549,0.945067,0.881704,0.945067,0.893766,0.945067,0.945067,0.893766	chr3	46252444	46258244	450885	False	5960239	chr3	46390630	46401080	450926
CCR2	rs35111399	chr3	46241529	rs35775079,3:46262723,3:46263170	0.945067,0.893766,0.931389	chr3	46261501	46264948	450887	False	5960239	chr3	46390630	46401080	450926
CCR2	rs9822254	chr3	46323939	rs9822254,rs6441951	1.0,0.918861	chr3	46323193	46327099	450906	False	1660615	chr3	46390630	46401080	450926
CD1A	rs3181030	chr1	158220291	rs12738822	0.854359	chr1	158293211	158295485	37349	False	870156	chr1	158220701	158225852	37327
CD1A	rs3181030	chr1	158220291	rs35136907	0.854359	chr1	158295486	158299511	37350	False	870156	chr1	158220701	158225852	37327
CD209	rs62126591	chr19	7779853	rs10422720	0.873118	chr19	7789078	7800797	321461	True	2640037	chr19	7804218	7817388	321463
CD22	rs6510477	chr19	35831435	rs6510477	1	chr19	35828256	35842124	327630	False	1010754	chr19	35803651	35823577	327628
CD27-AS1	rs111922468	chr12	6556078	rs111922468	1.0	chr12	6554822	6556281	143473	False	7320484	chr12	6558665	6568606	143475
CD6	rs11230548	chr11	60751569	rs2299651	0.904759	chr11	60752631	60766948	120466	True	6590228	chr11	60731770	60742356	120463
CD79B	rs2040347	chr17	61998879	rs2040347	1.0	chr17	61979871	62003724	293159	True	6450594	chr17	62005583	62021145	293162
CD79B	rs2040347	chr17	61998879	rs2040347	1.0	chr17	61979871	62003724	293159	True	4260725	chr17	62005583	62021145	293162
CD86	rs57791671	chr3	121608433	rs57791671	1.0	chr3	121599665	121613582	473176	True	4210465	chr3	121767421	121774241	473215
CD8A	rs6714317	chr2	86562496	rs6714317	1	chr2	86554499	86566810	357514	True	3170128	chr2	87034206	87036499	357648
CD9	rs7304624	chr12	6243909	rs7304624,12:6243973,rs9888358,rs7956847,rs7971489,rs9888408,rs10400497	1.0,0.967618,0.972927,0.972927,0.972927,0.957102,0.957102	chr12	6239045	6249025	143413	False	6250487	chr12	6305102	6318727	143427
CD9	rs7304624	chr12	6243909	rs2109120,rs2159369,rs2159368,rs10849394,12:6252451,rs12818408,rs35640186	0.821513,0.816416,0.821513,0.816573,0.81631,0.811479,0.811479	chr12	6249779	6253840	143415	False	6250487	chr12	6305102	6318727	143427
CD93	rs8615	chr20	23355423	rs8615	1	chr20	23354385	23357092	410211	False	6100615	chr20	23063909	23070090	410124
CDC42EP3	rs2240985	chr2	37899654	rs729793	0.815401	chr2	37901249	37902984	342818	False	6130187	chr2	37962445	37966342	342836
CDC42EP3	rs2240985	chr2	37899654	rs59984376	0.830736	chr2	37902985	37904061	342819	False	6130187	chr2	37962445	37966342	342836
CDH23	rs9416007	chr10	73547962	rs9416007	1.0	chr10	73545060	73556696	84715	False	6510274	chr10	73155358	73164327	84631
CDK13	rs111494568	chr7	40024705	rs111494568	1.0	chr7	40023511	40027449	673500	False	6280044	chr7	39988554	39992006	673492
CDK13	rs111494568	chr7	40024705	rs118159040,7:40066062	0.904779,0.914628	chr7	40055372	40075010	673508	False	6280044	chr7	39988554	39992006	673492
CDK13	rs111494568	chr7	40024705	rs17171652	0.923841	chr7	40095926	40101164	673512	False	6280044	chr7	39988554	39992006	673492
CDK13	rs111494568	chr7	40024705	rs113363963,rs1060818	0.903604,0.923841	chr7	40101850	40105183	673514	False	6280044	chr7	39988554	39992006	673492
CDK13	rs111494568	chr7	40024705	rs9691475	0.923841	chr7	40105918	40106695	673516	False	6280044	chr7	39988554	39992006	673492
CDK13	rs111494568	chr7	40024705	rs41350846	0.890915	chr7	40116233	40118269	673523	False	6280044	chr7	39988554	39992006	673492
CDK13	rs111494568	chr7	40024705	rs74786782	0.880729	chr7	40120090	40124185	673525	False	6280044	chr7	39988554	39992006	673492
CDK13	rs111494568	chr7	40024705	rs112971917,rs17538230	0.859851,0.880729	chr7	40126361	40129122	673528	False	6280044	chr7	39988554	39992006	673492
CDK13	rs111494568	chr7	40024705	rs17538328,rs17538342	0.840463,0.840463	chr7	40131550	40135285	673532	False	6280044	chr7	39988554	39992006	673492
CDK13	rs111494568	chr7	40024705	rs79233355	0.840463	chr7	40140461	40144651	673534	False	6280044	chr7	39988554	39992006	673492
CDPF1	rs58090926	chr22	46621684	rs1134224,rs6008259	0.878557,0.88738	chr22	46630643	46637400	435947	False	3370440	chr22	46642004	46648616	435950
CDPF1	rs58090926	chr22	46621684	rs1055659	0.870625	chr22	46637401	46640058	435948	False	3370440	chr22	46642004	46648616	435950
CDS2	rs3746677	chr20	5172034	rs3746677,rs2295510,rs6053188,rs6038088,rs732817	1.0,0.84304,0.943156,0.984161,0.989424	chr20	5170701	5175719	404605	False	510673	chr20	5101169	5114541	404588
CDS2	rs3746677	chr20	5172034	20:5177897,20:5178079,rs3746678,rs6053191	0.866899,0.978924,0.978924,0.927669	chr20	5175720	5181259	404606	False	510673	chr20	5101169	5114541	404588
CDX2	rs9512488	chr13	27583770	rs9512488,rs9512491	1.0,0.915003	chr13	27581975	27591448	183191	False	2030397	chr13	28541808	28545933	183457
CEP104	rs2275822	chr1	3761479	rs2275822,rs6699784,rs6687498,rs12047360,rs34401151,rs55873991	1.0,1.0,1.0,1.0,1.0,0.989285	chr1	3758390	3765220	608	False	6650288	chr1	3768441	3797948	611
CEP104	rs2275822	chr1	3761479	rs6683156	1.0	chr1	3765221	3766447	609	False	6650288	chr1	3768441	3797948	611
CEP192	rs9949589	chr18	12999754	rs9949589,rs9783903,rs7233814,rs7243660,rs8097125,rs7234094,18:13008244,18:13008247,18:13008248,rs6505777,rs7226616,rs7236764,rs7237236,18:13011530	1.0,0.988848,0.988848,0.977849,0.955828,0.977727,0.807677,0.881761,0.81842,0.977727,0.972247,0.863144,0.966669,0.923808	chr18	12999668	13015428	301541	False	4490154	chr18	12987613	12996545	301538
CEP44	rs4695922	chr4	175237208	rs4695922,4:175240929,rs10565	1.0,0.983376,0.988935	chr4	175232323	175242613	550470	False	5690181	chr4	175202395	175207393	550454
CEP63	rs9968172	chr3	134231251	rs6801596,rs28409322,rs6763088,rs6787371,rs6763093,rs9884031,rs13081688,3:134260595,3:134260597,rs6439487,rs13087875,rs9835204,rs1138273,rs7427492,3:134262686,rs7372770,rs1357762,rs9828815,rs12637751,rs11927068,rs28702610,3:134267492,rs9289478,rs6768323,rs9850015,rs7374158	0.963078,0.969156,0.987624,0.98144,0.987624,0.987616,0.987616,0.963151,0.963151,0.987616,0.9938,0.987616,0.9938,0.9938,0.909747,0.888581,0.975308,0.969156,0.98144,0.98144,0.933827,0.944763,0.975308,0.98144,0.98144,0.975308	chr3	134251648	134270226	476701	False	2690064	chr3	134201514	134205006	476685
CEP63	rs9968172	chr3	134231251	rs1880376,rs1880377,rs35933983,rs6782128	0.98144,0.98144,0.969156,0.927059	chr3	134270227	134271781	476702	False	2690064	chr3	134201514	134205006	476685
CEP63	rs9968172	chr3	134231251	rs9827987,rs35718987,rs7374325	0.93277,0.93277,0.93277	chr3	134271782	134275795	476703	False	2690064	chr3	134201514	134205006	476685
CEP63	rs9968172	chr3	134231251	rs4309773	0.926851	chr3	134276860	134277385	476705	False	2690064	chr3	134201514	134205006	476685
CEP63	rs9968172	chr3	134231251	rs13089966,rs9809619,rs9834981,rs13065773	0.93277,0.926851,0.904535,0.93277	chr3	134277386	134282710	476706	False	2690064	chr3	134201514	134205006	476685
CEP63	rs9968172	chr3	134231251	rs55913793,rs4955555,rs6769885,rs4539979,rs4367113,rs9819532,3:134289095,rs13081177,rs6439491,rs6439492,rs4572812,rs4417907,rs2373865,rs36006513,rs7630874	0.926851,0.926851,0.926851,0.920796,0.926851,0.926851,0.908682,0.938741,0.870352,0.858317,0.915165,0.93277,0.93277,0.93277,0.93277	chr3	134285422	134293869	476710	False	2690064	chr3	134201514	134205006	476685
CETP	rs1167742	chr16	57054086	rs1167742,rs1651666,rs821470	1.0,0.89659,0.865831	chr16	57048310	57062261	270154	False	4230703	chr16	56995565	57000215	270147
CFDP1	rs12922897	chr16	75404054	rs12446903	0.871494	chr16	75438613	75446284	275120	True	6200494	chr16	75464687	75475046	275125
CHCHD7	rs10958517	chr8	57919479	rs10958517	1	chr8	57908333	57919532	723437	False	1940131	chr8	57115873	57125721	723182
CHCHD7	rs10958517	chr8	57919479	rs6984989	1	chr8	57919533	57921517	723438	False	1940131	chr8	57115873	57125721	723182
CHCHD7	rs10958517	chr8	57919479	rs6474096	1	chr8	57921518	57924146	723439	False	1940131	chr8	57115873	57125721	723182
CHD1L	rs76327075	chr1	146717973	rs11800580,rs72691032,rs72691033	0.955877,0.955877,0.955877	chr1	146731470	146733441	34560	False	5870148	chr1	146707850	146725883	34558
CHD1L	rs76327075	chr1	146717973	rs4301678	0.955877	chr1	146733442	146734034	34561	False	5870148	chr1	146707850	146725883	34558
CHD7	rs4738851	chr8	61920726	rs4738851,rs4738852	1,1	chr8	61917379	61920782	724732	False	1580487	chr8	61589190	61598367	724621
CHD7	rs4738851	chr8	61920726	rs7841986	1	chr8	61920783	61924379	724733	False	1580487	chr8	61589190	61598367	724621
CHD9	rs7203398	chr16	53189672	rs7203398	1.0	chr16	53178077	53190463	268995	False	1710474	chr16	53079931	53091913	268973
CHD9	rs7203398	chr16	53189672	rs12597487	0.884228	chr16	53190464	53191834	268996	False	1710474	chr16	53079931	53091913	268973
CHD9	rs7203398	chr16	53189672	rs62048018,rs62048020,rs12599521,rs2042028,16:53196532,16:53197083,rs62048022	0.884228,0.884228,0.884228,0.884228,0.884228,0.884228,0.884228	chr16	53191835	53199044	268997	False	1710474	chr16	53079931	53091913	268973
CHD9	rs7203398	chr16	53189672	16:53200923,rs62048023,rs62048024,rs17302609,rs7195323,rs7191003,16:53203951,rs7196485	0.884228,0.884228,0.884228,0.884228,0.872564,0.884228,0.831323,0.823202	chr16	53200140	53204536	268999	False	1710474	chr16	53079931	53091913	268973
CHD9	rs7203398	chr16	53189672	rs62048027,rs7202653,rs8047327	0.871572,0.871572,0.871572	chr16	53204537	53208903	269000	False	1710474	chr16	53079931	53091913	268973
CHD9	rs7203398	chr16	53189672	rs62048028,rs17302672,rs12596062,rs17302707,16:53213233,rs62048031,rs62048032,rs11863925,rs111613234,rs72797684,rs11859591,rs9673875,rs58988553	0.871572,0.871572,0.871572,0.871572,0.860029,0.871572,0.871572,0.871572,0.871572,0.871572,0.871572,0.871572,0.871572	chr16	53209613	53222936	269002	False	1710474	chr16	53079931	53091913	268973
CHD9	rs7203398	chr16	53189672	rs7205763	0.871572	chr16	53222937	53224321	269003	False	1710474	chr16	53079931	53091913	268973
CHD9	rs7203398	chr16	53189672	16:53226945,rs62048045,rs62048046,rs2892423,16:53227379,rs2388013	0.859008,0.826481,0.819846,0.839825,0.839825,0.839825	chr16	53224322	53229124	269004	False	1710474	chr16	53079931	53091913	268973
CHD9	rs7203398	chr16	53189672	rs8046380,rs62048047,rs12599389,rs11075782,rs11075783,rs8062228,rs17394050,rs62048048,rs67384393,rs62048051,16:53240285,rs62048052	0.858056,0.833141,0.846534,0.846534,0.846534,0.846534,0.846534,0.846534,0.846534,0.846534,0.833141,0.835232	chr16	53229125	53241402	269005	False	1710474	chr16	53079931	53091913	268973
CHD9	rs7203398	chr16	53189672	rs62048054,rs8053957,rs62048055,rs62048058,rs62048059,rs4303482	0.846534,0.846534,0.846534,0.846534,0.846534,0.835232	chr16	53241403	53249301	269006	False	1710474	chr16	53079931	53091913	268973
CHD9	rs7203398	chr16	53189672	rs62049763,rs12596346,rs12597253,rs62049764,rs62049766,rs7189240,16:53264685	0.834152,0.834152,0.834152,0.834152,0.834152,0.834152,0.834152	chr16	53251495	53265668	269010	False	1710474	chr16	53079931	53091913	268973
CHD9	rs7203398	chr16	53189672	rs12597254	0.827474	chr16	53265838	53266829	269012	False	1710474	chr16	53079931	53091913	268973
CHD9	rs7203398	chr16	53189672	rs8061611,rs62049768,16:53268470,rs62049769	0.834152,0.821862,0.816303,0.821862	chr16	53266830	53271667	269013	False	1710474	chr16	53079931	53091913	268973
CHD9	rs7203398	chr16	53189672	rs8045170	0.803046	chr16	53281635	53284426	269017	False	1710474	chr16	53079931	53091913	268973
CHI3L2	rs4838892	chr1	111762428	rs4838892	1.0	chr1	111762060	111763420	30662	False	610598	chr1	111742392	111746618	30654
CHI3L2	rs4838892	chr1	111762428	rs7541319,rs7541320,rs79561756	1.0,1.0,1.0	chr1	111763421	111766246	30663	False	610598	chr1	111742392	111746618	30654
CHI3L2	rs4838892	chr1	111762428	rs112495041	0.970837	chr1	111768203	111770680	30665	False	610598	chr1	111742392	111746618	30654
CHN1	rs2646181	chr2	175597601	rs2646181	1	chr2	175594285	175601011	383177	False	610332	chr2	175866984	175871581	383262
CHST15	rs28452255	chr10	125761974	rs28452255,rs74365314	1.0,0.95632	chr10	125758900	125768286	99976	False	7320041	chr10	125849674	125861784	99996
CHSY1	rs36082322	chr15	101749641	rs36082322	1.0	chr15	101749099	101749687	258614	False	3060128	chr15	101791053	101798933	258635
CLCN1	rs45554138	chr7	143042983	rs45554138,rs2242491,rs2242490	1.0,0.894864,0.894864	chr7	143040301	143044349	702942	False	460370	chr7	143010756	143014020	702932
CLDN10	rs6492735	chr13	95363617	rs78464434	0.910454	chr13	95370130	95378036	204593	False	840324	chr13	96085757	96087292	204796
CLDN5	rs111735701	chr22	19556893	rs5748307,rs5993693	0.830502,0.845869	chr22	19564659	19571231	430036	False	5130382	chr22	19514162	19518728	430026
CLDND1	rs13317226	chr3	97718653	rs13317226	1	chr3	97703529	97720164	465445	False	4640626	chr3	98240929	98243833	465594
CLDND1	rs28622535	chr3	97720261	rs28622535	1	chr3	97720165	97720644	465446	False	4810286	chr3	98240929	98243833	465594
CLEC2D	rs7967102	chr12	9770749	rs7961262,rs7961416,rs12831287,rs11052207	0.808263,0.836869,0.836869,0.836869	chr12	9803342	9805876	144304	False	2570132	chr12	9808992	9809309	144307
CLEC2D	rs7967102	chr12	9770749	rs11052234,rs12366653,rs35884213,rs11052254,rs35671537,12:9818246,rs11052282,12:9820438	0.805933,0.805933,0.805933,0.805933,0.805933,0.805933,0.805933,0.805933	chr12	9810384	9832333	144309	False	2570132	chr12	9808992	9809309	144307
CLEC2D	rs73046779	chr12	10022969	rs73046779	1	chr12	10022068	10023994	144384	True	3520129	chr12	9808992	9809309	144307
CLEC2D	rs79534257	chr12	9942229	rs79534257	1.0	chr12	9925676	9942260	144353	False	5490341	chr12	9808992	9809309	144307
CLEC2D	rs79534257	chr12	9942229	rs11053136	0.967783	chr12	9945843	9947404	144358	False	5490341	chr12	9808992	9809309	144307
CLIP2	rs5874	chr7	73820024	rs5874	1.0	chr7	73816005	73820245	682408	False	580148	chr7	73701583	73705291	682392
CLIP4	rs1109758	chr2	29240783	rs1109758	1.0	chr2	29239741	29243199	340222	False	3310672	chr2	29320296	29330046	340248
CLP1	rs1783976	chr11	57462752	rs1783979	0.952514	chr11	57465924	57469026	119501	False	5080156	chr11	57413535	57427540	119488
CLP1	rs1783976	chr11	57462752	rs1785499,rs7479922	0.952514,0.968394	chr11	57469027	57470773	119502	False	5080156	chr11	57413535	57427540	119488
CLP1	rs1783976	chr11	57462752	rs1783824	0.931752	chr11	57471277	57478002	119505	False	5080156	chr11	57413535	57427540	119488
CLP1	rs1783976	chr11	57462752	11:57479731,rs1424753	0.847529,0.937047	chr11	57478003	57481050	119506	True	5080156	chr11	57413535	57427540	119488
CLP1	rs1783976	chr11	57462752	rs2956982	0.906215	chr11	57487324	57492166	119510	False	5080156	chr11	57413535	57427540	119488
CLP1	rs1783976	chr11	57462752	rs56392705	0.870865	chr11	57508923	57520073	119514	True	5080156	chr11	57413535	57427540	119488
CLP1	rs1783976	chr11	57462752	rs3017889,rs12805343	0.860887,0.841318	chr11	57520074	57527860	119515	True	5080156	chr11	57413535	57427540	119488
CLP1	rs1783976	chr11	57462752	rs2156638,rs17455626	0.816875,0.836479	chr11	57542635	57546483	119518	False	5080156	chr11	57413535	57427540	119488
CLP1	rs1783976	chr11	57462752	rs4611222	0.807167	chr11	57548780	57552466	119520	False	5080156	chr11	57413535	57427540	119488
CLP1	rs1783976	chr11	57462752	rs11570181	0.836479	chr11	57552467	57557255	119521	False	5080156	chr11	57413535	57427540	119488
CLP1	rs1783976	chr11	57462752	rs12274865,rs10896644	0.821685,0.812215	chr11	57557256	57568689	119522	False	5080156	chr11	57413535	57427540	119488
CLP1	rs1783976	chr11	57462752	rs653889	0.807321	chr11	57570157	57570957	119525	False	5080156	chr11	57413535	57427540	119488
CMIP	rs2966087	chr16	81520822	rs2966087,rs2966088,rs2926003	1.0,0.949795,0.955335	chr16	81520598	81525536	276838	False	4250075	chr16	81475083	81484443	276823
CMIP	rs2966087	chr16	81520822	rs7192108,rs7191608,rs17777143,rs17777180,rs12599608,rs12599762,rs12448434,rs12449079	0.858399,0.863911,0.858792,0.869275,0.869275,0.869275,0.838675,0.864155	chr16	81527961	81540167	276842	False	4250075	chr16	81475083	81484443	276823
CMTM3	rs37178	chr16	66588770	rs37178	1.0	chr16	66582624	66593228	272937	True	3890551	chr16	66632469	66648882	272951
CMTM3	rs37178	chr16	66588770	rs34644564	0.912761	chr16	66612840	66614993	272946	True	3890551	chr16	66632469	66648882	272951
CMTM4	rs355944	chr16	66652245	rs355944,rs355945,rs355946,rs355947,rs355948,rs355949	1.0,0.856846,1.0,0.839091,1.0,0.964969	chr16	66650573	66657919	272954	False	2120634	chr16	66721089	66731292	272973
CMTM4	rs355944	chr16	66652245	16:66658915,rs355950,rs165207,rs165208,rs355952,rs355953	0.856846,1.0,1.0,1.0,0.856846,0.856846	chr16	66657920	66662822	272955	False	2120634	chr16	66721089	66731292	272973
CMTM4	rs355944	chr16	66652245	rs355975,rs355965,rs355964,rs355961	0.896179,0.928913,0.928913,0.928913	chr16	66677399	66686299	272959	False	2120634	chr16	66721089	66731292	272973
CMTM4	rs355944	chr16	66652245	rs355959,rs355958,rs183064	0.928913,0.928913,0.928913	chr16	66687162	66692363	272961	False	2120634	chr16	66721089	66731292	272973
CMTM4	rs355944	chr16	66652245	rs355976,rs355978,rs28422092,rs355934,rs355933,rs355932	0.896179,0.912278,0.928913,0.896179,0.928913,0.928913	chr16	66702592	66707919	272967	False	2120634	chr16	66721089	66731292	272973
CMTM4	rs355944	chr16	66652245	rs355931	0.928913	chr16	66707920	66709550	272968	False	2120634	chr16	66721089	66731292	272973
CMTM4	rs355944	chr16	66652245	rs1668005,rs355929,rs355928,rs355927,rs355926	0.928913,0.928913,0.928913,0.928913,0.928913	chr16	66709551	66713936	272969	False	2120634	chr16	66721089	66731292	272973
CNDP2	rs12605820	chr18	72167802	rs4891557,rs4891558,rs11151959,18:72173270,rs34780792,rs3794955	0.95998,0.96982,0.929997,0.920065,0.910399,0.920327	chr18	72170012	72175171	318874	False	3390017	chr18	72162045	72169013	318872
CNPPD1	rs2385392	chr2	220049511	rs7580095	0.856849	chr2	220057608	220060532	397245	True	1170056	chr2	220040597	220045150	397239
CNRIP1	rs9807988	chr2	69096839	rs4567971,rs4605401,rs2312081,rs4241345,rs2312082	0.928823,0.928823,0.928823,0.928823,0.928823	chr2	69110710	69114491	352464	False	290615	chr2	68543593	68547205	352290
CNRIP1	rs62145951	chr2	68399586	rs875	0.816289	chr2	68403465	68408165	352244	False	3940167	chr2	68543593	68547205	352290
CNTRL	rs10760133	chr9	123750137	rs10760133	1.0	chr9	123744027	123751484	781528	False	1440630	chr9	123834159	123838205	781545
CNTRL	rs10760133	chr9	123750137	rs10985117,rs10760134,rs7040033,rs10985118,rs13297393,rs13301421,rs74644659,rs10739582,rs17611	0.978989,0.978966,0.984209,0.984209,0.984209,0.963386,0.912395,0.89297,0.88232	chr9	123753772	123769639	781530	False	1440630	chr9	123834159	123838205	781545
CNTRL	rs10760133	chr9	123750137	rs2416811	0.88232	chr9	123786848	123791857	781536	False	1440630	chr9	123834159	123838205	781545
COASY	rs752313	chr17	40901824	rs752313,rs3950933,rs9891284,rs9905939	1.0,0.994736,0.958337,0.813249	chr17	40898948	40907424	287744	True	4280343	chr17	40708905	40723805	287711
COG1	rs11649735	chr17	71176028	rs8387,rs2029115,rs2029116,rs9783819,rs9904400	0.810384,0.80015,0.80015,0.80015,0.80015	chr17	71205210	71210507	295769	False	5310259	chr17	71187907	71193550	295767
COG1	rs11649735	chr17	71176028	rs7211830	0.80015	chr17	71210508	71210812	295770	False	5310259	chr17	71187907	71193550	295767
COG5	rs2204833	chr7	107283069	rs2701678,rs2701679	0.980462,0.980462	chr7	107283475	107284781	692089	False	6580379	chr7	107202598	107205244	692059
COL28A1	rs34251147	chr7	7094548	rs34251147	1	chr7	7093803	7115640	663129	False	3940129	chr7	7575276	7576938	663297
COLEC12	rs11081136	chr18	474827	rs11081136,rs11081138	1,1	chr18	469210	476364	297796	False	2100767	chr18	491689	504755	297804
COPB1	rs10832306	chr11	14857094	rs10832306,rs10832307,rs11821380	1.0,0.92844,0.95215	chr11	14856693	14864941	106346	False	6980170	chr11	14518755	14522200	106233
COPB1	rs10832306	chr11	14857094	rs2167453,rs7108484,rs7108485	0.95215,0.904871,0.95215	chr11	14864942	14867785	106347	False	6980170	chr11	14518755	14522200	106233
COPB1	rs10832306	chr11	14857094	rs11023366,rs73418666,rs7105853	0.928376,0.881728,0.812242	chr11	14876422	14878899	106350	False	6980170	chr11	14518755	14522200	106233
COPB1	rs10832306	chr11	14857094	rs10766195,rs10832312,rs11023367	0.881728,0.881728,0.881728	chr11	14885251	14892788	106354	False	6980170	chr11	14518755	14522200	106233
COPB1	rs10832306	chr11	14857094	11:14893440	0.881728	chr11	14892789	14895297	106355	False	6980170	chr11	14518755	14522200	106233
COQ5	rs71454645	chr12	120945234	rs4767912,rs7488320	0.935403,0.935403	chr12	120977085	120985722	177783	False	7570500	chr12	120960242	120974688	177780
CPEB3	rs4933712	chr10	93816485	rs4933712,rs11186815,rs2105364,rs2096227,rs1878424,rs11186817	1.0,0.901603,0.901603,0.901603,0.901603,0.901603	chr10	93815859	93828725	90732	False	3610386	chr10	94049742	94053858	90804
CPEB3	rs4933712	chr10	93816485	rs11186818	0.875058	chr10	93830588	93831658	90735	False	3610386	chr10	94049742	94053858	90804
CPEB3	rs4933712	chr10	93816485	rs2185834	0.901603	chr10	93831659	93835528	90736	False	3610386	chr10	94049742	94053858	90804
CPEB3	rs4933712	chr10	93816485	rs7084059	0.896345	chr10	93836970	93843574	90740	False	3610386	chr10	94049742	94053858	90804
CPEB3	rs4933712	chr10	93816485	rs3781233	0.885892	chr10	93843575	93845319	90741	False	3610386	chr10	94049742	94053858	90804
CPEB3	rs4933712	chr10	93816485	rs10786028	0.890703	chr10	93847319	93851240	90745	False	3610386	chr10	94049742	94053858	90804
CPEB3	rs4933712	chr10	93816485	rs10882023,rs12357187,rs11186822,rs7085684,10:93856933,rs66636110,10:93860000	0.890703,0.885105,0.890703,0.890703,0.890703,0.890703,0.821181	chr10	93852613	93860428	90747	False	3610386	chr10	94049742	94053858	90804
CPEB3	rs4933712	chr10	93816485	rs7079499,rs34658839,rs1539468,10:93868181,10:93868185,rs7069149,rs1557178	0.890703,0.890703,0.890703,0.885105,0.84262,0.890703,0.890703	chr10	93863486	93870907	90749	False	3610386	chr10	94049742	94053858	90804
CPEB3	rs4933712	chr10	93816485	rs11186829	0.890703	chr10	93870908	93871588	90750	False	3610386	chr10	94049742	94053858	90804
CPEB3	rs4933712	chr10	93816485	rs4933717,rs7096357,10:93873572,rs12571139,rs766398,rs766399,rs1935865,rs11186830	0.890703,0.890703,0.801394,0.87987,0.87987,0.87987,0.87987,0.87987	chr10	93872459	93877466	90753	False	3610386	chr10	94049742	94053858	90804
CPEB3	rs4933712	chr10	93816485	rs7086446,rs11186835,rs56345827,rs56705680	0.869103,0.832762,0.858123,0.847767	chr10	93877697	93881586	90755	False	3610386	chr10	94049742	94053858	90804
CPED1	rs6956237	chr7	120635931	rs6956237,rs6960415	1.0,0.922489	chr7	120635136	120636943	696392	False	7510551	chr7	120624850	120629938	696387
CPED1	rs6956237	chr7	120635931	rs6949989,rs10245939,7:120644819,rs7782552,rs1118142	0.952883,0.952883,0.942545,0.952883,0.952883	chr7	120638710	120650847	696396	False	7510551	chr7	120624850	120629938	696387
CPED1	rs6956237	chr7	120635931	rs6958635,rs10277935,rs10953923	0.942565,0.942565,0.93741	chr7	120650848	120662125	696397	False	7510551	chr7	120624850	120629938	696387
CPED1	rs6956237	chr7	120635931	rs1981711,rs12706305,rs12706306	0.927175,0.887043,0.887043	chr7	120663536	120666820	696399	False	7510551	chr7	120624850	120629938	696387
CPED1	rs6956237	chr7	120635931	rs6944789,rs17535702	0.877071,0.877071	chr7	120670470	120673666	696402	False	7510551	chr7	120624850	120629938	696387
CPED1	rs6956237	chr7	120635931	rs1080807	0.867556	chr7	120677182	120679447	696405	False	7510551	chr7	120624850	120629938	696387
CPED1	rs6956237	chr7	120635931	rs2058501	0.847494	chr7	120679448	120680287	696406	False	7510551	chr7	120624850	120629938	696387
CPED1	rs6956237	chr7	120635931	rs10257314	0.848441	chr7	120680288	120688387	696407	False	7510551	chr7	120624850	120629938	696387
CPQ	rs2513355	chr8	98105089	rs2513355,rs2513409	1.0,0.977635	chr8	98103457	98107050	736168	False	2640377	chr8	97655976	97662338	736007
CPQ	rs2513355	chr8	98105089	rs2513410,rs2513360,rs2513361	0.944528,0.944528,0.944528	chr8	98107051	98109741	736169	False	2640377	chr8	97655976	97662338	736007
CPSF2	rs12878418	chr14	92923032	rs12878418	1.0	chr14	92913088	92929512	232452	False	1430110	chr14	92585886	92590429	232384
CREB3L2	rs273967	chr7	137590808	rs273967,rs273966,rs273965,rs273964	1.0,0.92558,0.82127,0.96213	chr7	137582677	137599847	701508	False	20110	chr7	137684173	137692388	701544
CREBRF	rs2544580	chr5	172569015	rs2544580,rs29796	1.0,0.958638	chr5	172568949	172576728	608433	True	6840491	chr5	172478097	172486938	608407
CREBZF	rs642949	chr11	85729372	rs642949	1	chr11	85729190	85731229	126711	False	2120279	chr11	85392089	85395418	126612
CRISP1	rs4588675	chr6	49355658	rs9369902	0.853868	chr6	49428683	49430033	624481	False	1300397	chr6	49836010	49844905	624595
CRTC2	rs111689685	chr1	153847116	rs111689685	1	chr1	153838853	153847941	36333	False	4260187	chr1	153923538	153935288	36354
CSF1R	rs6874087	chr5	149467663	rs112912126,rs62380712	0.805366,0.823332	chr5	149475287	149487815	601441	False	1070014	chr5	149489028	149493901	601445
CSTF1	rs56012959	chr20	55110266	rs56012959,rs2296130	1.0,0.927613	chr20	55106314	55111414	417435	True	520754	chr20	54962085	54967538	417398
CTC-444N24.6	rs5029044	chr19	58374953	rs5029044	1	chr19	58356761	58384597	331844	True	1740709	chr19	57786719	57792784	331716
CTNNAL1	rs12552110	chr9	111750217	rs4978379,rs4978380,rs4978381,rs4978382,rs12348528,rs10979648,rs4978766,rs112957440	0.933175,0.933175,0.933175,0.917663,0.902614,0.933175,0.933175,0.933175	chr9	111759605	111764705	778055	False	290475	chr9	111770037	111776135	778059
CTSC	rs217109	chr11	88030457	rs217115,rs217116	0.914991,0.914991	chr11	88031494	88036179	127454	False	5270367	chr11	88061714	88072175	127466
CTSC	rs61901703	chr11	88081393	rs61901703	1.0	chr11	88081182	88086253	127470	False	2640768	chr11	88061714	88072175	127466
CTSC	rs61901703	chr11	88081393	rs16913844,rs57131854	0.911427,0.911427	chr11	88086254	88092681	127471	False	2640768	chr11	88061714	88072175	127466
CTSC	rs61901703	chr11	88081393	rs16913850,rs7940119,rs72966897,rs1451612	0.911427,0.911427,0.911427,0.911427	chr11	88092896	88097475	127473	False	2640768	chr11	88061714	88072175	127466
CTSC	rs61901703	chr11	88081393	rs61072777	0.911427	chr11	88098257	88100757	127478	False	2640768	chr11	88061714	88072175	127466
CTSC	rs61901703	chr11	88081393	rs16913871,rs7937947	0.911427,0.911427	chr11	88100854	88101735	127480	False	2640768	chr11	88061714	88072175	127466
CTSC	rs61901703	chr11	88081393	rs1451613,rs1451614,rs72968619,rs10501665	0.911427,0.911427,0.911427,0.911427	chr11	88101736	88105726	127481	False	2640768	chr11	88061714	88072175	127466
CTSE	rs12042328	chr1	205900503	rs12042328	1.0	chr1	205895308	205903638	51752	False	5900754	chr1	206314485	206324803	51834
CTSE	rs12042328	chr1	205900503	rs12082872,rs7521316,rs11240598,rs7555534	0.975706,0.848655,0.815542,0.839708	chr1	205904965	205911159	51754	False	5900754	chr1	206314485	206324803	51834
CTSL	rs77788907	chr9	90455166	rs75745568	0.915281	chr9	90464221	90468500	772033	False	840717	chr9	90336261	90342205	772004
CUL1	rs1859912	chr7	148277923	rs1859912	1	chr7	148276165	148282138	704595	False	7610100	chr7	148393031	148395637	704624
CUX1	rs385417	chr7	101864836	rs385417,rs409224,rs382947,7:101866138,rs448775	1.0,0.994448,0.994448,0.972616,0.994448	chr7	101862756	101878067	690498	False	6940402	chr7	101456246	101466776	690432
CUX1	rs385417	chr7	101864836	rs364396,rs410697	0.904439,0.837701	chr7	101878068	101879971	690499	False	6940402	chr7	101456246	101466776	690432
CUX1	rs4727501	chr7	101244689	rs4727501	1	chr7	101240633	101247357	690399	False	1030113	chr7	101456246	101466776	690432
CWC22	rs4666993	chr2	181855005	2:181855005,rs4666993,rs4666996,rs4666997,rs62180082,rs62180083,rs7578218,rs7578348,rs7592447,rs7578461	0.974146,1.0,0.877758,0.877758,0.877758,0.872203,0.877758,0.877758,0.877758,0.877758	chr2	181853409	181856265	385191	False	7200086	chr2	180869849	180873417	384881
CWC22	rs4666993	chr2	181855005	rs55988743,rs55889183,2:181856551,rs56057941,2:181856985,2:181856988,rs4666662,2:181857266,rs4666663,rs4666664	0.877758,0.877758,0.871275,0.872203,0.877758,0.872203,0.877758,0.839877,0.883362,0.853775	chr2	181856266	181857861	385192	False	7200086	chr2	180869849	180873417	384881
CWC22	rs4666993	chr2	181855005	rs72883527,rs62180087,rs62180088,rs72883529,rs62180089,rs62180090	0.877758,0.877758,0.877758,0.877758,0.877758,0.877758	chr2	181858075	181860069	385195	False	7200086	chr2	180869849	180873417	384881
CWC22	rs4666993	chr2	181855005	rs72883532,rs62180110,rs72883535,rs72883536,rs72883538,rs4667004,rs4666667,rs4666668,rs4666669,rs72883544,rs1107786,rs4531897,rs72883549	0.871275,0.871275,0.871275,0.871275,0.871275,0.858383,0.871275,0.871275,0.871275,0.871275,0.871275,0.871275,0.871275	chr2	181860070	181864502	385196	False	7200086	chr2	180869849	180873417	384881
CWC22	rs4666993	chr2	181855005	rs12151685,rs62181571,2:181912680,rs62181572	0.841908,0.841908,0.841908,0.841908	chr2	181910901	181913131	385207	False	7200086	chr2	180869849	180873417	384881
CWC22	rs4666993	chr2	181855005	rs7371242,rs7371259,rs4667041,rs62181573	0.841908,0.841908,0.841908,0.841908	chr2	181914337	181919591	385210	False	7200086	chr2	180869849	180873417	384881
CWC22	rs4666993	chr2	181855005	rs56970984,rs78590213,rs79719017,rs62181575,rs7370006,rs7370048	0.841908,0.81334,0.81334,0.841908,0.836513,0.841908	chr2	181919592	181922558	385211	False	7200086	chr2	180869849	180873417	384881
CWC22	rs4666993	chr2	181855005	rs62181577	0.841908	chr2	181922559	181923177	385212	False	7200086	chr2	180869849	180873417	384881
CWC22	rs4666993	chr2	181855005	rs908736,rs2368189,rs2368190,rs2368191,rs908734,rs62181579,rs3792220,rs1401135,rs1401134,rs62181580,rs62178778,rs62178779,rs62178780,rs62178781,rs72885292,2:181931419,2:181931420,rs1568258,rs1401133,rs56206103,rs55639120,rs1518460	0.841908,0.841908,0.841908,0.836513,0.841908,0.841908,0.841908,0.841908,0.841908,0.835513,0.841908,0.841908,0.841908,0.841908,0.841908,0.835513,0.835513,0.835513,0.824781,0.835513,0.835513,0.835513	chr2	181923178	181934986	385213	False	7200086	chr2	180869849	180873417	384881
CWC22	rs4666993	chr2	181855005	rs72887003,2:181936337,rs1040229,2:181936964,rs6433885,2:181938266,rs1046193,rs62178784,2:181939524	0.835513,0.824781,0.835513,0.835513,0.835513,0.822799,0.835513,0.835513,0.804814	chr2	181935254	181939869	385215	False	7200086	chr2	180869849	180873417	384881
CWC22	rs4666993	chr2	181855005	rs10191559,rs10191582,2:181941214,rs10930952,rs2368194,rs2139060,rs2139061,2:181944873,2:181945664,rs10184839,rs10184846,rs10208742,2:181947052,rs1356549	0.819486,0.835513,0.830124,0.818423,0.835513,0.835513,0.835513,0.830124,0.835513,0.830124,0.830124,0.830124,0.823759,0.823759	chr2	181940121	181947429	385217	False	7200086	chr2	180869849	180873417	384881
CX3CR1	rs72861406	chr3	39163919	rs72861406	1.0	chr3	39160803	39165223	448828	False	2070168	chr3	39322053	39324151	448866
CX3CR1	rs72861406	chr3	39163919	rs72861419	1.0	chr3	39175292	39179457	448832	False	2070168	chr3	39322053	39324151	448866
CX3CR1	rs72861406	chr3	39163919	rs60129961,rs7611953,rs7621922,rs7610619	0.951225,0.967523,0.935582,0.935582	chr3	39179458	39187519	448833	False	2070168	chr3	39322053	39324151	448866
CYC1	rs72697606	chr8	145611531	rs72697606	1.0	chr8	145609594	145612257	750341	False	1770520	chr8	145134226	145179198	750304
CYP26A1	rs2797577	chr10	95064403	rs2797577,rs2761293	1.0,0.989175	chr10	95060744	95073742	91044	False	7550386	chr10	94831385	94838376	90985
CYP2D7P1	rs738305	chr22	42829186	rs738305	1	chr22	42829037	42831058	435180	False	7380291	chr22	42529335	42543614	435117
CYTIP	rs1812399	chr2	158734867	rs1812399	1.0	chr2	158734287	158736016	377872	False	1980523	chr2	158344257	158346093	377753
CYTIP	rs1812399	chr2	158734867	rs1441136,rs1978923	0.971579,0.853498	chr2	158736017	158745016	377873	False	1980523	chr2	158344257	158346093	377753
CYTIP	rs1812399	chr2	158734867	rs10469681,rs1866887,rs1372114	0.836001,0.836001,0.836001	chr2	158745017	158749770	377874	False	1980523	chr2	158344257	158346093	377753
CYTIP	rs1812399	chr2	158734867	rs4363980	0.836001	chr2	158749771	158750913	377875	False	1980523	chr2	158344257	158346093	377753
CYTIP	rs267992	chr2	158271512	rs267992	1.0	chr2	158268729	158274341	377729	False	2680386	chr2	158344257	158346093	377753
CYTIP	rs267992	chr2	158271512	rs267991	0.832981	chr2	158277623	158281603	377732	False	2680386	chr2	158344257	158346093	377753
DACH1	rs4542542	chr13	71869049	rs9542653	0.856623	chr13	71878002	71879048	197175	False	6510554	chr13	72437505	72441733	197355
DACH1	rs4542542	chr13	71869049	rs11148874	0.879272	chr13	71879049	71884446	197176	False	6510554	chr13	72437505	72441733	197355
DACH1	rs4542542	chr13	71869049	rs9318008,rs7991464	0.830359,0.918601	chr13	71885086	71886978	197178	False	6510554	chr13	72437505	72441733	197355
DACH1	rs4542542	chr13	71869049	rs7985722	0.923934	chr13	71890322	71892493	197182	False	6510554	chr13	72437505	72441733	197355
DACH1	rs4542542	chr13	71869049	rs2255485	0.86167	chr13	71893688	71896648	197184	False	6510554	chr13	72437505	72441733	197355
DANCR	rs73248660	chr4	53466704	rs11937646,rs10014556,rs11939490,rs7663559	0.969169,0.969169,0.969169,0.969169	chr4	53521886	53524172	511198	False	4150110	chr4	53578144	53584996	511221
DAPK1	rs10868627	chr9	90170425	rs11141880,rs11141881,rs11141882,rs11141883,rs7866180,rs7855623,rs7855635,rs7869390,rs10868632,rs6560004,rs10780858,rs11141885,rs11141886	0.976214,0.976214,0.976214,0.882481,0.976214,0.976214,0.976214,0.882481,0.964177,0.946592,0.958194,0.946296,0.854348	chr9	90171254	90173084	771963	False	5700220	chr9	90104121	90115006	771943
DARS	rs309165	chr2	136667301	rs309143,rs309142	0.93998,0.955019	chr2	136713556	136715539	370597	False	6840711	chr2	136741463	136749415	370607
DCUN1D4	rs115783290	chr4	52855401	rs225160	0.967967	chr4	52881128	52887915	510999	True	4120754	chr4	52706588	52710457	510932
DCUN1D4	rs115783290	chr4	52855401	rs225163,rs13989,rs225165	0.967967,0.967967,0.967967	chr4	52887916	52894342	511000	False	4120754	chr4	52706588	52710457	510932
DCUN1D4	rs115783290	chr4	52855401	rs225170,rs429664	0.967967,0.825963	chr4	52894343	52905566	511001	True	4120754	chr4	52706588	52710457	510932
DCUN1D4	rs115783290	chr4	52855401	rs419792	0.830338	chr4	52907707	52911083	511003	False	4120754	chr4	52706588	52710457	510932
DEFB134	rs11780980	chr8	11282893	rs11780980	1.0	chr8	11281934	11286784	710525	False	870521	chr8	11853498	11860790	710654
DERL2	rs11078630	chr17	6355419	rs11078630	1	chr17	6349024	6361736	280007	False	4890431	chr17	5384556	5394052	279757
DFFB	rs41307043	chr1	3802018	rs72849326,rs12094819,rs12094822,rs12097610,rs76363675	0.828337,0.828337,0.828337,0.828337,0.979308	chr1	3807530	3815535	614	False	3830095	chr1	3768441	3797948	611
DHRS1	rs45442399	chr14	24791798	rs45442399	1	chr14	24791728	24800813	211701	False	1470017	chr14	24765344	24769127	211697
DHRS12	rs17252076	chr13	51807093	rs17252076	1.0	chr13	51802897	51807392	190767	False	5050274	chr13	52377096	52384957	190940
DIP2B	rs2090852	chr12	51086931	rs2090852	1.0	chr12	51085974	51087153	156804	False	7510392	chr12	50896880	50900000	156750
DIP2B	rs2090852	chr12	51086931	12:51121629	0.941699	chr12	51121374	51123352	156816	False	7510392	chr12	50896880	50900000	156750
DIP2B	rs2090852	chr12	51086931	rs3742062	0.912796	chr12	51128153	51131769	156818	False	7510392	chr12	50896880	50900000	156750
DNAH6	rs72840149	chr2	85438065	rs72840149,rs72840150,rs72840152,rs72840154,rs55868746,rs72840156,rs72840158	1.0,1.0,1.0,1.0,0.873966,1.0,1.0	chr2	85425230	85443983	357274	True	830162	chr2	84741895	84749489	357081
DNAJB12	rs61853776	chr10	73955547	rs3206257,rs9415056,10:73982177	0.912178,0.902028,0.912178	chr10	73975361	73982603	84831	True	610221	chr10	74109582	74132307	84857
DNAJC27	rs2028195	chr2	25398953	rs2028195,rs13388961,rs13426812,rs2384093	1.0,0.911539,0.90505,0.911539	chr2	25396982	25401846	339268	False	620072	chr2	25186447	25196024	339221
DNAJC5	rs310653	chr20	62171556	rs310653	1.0	chr20	62170997	62186340	419036	True	4040703	chr20	62525548	62527570	419085
DPF2	rs12279142	chr11	64962936	rs171193	0.837717	chr11	64979598	64987492	121344	False	3890274	chr11	65097435	65107029	121363
DPF3	rs12885387	chr14	72975499	rs12885387	1.0	chr14	72975248	72981562	226643	False	7210458	chr14	73358775	73363237	226747
DPF3	rs12885387	chr14	72975499	rs2189810	0.852065	chr14	72984143	72996594	226646	False	7210458	chr14	73358775	73363237	226747
DRD3	rs2693051	chr3	114017258	rs2693051	1	chr3	114016223	114026489	470741	False	5900201	chr3	113914738	113925012	470709
DSTN	rs13036464	chr20	17665867	rs13036464,rs6044953,rs6131985	1.0,0.942218,0.858691	chr20	17660712	17672229	408599	True	6900612	chr20	17542510	17551506	408573
DUSP12	rs4656309	chr1	161478790	rs4656309	1.0	chr1	161475903	161479234	38253	False	460280	chr1	161719355	161719971	38324
E2F4	rs3730399	chr16	67229019	16:67239386,rs12051145,rs12051247,rs12051249,rs56234712,rs57036977,rs7198993,rs13338688	0.953309,0.953309,0.910058,0.870338,0.870338,0.870338,0.953309,0.953309	chr16	67238315	67251159	273077	False	3310546	chr16	67215320	67230660	273075
E2F4	rs3730399	chr16	67229019	rs7196989,rs6499118	0.828492,0.828492	chr16	67259494	67270530	273082	True	3310546	chr16	67215320	67230660	273075
EARS2	rs2285521	chr16	23521780	rs2285521,rs2097662,rs4968014,rs9931842,rs7186729,rs9940058,rs4967958	1.0,0.801985,0.801985,0.801985,1.0,1.0,0.925745	chr16	23520967	23528976	264308	True	1170156	chr16	23556109	23570364	264318
EEF1A1	rs2073466	chr6	74229258	rs9352004,rs9352006	0.939422,0.939422	chr6	74238496	74238854	631646	False	3360504	chr6	74228212	74234059	631644
EEF1A1	rs2073466	chr6	74229258	rs4708062	0.802808	chr6	74240562	74278203	631648	False	3360504	chr6	74228212	74234059	631644
EFCAB2	rs3003210	chr1	244617509	rs3003210	1.0	chr1	244611695	244618371	63154	True	5860524	chr1	245131666	245136560	63278
EFCAB2	rs3003210	chr1	244617509	1:244618900	0.902909	chr1	244618372	244619613	63155	False	5860524	chr1	245131666	245136560	63278
EFHC1	rs2268717	chr6	52415087	rs2268717	1.0	chr6	52414168	52415102	625472	False	6560482	chr6	52280078	52286637	625422
EFHC1	rs2268717	chr6	52415087	rs2076635	0.917607	chr6	52415103	52416402	625473	False	6560482	chr6	52280078	52286637	625422
EFHC1	rs2268717	chr6	52415087	rs2268710,rs17595059,rs55959984	0.886888,0.87539,0.868909	chr6	52429900	52436164	625478	False	6560482	chr6	52280078	52286637	625422
EFNA5	rs41131	chr5	107427637	rs286818	0.949239	chr5	107432255	107433699	588545	False	1340452	chr5	107005645	107009963	588414
EFR3A	rs7819745	chr8	132931732	rs4736395	0.814106	chr8	132951955	132953654	747161	False	110161	chr8	132910676	132919209	747147
EFR3A	rs7819745	chr8	132931732	rs10108409	0.814106	chr8	132958855	132960315	747164	False	110161	chr8	132910676	132919209	747147
EFR3A	rs7819745	chr8	132931732	rs10808594	0.814106	chr8	132960780	132961519	747166	False	110161	chr8	132910676	132919209	747147
EHD1	rs3741391	chr11	64621470	rs3741391,rs2007521,rs10897533,rs7126744,rs4121767,rs80238445,rs7926812,rs7952567,rs7927560	1.0,0.96122,0.94837,0.92273,0.853629,0.853629,0.898821,0.93554,0.874369	chr11	64620200	64626488	121284	False	1780619	chr11	64655001	64658314	121288
EHD1	rs3741391	chr11	64621470	rs7952306,rs4930685	0.898821,0.93554	chr11	64626489	64631645	121285	False	1780619	chr11	64655001	64658314	121288
EIF2B5	rs56172794	chr3	184001146	rs56172794	1.0	chr3	184000551	184013381	492397	False	1090576	chr3	183852294	183862946	492360
ELF2	rs74939064	chr4	140092906	rs77560596,rs17050722,rs17050724	0.958582,0.958582,0.958582	chr4	140135977	140145138	539214	False	450202	chr4	140092567	140101832	539203
ELF2	rs74939064	chr4	140092906	rs72724772,rs144796496,rs112046039,rs61045918	0.958582,0.958582,0.942541,0.958582	chr4	140149214	140156965	539216	False	450202	chr4	140092567	140101832	539203
ELF2	rs74939064	chr4	140092906	rs72724774	0.958582	chr4	140157172	140158799	539219	False	450202	chr4	140092567	140101832	539203
ELOVL5	rs189709481	chr6	53310546	rs189709481,rs77001899	1.0,0.958657	chr6	53306814	53316874	625732	False	4210129	chr6	53210207	53227644	625710
ELOVL6	rs28603013	chr4	110949095	rs28603013	1.0	chr4	110946944	110950510	529734	False	5670040	chr4	111116347	111127130	529794
ELOVL6	rs28603013	chr4	110949095	rs17320841	1.0	chr4	110950511	110952434	529735	False	5670040	chr4	111116347	111127130	529794
ELOVL6	rs28603013	chr4	110949095	rs10006715,4:110957682,rs6845765	0.915706,0.901263,0.903703	chr4	110954969	110958743	529737	False	5670040	chr4	111116347	111127130	529794
ELOVL6	rs28603013	chr4	110949095	rs56357075,rs7667674	0.898938,0.892579	chr4	110958744	110962964	529738	False	5670040	chr4	111116347	111127130	529794
ELTD1	rs5008836	chr1	79658861	rs5008836,rs1487549	1.0,1.0	chr1	79658472	79661741	20380	False	6040070	chr1	79470744	79482021	20323
EMILIN2	rs642926	chr18	2916054	rs642926	1.0	chr18	2913990	2916116	298528	False	1190142	chr18	2845960	2857529	298511
EML4	rs6715862	chr2	42328575	rs6715862,rs7570219	1.0,0.989466	chr2	42323677	42331601	344198	False	110139	chr2	42396038	42398533	344220
EML4	rs6715862	chr2	42328575	rs2374391,rs2083418	0.84777,0.833554	chr2	42332763	42342012	344200	False	110139	chr2	42396038	42398533	344220
ENG	rs67496792	chr9	130628665	rs67496792,rs10987762,rs10987763,rs6478799	1.0,0.964969,0.947691,0.947691	chr9	130623888	130632291	783231	False	4610753	chr9	130607110	130621713	783229
ENKUR	rs11014161	chr10	24848760	rs11014161,rs10828673	1.0,0.830847	chr10	24843194	24852737	71508	False	4880022	chr10	25303478	25306357	71614
ENTHD1	rs35730004	chr22	40091818	rs35730004	1.0	chr22	40078913	40092026	434568	False	4180575	chr22	40280567	40299081	434622
EPRS	rs2133194	chr1	220155920	rs2133194,rs1391566	1.0,0.994734	chr1	220152980	220156766	56114	False	5090088	chr1	220214228	220224682	56129
EPS8L1	rs34367342	chr19	55583293	rs12460724,rs12460727	0.806382,0.806382	chr19	55586556	55595681	331286	False	2030091	chr19	55578961	55584387	331283
ERCC1	rs61390465	chr19	45934530	rs61390465,rs12979390,rs12979410,rs28478677,19:45945591,19:45945592	1.0,0.84427,0.84427,0.815637,0.82515,0.82515	chr19	45916303	45947351	329611	False	7320343	chr19	45981987	45998429	329619
ETS2	rs4817988	chr21	40468838	rs4817988	1.0	chr21	40468017	40475057	427517	False	4220605	chr21	40174503	40179024	427447
EXOC1	rs6849007	chr4	57736306	rs2458552,rs1623306	0.847025,0.847025	chr4	57773092	57773610	512546	False	4150646	chr4	56718447	56721071	512214
EXOSC2	rs11244173	chr9	133753348	rs11244173,rs4740377,rs12005009,rs2855195,9:133757241,9:133757242,rs10124251	1.0,0.883039,0.98428,0.960707,0.937117,0.937117,0.968623	chr9	133745826	133761854	783742	False	1440451	chr9	133565197	133570965	783701
EXOSC2	rs11244173	chr9	133753348	rs9762	0.953482	chr9	133761855	133770432	783743	True	1440451	chr9	133565197	133570965	783701
EXT1	rs117605120	chr8	118871030	rs117605120	1	chr8	118868244	118871929	742791	False	4220431	chr8	119119522	119124858	742867
EZH2	rs6975291	chr7	148548393	rs6975291	1.0	chr7	148548228	148549273	704685	False	1710368	chr7	148570690	148584979	704688
EZH2	rs6975291	chr7	148548393	rs10274701,rs1880355	0.982271,0.913442	chr7	148549274	148566156	704686	False	1710368	chr7	148570690	148584979	704688
FABP2	rs7698598	chr4	119951647	rs7698598,rs2279504,rs13837,rs2125574,rs10103,rs4834735	1.0,0.95483,0.95483,0.965914,0.977223,0.965914	chr4	119946573	119959212	532643	False	3710091	chr4	120243364	120244179	532734
FAM105A	rs386675	chr5	14544244	rs386675	1	chr5	14541809	14545195	559512	False	5130661	chr5	14579068	14588249	559525
FAM107B	rs943547	chr10	14655455	rs943547	1	chr10	14653640	14659519	68487	False	6040603	chr10	14815195	14818191	68536
FAM120AOS	rs7850322	chr9	96267436	rs59582399	0.864075	chr9	96282117	96287770	773454	False	2630364	chr9	96198875	96216506	773429
FAM134A	rs6436121	chr2	220033956	rs6436121,rs13404754,rs11236	1.0,0.873639,0.873639	chr2	220024772	220037243	397237	True	5080494	chr2	220040597	220045150	397239
FAM134A	rs6436121	chr2	220033956	rs7580095	0.832508	chr2	220057608	220060532	397245	True	5080494	chr2	220040597	220045150	397239
FAM134B	rs256890	chr5	16621727	rs256890,rs256888,5:16623716,rs256885,rs256884	1.0,0.966449,0.909884,0.911386,1.0	chr5	16621724	16624315	560147	False	270114	chr5	16616413	16620113	560145
FAM134B	rs256890	chr5	16621727	rs419470	0.920405	chr5	16624316	16626320	560148	False	270114	chr5	16616413	16620113	560145
FAM134B	rs256890	chr5	16621727	rs257176,rs171780,rs181941	0.920405,0.913797,0.913797	chr5	16626321	16627806	560149	False	270114	chr5	16616413	16620113	560145
FAM134B	rs256890	chr5	16621727	rs168901,rs257174,rs173975,rs382288,rs377978,rs257173,rs257169,rs257167,rs1687611,rs3993827,rs9312924,rs6895126,rs111671829,rs150300489	0.913797,0.913797,0.913797,0.913797,0.913797,0.913797,0.836347,0.849007,0.894117,0.900653,0.874646,0.830014,0.868202,0.849007	chr5	16627838	16635086	560151	False	270114	chr5	16616413	16620113	560145
FAM134B	rs257173	chr5	16631043	rs257173,rs257169,rs257167,rs1687611,rs3993827,rs9312924,rs6895126,rs111671829,rs150300489	1.0,0.919977,0.933275,0.979733,0.986464,0.959681,0.913713,0.953044,0.933275	chr5	16627838	16635086	560151	False	6420309	chr5	16616413	16620113	560145
FAM151B	rs1650694	chr5	79952426	rs1650694,rs1677667,rs1650693,5:79952856,rs1650692,rs1382541,rs1382542,rs1643655,rs2405880,5:79954075,rs1643653,rs1677680,rs1643652,5:79955360,5:79955845,rs1643651,rs1677682	1.0,0.846148,0.846148,0.846148,0.846148,0.846148,0.846148,0.828595,0.846148,0.816997,0.839754,0.846148,0.846148,0.846148,0.822206,0.833427,0.827164	chr5	79935212	79956979	579701	True	70358	chr5	79773314	79788811	579658
FAM151B	rs1650694	chr5	79952426	rs1677690,rs1650683,5:79957390,rs1677698,rs1677703,5:79957762,rs1650682,rs1677708,5:79958220,5:79958224,rs1650681,rs56357417,rs1650680,rs1650679,rs1631572,rs1650678,rs1677623,rs1650677,5:79959367,5:79959368,rs1650676,rs1650675,rs1650674,rs1650671,5:79960301,rs1677625,rs1650670,rs1382543,rs1824837,rs1824838,rs6151614,rs1824839	0.827164,0.820965,0.827164,0.827164,0.827164,0.803125,0.827164,0.827164,0.803821,0.821297,0.827164,0.827164,0.820965,0.827164,0.820965,0.827164,0.827164,0.827164,0.803821,0.808755,0.802741,0.815451,0.821297,0.820965,0.820965,0.814829,0.820965,0.820965,0.820965,0.820965,0.820965,0.820965	chr5	79956980	79961575	579702	False	70358	chr5	79773314	79788811	579658
FAM151B	rs1650694	chr5	79952426	rs6151618,rs6151619,rs6151620,rs1677628,rs1677629,5:79961856,rs1650668,rs1650667,rs1650666,rs1677638,rs1677639,rs1650665,rs2897262,rs1677641	0.820965,0.820965,0.808755,0.808755,0.820965,0.803125,0.820965,0.820965,0.820965,0.820965,0.820965,0.820965,0.820965,0.820965	chr5	79961576	79962994	579703	False	70358	chr5	79773314	79788811	579658
FAM151B	rs1650694	chr5	79952426	rs1650664,rs1650663,rs1650662,rs1677642,rs1650661,rs1650659	0.814829,0.820965,0.820965,0.820965,0.820965,0.820965	chr5	79962995	79963568	579704	False	70358	chr5	79773314	79788811	579658
FAM151B	rs1650694	chr5	79952426	rs1650658,rs1677643,rs1677644,rs1650657,rs1677645,rs1650656,rs1650655,rs1677647,rs1650654,rs1677648,rs1650653,rs1650652,rs1650650,rs1677649,rs6151632,rs1677650,rs1628627	0.820965,0.820965,0.820965,0.820965,0.820965,0.820965,0.820965,0.809257,0.820965,0.820965,0.820965,0.820965,0.820965,0.808967,0.808967,0.808967,0.803125	chr5	79963569	79969963	579705	False	70358	chr5	79773314	79788811	579658
FAM159A	rs4475695	chr1	52808822	rs72899815	0.906028	chr1	52832474	52835252	12120	False	2190646	chr1	53085455	53103647	12193
FAM159A	rs4475695	chr1	52808822	rs112369447	0.882699	chr1	52863319	52866060	12127	False	2190646	chr1	53085455	53103647	12193
FAM159A	rs4475695	chr1	52808822	1:52877433	0.836402	chr1	52871279	52880535	12131	True	2190646	chr1	53085455	53103647	12193
FAM159A	rs4475695	chr1	52808822	rs17364517	0.836402	chr1	52884660	52886527	12135	False	2190646	chr1	53085455	53103647	12193
FAM159A	rs4475695	chr1	52808822	rs7552960,rs41294508,rs17107217	0.836402,0.836402,0.836402	chr1	52886528	52891812	12136	False	2190646	chr1	53085455	53103647	12193
FAM159A	rs4475695	chr1	52808822	rs58770079	0.836402	chr1	52892955	52897025	12138	False	2190646	chr1	53085455	53103647	12193
FAM159A	rs4475695	chr1	52808822	rs11804976,rs11803338	0.836402,0.836402	chr1	52897914	52899562	12140	False	2190646	chr1	53085455	53103647	12193
FAM198B	rs4457000	chr4	158900674	rs4457000	1.0	chr4	158900115	158908907	545221	False	2650605	chr4	159093706	159097188	545288
FAM198B	rs4457000	chr4	158900674	rs9991405,rs4389619,rs11731973,4:158921516	0.980557,0.942245,0.980557,0.801032	chr4	158918303	158921983	545226	False	2650605	chr4	159093706	159097188	545288
FAM198B	rs4457000	chr4	158900674	rs10461268,rs10461269,rs10461245	0.952421,0.980557,0.961306	chr4	158922522	158925030	545228	False	2650605	chr4	159093706	159097188	545288
FAM212B	rs2800898	chr1	112027130	rs2800898	1	chr1	112022256	112031610	30768	False	1300435	chr1	112294296	112300306	30860
FAM212B	rs7530360	chr1	112136178	rs7530360	1	chr1	112134257	112140516	30811	False	5260008	chr1	112294296	112300306	30860
FAM46B	rs10902655	chr1	27609080	rs10902655,rs10902656,rs4970516	1.0,0.831204,0.831204	chr1	27606995	27614571	5939	False	4180324	chr1	27323391	27353252	5880
FAM71E2	rs11084389	chr19	55579329	rs11084389	1	chr19	55578961	55584387	331283	True	4060739	chr19	55870284	55887029	331329
FAM83D	rs6071181	chr20	37341953	rs6071181	1.0	chr20	37340894	37344655	412697	False	150543	chr20	37537349	37565205	412743
FAM92B	rs3848248	chr16	85027947	rs77132357,rs75205315	1.0,1.0	chr16	85044355	85047925	277761	True	5960673	chr16	85145747	85159220	277773
FAXDC2	rs74862060	chr5	154103391	rs74862060	1.0	chr5	154093721	154113875	602791	False	2190619	chr5	154222767	154244266	602814
FBXL5	rs4698406	chr4	15640617	rs4698406,rs12651550	1.0,0.938623	chr4	15639327	15642671	500364	False	450114	chr4	15680358	15684564	500372
FBXL5	rs4698406	chr4	15640617	rs7696127	0.927988	chr4	15642672	15644980	500365	False	450114	chr4	15680358	15684564	500372
FBXL5	rs4698406	chr4	15640617	4:15645193,rs4698407,rs9997068	0.922727,0.938623,0.922727	chr4	15644981	15653282	500366	False	450114	chr4	15680358	15684564	500372
FBXL5	rs4698406	chr4	15640617	rs6414767,rs7688984,rs4235379,rs4698409	0.938623,0.960366,1.0,0.902059	chr4	15653283	15664192	500367	False	450114	chr4	15680358	15684564	500372
FBXO3	rs1001179	chr11	34460231	rs1001179	1	chr11	34459689	34467286	112606	True	2750427	chr11	33791756	33797210	112409
FBXO33	rs12886099	chr14	39880541	rs1998886	0.991531	chr14	39892558	39895596	216364	False	5870202	chr14	39897769	39905604	216366
FBXO34	rs67822108	chr14	55748703	rs67795323	0.886514	chr14	55796099	55799958	221369	False	2350754	chr14	55737572	55739661	221357
FBXO36	rs503926	chr2	230688415	rs503926	1.0	chr2	230682619	230689023	400495	False	650242	chr2	230784553	230794215	400526
FBXO36	rs503926	chr2	230688415	rs831371	0.942781	chr2	230689024	230692158	400496	False	650242	chr2	230784553	230794215	400526
FBXO36	rs503926	chr2	230688415	rs514666,rs549193	0.877436,0.88281	chr2	230702892	230708790	400503	False	650242	chr2	230784553	230794215	400526
FBXO36	rs503926	chr2	230688415	rs534407	0.809978	chr2	230747121	230751837	400519	False	650242	chr2	230784553	230794215	400526
FBXO7	rs5749427	chr22	32799621	rs5749429,rs2076041	1.0,1.0	chr22	32802847	32805155	432842	False	4780048	chr22	32868054	32872509	432860
FDFT1	rs12676995	chr8	11687159	rs12676995	1.0	chr8	11684562	11689473	710610	False	2360630	chr8	11654076	11666436	710604
FDFT1	rs12676995	chr8	11687159	rs34120986,rs1293320,rs17757392,rs3779660,rs58631438	0.817666,0.837358,0.928643,0.84334,0.848363	chr8	11689508	11694121	710612	False	2360630	chr8	11654076	11666436	710604
FDFT1	rs12676995	chr8	11687159	rs3258	0.832378	chr8	11695258	11698018	710614	False	2360630	chr8	11654076	11666436	710604
FEM1C	rs1422642	chr5	114834679	rs194398,rs256975,rs256974,rs256973	0.920639,0.920639,0.920639,0.920639	chr5	114888776	114895755	590962	False	2000228	chr5	114879660	114881446	590960
FEM1C	rs1422642	chr5	114834679	rs256979,rs185379,rs256981,rs256982	0.894857,0.894857,0.894857,0.894857	chr5	114900943	114904719	590964	False	2000228	chr5	114879660	114881446	590960
FEM1C	rs1422642	chr5	114834679	rs256983	0.894857	chr5	114904720	114905747	590965	False	2000228	chr5	114879660	114881446	590960
FEM1C	rs1422642	chr5	114834679	rs256985	0.858895	chr5	114906050	114906882	590968	False	2000228	chr5	114879660	114881446	590960
FEM1C	rs1422642	chr5	114834679	rs256992	0.804286	chr5	114909915	114915434	590970	False	2000228	chr5	114879660	114881446	590960
FGF1	rs10515513	chr5	141533845	rs10515513	1.0	chr5	141531997	141540037	598965	False	130601	chr5	142077052	142078406	599104
FH	rs55865277	chr1	241958409	rs9428519,rs9428892,rs9428893	0.964515,0.964515,0.964515	chr1	241960219	241963549	62331	False	1780348	chr1	241682071	241685450	62238
FH	rs55865277	chr1	241958409	rs9428520,rs59836392,1:241965535,rs9428521	0.957452,0.964515,0.964515,0.957557	chr1	241963550	241971901	62332	False	1780348	chr1	241682071	241685450	62238
FH	rs55865277	chr1	241958409	rs72755248	0.936578	chr1	241971902	241974040	62333	False	1780348	chr1	241682071	241685450	62238
FH	rs55865277	chr1	241958409	rs9428524,rs72755251	0.881367,0.916033	chr1	241974041	241976851	62334	False	1780348	chr1	241682071	241685450	62238
FH	rs55865277	chr1	241958409	rs9428525	0.916033	chr1	241976852	241980535	62335	False	1780348	chr1	241682071	241685450	62238
FH	rs55865277	chr1	241958409	rs9428898,rs9428899,rs9428900	0.916033,0.867668,0.916033	chr1	241980536	241983437	62336	False	1780348	chr1	241682071	241685450	62238
FH	rs55865277	chr1	241958409	rs9428527	0.881367	chr1	241983438	241987926	62337	False	1780348	chr1	241682071	241685450	62238
FH	rs55865277	chr1	241958409	rs9428901,rs12022825	0.874724,0.874724	chr1	241989651	241991837	62339	False	1780348	chr1	241682071	241685450	62238
FH	rs55865277	chr1	241958409	rs9428902,rs12038477,rs12042255,rs9428529	0.890436,0.883447,0.890436,0.890436	chr1	241991838	241998605	62340	False	1780348	chr1	241682071	241685450	62238
FH	rs55865277	chr1	241958409	rs1017018	0.890436	chr1	242000271	242003286	62345	False	1780348	chr1	241682071	241685450	62238
FHL2	rs17032739	chr2	106889381	rs17032739	1	chr2	106888991	106893430	361946	False	7610632	chr2	106051111	106058475	361729
FIGNL1	rs6964823	chr7	50460096	rs6964823	1.0	chr7	50459687	50460431	676405	False	5890593	chr7	50516225	50524991	676429
FIGNL1	rs6964823	chr7	50460096	rs11763774,rs12533940	0.979049,0.95809	chr7	50460432	50464844	676406	False	5890593	chr7	50516225	50524991	676429
FLJ45079	rs1865740	chr17	75517683	rs1865740	1	chr17	75516015	75521676	296625	False	2600427	chr17	75877699	75889984	296708
FLOT1	rs143734005	chr6	30774643	rs116427936,6:30791236,rs115518737,rs114242163,rs115880426,rs114873880,rs114910247,rs114410274,rs116175912,rs148375364,6:30793472,rs116280263,rs116677633	0.841361,0.880867,0.910824,0.910824,0.951211,0.951211,0.941067,0.951211,0.951211,0.930954,0.802347,0.951211,0.802347	chr6	30791131	30795735	619606	False	3780181	chr6	30709383	30714752	619590
FLOT1	rs143734005	chr6	30774643	rs116120508	0.802347	chr6	30795736	30825725	619607	False	3780181	chr6	30709383	30714752	619590
FNBP1	rs10124109	chr9	132688312	rs10124109	1	chr9	132687413	132688698	783556	False	5270435	chr9	132801945	132807963	783578
FNDC3A	rs1449572	chr13	49466931	rs9568122	0.96459	chr13	49468742	49470014	190072	False	7200358	chr13	49547677	49553812	190085
FOXN2	rs79247094	chr2	48554955	rs79073127	0.975859	chr2	48573447	48584159	345987	False	6020612	chr2	48539228	48543709	345976
FOXN2	rs79247094	chr2	48554955	rs77304590	0.813769	chr2	48633464	48635453	346004	False	6020612	chr2	48539228	48543709	345976
FOXP4	rs2477829	chr6	41430550	rs2477829	1.0	chr6	41429755	41430932	622174	False	50053	chr6	41500889	41518385	622191
FOXRED1	rs10893488	chr11	126095747	rs10893488	1.0	chr11	126095493	126096947	139068	False	1240309	chr11	126132611	126139406	139085
FOXRED1	rs10893488	chr11	126095747	rs591163,rs672908	0.845534,0.837969	chr11	126142791	126151517	139088	False	1240309	chr11	126132611	126139406	139085
FOXRED1	rs10893488	chr11	126095747	rs614700,rs609634,rs611953,rs625413,rs1695741,11:126167135	0.852153,0.852153,0.852153,0.88646,0.826135,0.831435	chr11	126152581	126167457	139090	True	1240309	chr11	126132611	126139406	139085
FPGS	rs10760530	chr9	130838717	rs10760530,9:130840678	1.0,0.929083	chr9	130834962	130840716	783254	False	6480441	chr9	130554858	130558773	783221
FRAT2	rs10882916	chr10	99146505	rs11189204,10:99165384,rs10882931,rs10786344,rs61861912,rs11189206,rs10786345,rs10786346,rs7078782	0.880052,0.844895,0.885881,0.885881,0.863185,0.885881,0.856564,0.885881,0.875348	chr10	99162108	99169957	92248	False	7330026	chr10	99079899	99100340	92232
FSCN1	rs4415230	chr7	5710427	rs4415230	1.0	chr7	5706913	5719780	662852	False	4560328	chr7	5629496	5635341	662840
FTSJ3	rs59596917	chr17	61806264	rs59596917	1.0	chr17	61799909	61806708	293119	False	4210600	chr17	61902310	61910815	293145
FTSJ3	rs59596917	chr17	61806264	rs9207	0.833004	chr17	61822713	61824380	293122	False	4210600	chr17	61902310	61910815	293145
FTSJ3	rs59596917	chr17	61806264	rs8079818,rs11653264,rs11654106	0.833004,0.833004,0.812444	chr17	61824381	61827487	293123	False	4210600	chr17	61902310	61910815	293145
FTSJ3	rs59596917	chr17	61806264	rs4638645	0.833004	chr17	61827488	61828846	293124	False	4210600	chr17	61902310	61910815	293145
FTSJ3	rs59596917	chr17	61806264	rs67905415,rs3744293,rs6504184,rs8081454,rs58269663	0.82312,0.82312,0.82312,0.82312,0.82312	chr17	61839436	61843552	293128	False	4210600	chr17	61902310	61910815	293145
FZD2	rs72826838	chr17	42722530	rs11867470	0.869757	chr17	42726763	42736462	288097	True	5720180	chr17	42633685	42639665	288076
GAD1	rs6738853	chr2	171176749	rs6738853,rs6739065,rs7601002	1.0,1.0,1.0	chr2	171175807	171177744	381863	False	840059	chr2	171664227	171675881	382025
GAD1	rs6738853	chr2	171176749	rs139663029	0.865041	chr2	171182640	171183918	381866	False	840059	chr2	171664227	171675881	382025
GALC	rs28533072	chr14	88470978	rs28533072	1	chr14	88469065	88473561	231262	True	3440491	chr14	88458507	88460089	231254
GAPT	rs1858087	chr5	57793505	rs10037721,rs9292167	0.943853,0.943853	chr5	57838255	57839952	572755	False	6480079	chr5	57784998	57791942	572737
GAPT	rs1858087	chr5	57793505	rs6891070	0.943853	chr5	57839953	57841617	572756	False	6480079	chr5	57784998	57791942	572737
GAPT	rs1858087	chr5	57793505	rs6450479,rs7726376,rs10039062	0.938448,0.938448,0.943853	chr5	57843598	57845999	572759	False	6480079	chr5	57784998	57791942	572737
GAPT	rs1858087	chr5	57793505	rs10037721,rs9292167	0.943853,0.943853	chr5	57838255	57839952	572755	False	7570541	chr5	57784998	57791942	572737
GAPT	rs1858087	chr5	57793505	rs6891070	0.943853	chr5	57839953	57841617	572756	False	7570541	chr5	57784998	57791942	572737
GAPT	rs1858087	chr5	57793505	rs6450479,rs7726376,rs10039062	0.938448,0.938448,0.943853	chr5	57843598	57845999	572759	False	7570541	chr5	57784998	57791942	572737
GAR1	rs10010914	chr4	109777198	rs10010914	1.0	chr4	109772784	109777315	529326	False	130326	chr4	110736003	110739019	529672
GAS7	rs1047365	chr17	9818970	rs1047365	1.0	chr17	9815888	9819233	280747	False	1070435	chr17	10094567	10102912	280801
GAS7	rs1047365	chr17	9818970	rs2240739,rs2286532	0.973448,0.973448	chr17	9819739	9831313	280749	False	1070435	chr17	10094567	10102912	280801
GAS7	rs9910190	chr17	10043142	rs9910190	1	chr17	10039033	10051070	280791	False	610446	chr17	10094567	10102912	280801
GCN1L1	rs2422	chr12	120565188	rs2422	1.0	chr12	120565028	120568887	177692	False	6270450	chr12	120631554	120637396	177715
GCSH	rs62056086	chr16	81035165	rs62056086	1.0	chr16	81033297	81036169	276733	False	60196	chr16	81123607	81130855	276751
GFI1	rs78123931	chr1	93058127	rs79820295	0.875723	chr1	93058767	93062185	24881	False	4120379	chr1	92951704	92954845	24836
GFI1	rs78123931	chr1	93058127	rs10747445,rs7556243,1:93065955,rs2027060,1:93067143,rs2027059,rs2039452,rs2039451	0.862095,0.862095,0.835655,0.862095,0.848694,0.862095,0.848507,0.862095	chr1	93062186	93068282	24882	False	4120379	chr1	92951704	92954845	24836
GFI1	rs78123931	chr1	93058127	rs1537498	0.862095	chr1	93068283	93069257	24883	False	4120379	chr1	92951704	92954845	24836
GFI1	rs78123931	chr1	93058127	rs2039453	0.862095	chr1	93071388	93072210	24885	False	4120379	chr1	92951704	92954845	24836
GFOD2	rs13334918	chr16	67901343	rs8060686	0.981821	chr16	67911016	67912047	273211	True	2970050	chr16	67752266	67753414	273186
GID4	rs9911890	chr17	17762970	rs9911890	1.0	chr17	17757405	17765703	282883	False	780070	chr17	17941953	17950433	282940
GIMAP8	rs6464067	chr7	150174079	rs6464067,rs73155829	1.0,0.938039	chr7	150167629	150180919	705061	False	1190040	chr7	150146693	150148514	705056
GIN1	rs26524	chr5	102456304	rs32851,rs32850,rs32849,rs32848,rs32847,5:102473615	0.937607,0.993691,0.937607,0.943862,0.937607,0.96234	chr5	102467334	102474196	587010	False	3390382	chr5	102455800	102465696	587007
GIN1	rs26524	chr5	102456304	rs26261,rs26260,rs26259	0.937634,0.841935,0.894716	chr5	102545425	102547674	587028	False	3390382	chr5	102455800	102465696	587007
GIN1	rs26524	chr5	102456304	rs6876072,rs187424,rs246902	0.804613,0.859394,0.804613	chr5	102582851	102590048	587040	True	3390382	chr5	102455800	102465696	587007
GLCCI1	rs6969913	chr7	7831607	rs6969913	1	chr7	7827526	7832146	663369	False	5290079	chr7	8007422	8012181	663419
GLUL	rs11590654	chr1	182306786	rs11590654,rs4333814	1.0,1.0	chr1	182306029	182307831	44680	False	7550392	chr1	182354704	182363894	44696
GLYATL3	rs7749249	chr6	49883966	rs7749249	1.0	chr6	49882325	49884928	624607	False	2000309	chr6	49466721	49481554	624495
GNAI3	rs7537507	chr1	110131105	1:110136322,rs2301229,rs3525,rs11810577	0.98149,1.0,1.0,0.96354	chr1	110135645	110139725	30227	True	6060592	chr1	110088719	110094876	30214
GNAI3	rs7537507	chr1	110131105	rs1889470,rs17024195,rs6691984	0.862824,0.862824,0.833714	chr1	110139726	110149332	30228	True	6060592	chr1	110088719	110094876	30214
GNAQ	rs7032206	chr9	80744322	rs7032206	1.0	chr9	80743625	80744571	768913	False	6110494	chr9	80637139	80648673	768882
GNAQ	rs7032206	chr9	80744322	rs1999437	0.98156	chr9	80745080	80746903	768915	False	6110494	chr9	80637139	80648673	768882
GNAQ	rs7032206	chr9	80744322	rs7869024	0.951189	chr9	80746904	80747164	768916	False	6110494	chr9	80637139	80648673	768882
GNAQ	rs7032206	chr9	80744322	rs7854825	0.817087	chr9	80747165	80747929	768917	False	6110494	chr9	80637139	80648673	768882
GNAQ	rs7032206	chr9	80744322	rs7033323	0.840642	chr9	80761091	80763279	768924	False	6110494	chr9	80637139	80648673	768882
GNLY	rs1866140	chr2	85921353	rs1866140,rs13408224	1.0,0.805349	chr2	85916908	85923965	357382	False	6580041	chr2	85909644	85913152	357379
GNLY	rs1866140	chr2	85921353	rs2366807,rs34702373	0.805349,0.805349	chr2	85926573	85932138	357384	False	6580041	chr2	85909644	85913152	357379
GPR151	rs30983	chr5	146578854	rs30983	1	chr5	146578432	146580977	600525	False	3830427	chr5	145892727	145896264	600302
GPR162	rs2290239	chr12	7276251	rs2290239	1	chr12	7270823	7276373	143603	True	6100274	chr12	6921878	6943614	143543
GPRIN3	rs6532146	chr4	90166778	rs6532146	1.0	chr4	90163721	90167153	522885	False	6250010	chr4	90221777	90238633	522912
GPRIN3	rs6532146	chr4	90166778	rs1431552,rs1431551	1.0,1.0	chr4	90167154	90168248	522886	False	6250010	chr4	90221777	90238633	522912
GPRIN3	rs6532146	chr4	90166778	rs1431550,rs1431548	0.963369,0.933679	chr4	90168249	90168710	522887	False	6250010	chr4	90221777	90238633	522912
GRID1	rs12765270	chr10	87907700	rs35081896,rs34360827	1.0,1.0	chr10	87909922	87916893	88849	False	7100048	chr10	88118201	88129762	88884
GRID1	rs12765270	chr10	87907700	rs12098492	1.0	chr10	87922273	87925546	88851	False	7100048	chr10	88118201	88129762	88884
GRID1	rs12765270	chr10	87907700	rs11813635,rs35964899	0.970087,0.970087	chr10	87931409	87936378	88854	False	7100048	chr10	88118201	88129762	88884
GRIK4	rs12362311	chr11	120541373	rs12363187,rs12360673,rs61902671,rs11217958,rs11217959,rs61902672,rs11217960,rs11217961,rs11217962,rs11217963,rs11217964,rs10892599,rs10892600,rs10892601,rs10892602,rs10892603,rs10892604,rs12225737,rs12225752,rs11217965,rs10892605,rs4628679,rs4367954,rs4268524,rs4256992,rs10502240,rs10790393,rs10790394,rs11607732,rs11603586,rs61601696,rs61902674	0.945301,0.934368,0.934368,0.934368,0.945301,0.945301,0.945301,0.945301,0.934368,0.934769,0.934769,0.956038,0.945301,0.956038,0.956038,0.956038,0.956038,0.956038,0.945102,0.956038,0.956038,0.934769,0.956038,0.956038,0.956038,0.956038,0.945102,0.956038,0.956038,0.945301,0.956038,0.956038	chr11	120544039	120550035	137438	False	6450382	chr11	120379648	120385627	137394
GRIK4	rs12362311	chr11	120541373	11:120551314,rs10892610,rs10892611,rs11217970,rs12224951,rs12224987,rs11217972	0.912946,0.912946,0.912946,0.912946,0.912946,0.912946,0.912946	chr11	120550036	120552855	137439	False	6450382	chr11	120379648	120385627	137394
GRIN2A	rs72769965	chr16	9217572	rs66525151,rs2102499,rs954034,rs9935095,rs66962410	0.990841,0.936652,0.945798,0.871199,0.920328	chr16	9220633	9225406	260698	False	6040142	chr16	10265402	10280227	260967
GRK5	rs1109674	chr10	121198769	rs1109674	1.0	chr10	121192047	121219056	98641	False	1710523	chr10	120964464	120969579	98596
GSK3B	rs4676811	chr3	119864342	3:119879726,3:119880935,rs13079094,rs7633395,rs34720062	0.863478,0.87546,0.88072,0.87546,0.859298	chr3	119875976	119892235	472620	False	6480661	chr3	119810049	119813945	472594
GSK3B	rs4676811	chr3	119864342	rs1079784	0.864475	chr3	119893147	119894755	472622	False	6480661	chr3	119810049	119813945	472594
GSK3B	rs4676811	chr3	119864342	rs7634938	0.837027	chr3	119895910	119896704	472624	False	6480661	chr3	119810049	119813945	472594
GSK3B	rs4676811	chr3	119864342	rs34032950	0.85416	chr3	119896705	119898046	472625	False	6480661	chr3	119810049	119813945	472594
GSR	rs3594	chr8	30535660	rs8191035,rs3926402	0.98374,0.885332	chr8	30536735	30542925	716108	False	5220762	chr8	30577291	30588908	716115
GSTO2	rs612406	chr10	106005735	rs612406	1.0	chr10	106004636	106008087	93960	False	2260730	chr10	106027836	106028853	93977
GSTO2	rs612406	chr10	106005735	rs2282326	0.91308	chr10	106019520	106020957	93971	False	2260730	chr10	106027836	106028853	93977
GSTO2	rs612406	chr10	106005735	rs1147611	0.91308	chr10	106022755	106025684	93974	False	2260730	chr10	106027836	106028853	93977
GXYLT1	rs61940204	chr12	42578978	rs10880274,rs11181383,rs11181384	0.858185,0.858185,0.858185	chr12	42626575	42630725	154411	False	7330131	chr12	42532365	42546263	154393
GXYLT1	rs61940204	chr12	42578978	rs75085410,rs11829883,rs11181385,rs10880276	0.851201,0.851201,0.851201,0.858185	chr12	42630726	42638547	154412	True	7330131	chr12	42532365	42546263	154393
GZF1	rs2424557	chr20	23422159	rs2424557	1.0	chr20	23414657	23423968	410225	True	2850450	chr20	23342097	23348753	410204
HAGH	rs8044343	chr16	1881145	rs8044343,rs238677	1.0,0.941824	chr16	1880588	1884308	259068	False	4900333	chr16	1861041	1879365	259066
HAGH	rs8044343	chr16	1881145	rs2437745,rs2437744	0.853573,0.864957	chr16	1907423	1908543	259074	False	4900333	chr16	1861041	1879365	259066
HBG1	rs145323148	chr11	5284010	rs11036635,rs7119142,rs16912979,rs72872555,rs11036641	0.802726,0.809099,0.803306,0.802726,0.819021	chr11	5307388	5310696	103485	False	7400113	chr11	5269800	5272425	103472
HDAC7	rs2524318	chr12	48110608	rs2524318	1.0	chr12	48107933	48113593	156050	False	4900181	chr12	48211175	48234319	156069
HDGFRP2	rs10153468	chr19	4716398	rs10153468,rs10153452,rs8101703	1.0,0.993085,0.993061	chr19	4707081	4725027	321003	True	6840373	chr19	4467980	4480239	320986
HEATR5B	rs7606786	chr2	37382989	rs12712526,rs13008681,rs7340267	0.84838,0.912344,0.839469	chr2	37383293	37385709	342649	True	3290079	chr2	37310635	37314047	342633
HECTD3	rs57139686	chr1	45304774	rs57139686	1	chr1	45301331	45310991	10126	True	150280	chr1	45476778	45482664	10159
HEG1	rs13086821	chr3	125081421	rs13086821,rs2333200,rs6808088,rs10049453,3:125083494,rs35694328	1.0,0.922876,0.922876,0.922876,0.922876,0.922876	chr3	125077179	125083878	474141	False	3290347	chr3	124773116	124775454	474061
HEG1	rs13086821	chr3	125081421	rs13073553	0.848318	chr3	125088871	125095906	474143	True	3290347	chr3	124773116	124775454	474061
HENMT1	rs7529147	chr1	109097231	rs1353722,rs1353723,rs1353724,rs1353725,rs12402157,rs11102026,rs11576761,rs11102027,rs11102028,rs58195911,rs985960	0.979007,0.979007,0.979007,0.876057,0.979007,0.979007,0.979007,0.979007,0.979007,0.9372,0.9372	chr1	109098194	109101374	29941	False	1710242	chr1	109202150	109204779	29973
HENMT1	rs7529147	chr1	109097231	1:109101422,1:109101424,rs74112245,rs11102031,rs11102032	0.9372,0.895627,0.9372,0.9372,0.9372	chr1	109101375	109102496	29942	False	1710242	chr1	109202150	109204779	29973
HENMT1	rs7529147	chr1	109097231	rs56359035,rs6683552	0.875053,0.875053	chr1	109113165	109113820	29946	False	1710242	chr1	109202150	109204779	29973
HHLA3	rs475263	chr1	70900624	rs475263,rs559062	1.0,0.877857	chr1	70890622	70904493	17587	False	2230703	chr1	70819945	70824643	17565
HIPK3	rs11606914	chr11	33248296	rs11606914	1.0	chr11	33245938	33250064	112232	False	5490092	chr11	33278153	33282590	112237
HIPK3	rs11606914	chr11	33248296	rs12805743	0.849265	chr11	33329586	33331371	112249	False	5490092	chr11	33278153	33282590	112237
HIPK3	rs11606914	chr11	33248296	11:33339757	0.82872	chr11	33338003	33345736	112251	False	5490092	chr11	33278153	33282590	112237
HIPK3	rs11606914	chr11	33248296	rs11606193	0.813656	chr11	33349086	33356299	112254	False	5490092	chr11	33278153	33282590	112237
HIST1H3E	rs62394550	chr6	26034252	rs62394550	1.0	chr6	26032305	26034591	618285	True	4200333	chr6	26223256	26234412	618323
HIST1H4D	rs6921711	chr6	27094019	rs6921711	1.0	chr6	27092051	27097291	618598	False	7400402	chr6	26187322	26196678	618313
HIST1H4D	rs6921711	chr6	27094019	rs73384380	0.973021	chr6	27099102	27106153	618600	True	7400402	chr6	26187322	26196678	618313
HK2	rs581720	chr2	75039614	rs581720,2:75039887,rs687870,rs641180,rs687506,rs608186	1.0,0.852019,0.967741,0.948666,0.948666,0.955001	chr2	75039485	75041815	354019	False	7150661	chr2	75052482	75074860	354026
HK2	rs581720	chr2	75039614	rs3100578	0.955001	chr2	75043966	75046274	354022	False	7150661	chr2	75052482	75074860	354026
HK2	rs581720	chr2	75039614	rs640944,rs674082	0.917077,0.917077	chr2	75046498	75051460	354024	False	7150661	chr2	75052482	75074860	354026
HLX	rs2808212	chr1	221174133	rs2808212	1.0	chr1	221170435	221176569	56402	False	1050309	chr1	221051343	221058921	56355
HMBOX1	rs10088428	chr8	28909523	rs10088428	1	chr8	28903306	28911279	715637	False	160446	chr8	28746544	28749397	715595
HMGA1	rs113162166	chr6	33583558	rs113162166	1	chr6	33576769	33598573	620183	True	1440114	chr6	34198389	34218987	620284
HMX2	rs6599641	chr10	124770575	rs6599641	1.0	chr10	124767028	124771883	99675	True	6960484	chr10	124906363	124916110	99717
HNMT	rs6752443	chr2	138804905	rs6752443	1.0	chr2	138804610	138805178	371303	False	3870102	chr2	138721229	138721933	371273
HNMT	rs1455157	chr2	138773752	rs1455157,rs1455156,rs4954945,rs12474724	1.0,0.992127,0.992127,0.992127	chr2	138773089	138774526	371287	False	6840286	chr2	138721229	138721933	371273
HNMT	rs1455157	chr2	138773752	rs3100717,rs1156057	1.0,1.0	chr2	138774527	138775431	371288	False	6840286	chr2	138721229	138721933	371273
HNMT	rs1455157	chr2	138773752	rs16840158	1.0	chr2	138776204	138777580	371290	False	6840286	chr2	138721229	138721933	371273
HNMT	rs1455157	chr2	138773752	2:138777761,rs1455154,rs3113234,rs16840169,rs4954720	0.992127,1.0,1.0,0.992127,1.0	chr2	138777581	138779767	371291	False	6840286	chr2	138721229	138721933	371273
HNMT	rs1455157	chr2	138773752	rs2015112	0.976549	chr2	138779768	138784065	371292	False	6840286	chr2	138721229	138721933	371273
HNMT	rs1455157	chr2	138773752	rs3113236	0.976549	chr2	138784066	138787445	371293	False	6840286	chr2	138721229	138721933	371273
HORMAD2	rs2527336	chr22	30068066	rs2527336	1.0	chr22	30066410	30072499	432295	False	6040161	chr22	30473725	30480449	432402
HORMAD2	rs2527336	chr22	30068066	rs55641794	0.978845	chr22	30092741	30111145	432303	False	6040161	chr22	30473725	30480449	432402
HSD3B7	rs12597511	chr16	31145219	rs12597511,rs2855475,rs9972727	1.0,0.989009,0.97263	chr16	31141369	31158849	266031	True	1500608	chr16	30984589	31014039	266015
HSF2	rs1267948	chr6	122773635	rs1267948	1.0	chr6	122772999	122773966	646981	False	130121	chr6	122719320	122722790	646950
HSF2	rs1267948	chr6	122773635	rs474440,rs4945703	0.989264,0.989264	chr6	122777607	122787050	646987	False	130121	chr6	122719320	122722790	646950
HSF2	rs1267948	chr6	122773635	rs13437168,rs12662883,6:122793598	0.983931,0.983919,0.973287	chr6	122787051	122795429	646988	True	130121	chr6	122719320	122722790	646950
HSF2	rs1267948	chr6	122773635	rs76892955	0.983919	chr6	122796024	122799107	646990	False	130121	chr6	122719320	122722790	646950
HSF2	rs1267948	chr6	122773635	rs509596	0.900416	chr6	122799356	122801936	646992	False	130121	chr6	122719320	122722790	646950
HSF2	rs1267948	chr6	122773635	rs561470,rs34157234,rs7767237,rs7767114	0.900416,0.890201,0.890201,0.890201	chr6	122802220	122810836	646994	False	130121	chr6	122719320	122722790	646950
HSF2	rs1267948	chr6	122773635	rs11751662	0.854863	chr6	122812220	122813958	646998	False	130121	chr6	122719320	122722790	646950
HSF2	rs1267948	chr6	122773635	rs155465	0.854882	chr6	122826967	122834454	647005	False	130121	chr6	122719320	122722790	646950
HSF2	rs1267948	chr6	122773635	rs197694	0.844934	chr6	122838391	122846515	647008	False	130121	chr6	122719320	122722790	646950
HSF2	rs1267948	chr6	122773635	rs197678	0.844934	chr6	122852585	122857029	647011	False	130121	chr6	122719320	122722790	646950
HTATIP2	rs7103934	chr11	20389743	rs7103934	1.0	chr11	20389248	20390749	108078	False	4670575	chr11	20384160	20385808	108075
HTATIP2	rs7103934	chr11	20389743	rs7112213	0.952574	chr11	20390750	20391614	108079	False	4670575	chr11	20384160	20385808	108075
HYDIN	rs13333092	chr16	71389946	rs13333092	1.0	chr16	71381971	71396512	273984	True	6620095	chr16	70899701	70905382	273840
IGFBP7	rs881382	chr4	57917346	rs881382	1	chr4	57910635	57917361	512590	False	3400538	chr4	57975037	57978452	512611
IKBIP	rs1055656	chr12	99019469	rs1055656	1.0	chr12	99011861	99019555	171851	False	6620370	chr12	99035902	99040250	171861
IKBIP	rs4762209	chr12	98981585	rs4762209	1	chr12	98981552	98982258	171837	False	1410706	chr12	99035902	99040250	171861
IL17RA	rs13056456	chr22	17600293	rs13056456,rs3827295	1.0,1.0	chr22	17597619	17603360	429643	True	3710221	chr22	17559613	17573133	429637
IL18BP	rs659513	chr11	71812411	rs659513	1.0	chr11	71811439	71812879	122703	False	2190717	chr11	71704868	71710022	122666
IL18BP	rs659513	chr11	71812411	rs659513	1.0	chr11	71811439	71812879	122703	False	1850471	chr11	71704868	71710022	122666
IL19	rs7515374	chr1	206908023	rs7515374	1.0	chr1	206903741	206908791	51957	False	6330070	chr1	206971832	206976797	51975
IL1B	rs6720230	chr2	113630464	rs6720230	1.0	chr2	113625619	113631023	363828	False	840685	chr2	113592713	113594483	363818
IL1B	rs6720230	chr2	113630464	rs34899562,rs13021862	0.9103,0.9103	chr2	113637438	113643408	363834	False	840685	chr2	113592713	113594483	363818
IL1B	rs6720230	chr2	113630464	rs2723152,rs13019347	0.910274,0.825084	chr2	113644049	113649169	363836	False	840685	chr2	113592713	113594483	363818
IL1B	rs6720230	chr2	113630464	rs12479173	0.904027	chr2	113649170	113655988	363837	False	840685	chr2	113592713	113594483	363818
IL1RAP	rs16865627	chr3	190283007	rs16865627	1	chr3	190275182	190283059	494227	False	4880632	chr3	190227665	190236077	494208
IL4R	rs4238955	chr16	27316576	rs4238955,rs12933283	1.0,0.987062	chr16	27300238	27320463	265279	False	5910609	chr16	27322988	27339212	265281
IL4R	rs4238955	chr16	27316576	rs3024556	0.856667	chr16	27352684	27362014	265284	False	5910609	chr16	27322988	27339212	265281
IL6ST	rs28722705	chr5	55453942	rs28722705,rs13186299	1,1	chr5	55447807	55464609	571993	False	4260333	chr5	55285452	55293504	571941
IL8	rs1951703	chr4	74572039	rs1951703	1	chr4	74563801	74572598	517787	False	1570553	chr4	74604292	74606314	517800
IL8	rs1951703	chr4	74572039	rs1951703	1	chr4	74563801	74572598	517787	False	1980309	chr4	74604292	74606314	517800
IMP4	rs7600120	chr2	131074922	rs6708453,rs12232961,rs141558337	0.955075,0.955075,0.947854	chr2	131088379	131091706	368916	False	6560041	chr2	131099403	131108037	368921
IMP4	rs7600120	chr2	131074922	rs72854911,rs55684765,rs56017827	0.955075,0.947854,0.947854	chr2	131092249	131098093	368918	False	6560041	chr2	131099403	131108037	368921
ING2	rs35651272	chr4	184434148	rs35651272	1	chr4	184431859	184434831	553371	False	6960382	chr4	184417283	184428247	553368
INPP5D	rs6720896	chr2	234086584	rs6720896,2:234087813	1.0,0.9619	chr2	234084150	234094108	401298	False	3130609	chr2	233921655	233927465	401276
INPP5E	rs4259518	chr9	139322503	rs36066734	0.824631	chr9	139339652	139342562	784848	False	3370255	chr9	139330579	139334640	784845
INPP5E	rs4259518	chr9	139322503	rs6560632	0.84893	chr9	139370394	139374810	784856	True	3370255	chr9	139330579	139334640	784845
IQCK	rs8046628	chr16	19781960	rs8059618,rs7185636,rs34836825,rs4782284	0.939441,0.939441,0.939441,0.890821	chr16	19807021	19810379	263312	False	7320291	chr16	19721960	19734652	263288
IQCK	rs8046628	chr16	19781960	16:19810485,rs8056192	0.929308,0.929308	chr16	19810380	19811645	263313	False	7320291	chr16	19721960	19734652	263288
IQGAP1	rs2589953	chr15	90959954	rs1993162	0.80661	chr15	90967662	90968957	255467	False	6520646	chr15	90929453	90937998	255462
IQGAP1	rs2589953	chr15	90959954	rs2657947	0.802211	chr15	90968958	90969245	255468	False	6520646	chr15	90929453	90937998	255462
IRF2	rs55989033	chr4	185313398	rs55989033	1.0	chr4	185313218	185314486	553622	False	580722	chr4	185388779	185395826	553643
IRS1	rs7565813	chr2	226969324	rs6708879,rs16866843,rs16866846	0.966691,0.95996,0.966498	chr2	226979017	226983193	399339	False	1710091	chr2	227659397	227668143	399553
IRS1	rs7565813	chr2	226969324	rs6732584,rs4675048,rs4675049	0.966498,0.966498,0.939911	chr2	226983194	226984898	399340	False	1710091	chr2	227659397	227668143	399553
IRS1	rs7565813	chr2	226969324	rs7559537,rs4675050	0.953485,0.95996	chr2	226984899	226988230	399341	False	1710091	chr2	227659397	227668143	399553
IRS1	rs7565813	chr2	226969324	rs2140239	0.940371	chr2	226988231	226988843	399342	False	1710091	chr2	227659397	227668143	399553
IRS1	rs7565813	chr2	226969324	rs34369263,rs7561457	0.934024,0.934024	chr2	226988844	226989356	399343	False	1710091	chr2	227659397	227668143	399553
IRS1	rs7565813	chr2	226969324	rs13013523,rs12611924,rs6436601,rs4675051	0.934024,0.927347,0.927347,0.933691	chr2	226989357	226991723	399344	False	1710091	chr2	227659397	227668143	399553
IRS1	rs7565813	chr2	226969324	rs4675052,rs4675053	0.921064,0.927347	chr2	226991724	226992801	399345	False	1710091	chr2	227659397	227668143	399553
IRS2	rs76035216	chr13	109739564	rs56391373	0.926298	chr13	109765496	109766339	208964	False	6110736	chr13	110416266	110441766	209131
ITGAX	rs7499192	chr16	31281751	rs4597342	0.865756	chr16	31343766	31343949	266075	False	7040592	chr16	31359193	31378175	266082
ITGAX	rs7499192	chr16	31281751	rs11642120,rs8060268	0.854359,0.860046	chr16	31343950	31345581	266076	False	7040592	chr16	31359193	31378175	266082
ITGAX	rs7499192	chr16	31281751	rs11150611	0.838262	chr16	31352985	31357712	266080	False	7040592	chr16	31359193	31378175	266082
IVD	rs2289329	chr15	40705159	rs2289329	1.0	chr15	40700560	40706657	241501	False	6020398	chr15	40692940	40699029	241498
IVD	rs2289329	chr15	40705159	rs11638033	0.972401	chr15	40706658	40712881	241502	False	6020398	chr15	40692940	40699029	241498
JMJD1C	rs7075901	chr10	65280994	rs7075901	1.0	chr10	65278667	65282382	82437	True	2490687	chr10	65224180	65225972	82408
KANSL2	rs7973824	chr12	49036373	rs4760740	0.854215	chr12	49081331	49083292	156330	False	6660753	chr12	49072127	49080268	156328
KAZN	rs7538631	chr1	15332928	rs7538631	1	chr1	15329938	15334650	3246	False	1990427	chr1	14924544	14927085	3150
KCMF1	rs2272514	chr2	85286519	rs2272514	1	chr2	85285753	85286553	357245	False	3290360	chr2	85191234	85201543	357218
KCNAB1	rs8665	chr3	156259485	rs8665	1.0	chr3	156257243	156260540	483619	False	2970279	chr3	155754189	155757032	483449
KCNAB3	rs10852894	chr17	7828558	rs4792058,rs4792061,rs35311448,rs8073033	0.876664,0.871727,0.866814,0.847397	chr17	7887892	7896231	280318	False	1740255	chr17	7821942	7836628	280302
KCNG3	rs11686744	chr2	42105483	rs11686744	1.0	chr2	42099761	42106169	344139	False	5390435	chr2	42705693	42722895	344321
KCNG3	rs10084465	chr2	43028037	rs10084465	1.0	chr2	43027901	43028113	344402	False	3870753	chr2	42705693	42722895	344321
KCNG3	rs10084465	chr2	43028037	rs10176280,rs11902439,rs10182867	1.0,0.98573,0.98573	chr2	43028787	43030978	344404	False	3870753	chr2	42705693	42722895	344321
KCTD9	rs11135865	chr8	25310275	rs11135865	1.0	chr8	25301722	25311415	714640	False	1430626	chr8	25313226	25318048	714642
KDM1B	rs214507	chr6	18242770	rs214520,rs214519,rs172520	0.98449,0.98449,0.969354	chr6	18256125	18258671	615861	False	4220112	chr6	18154576	18156193	615829
KDM1B	rs214507	chr6	18242770	rs214518,rs214516,rs214514,rs214573,rs214572,rs214569,rs214568,rs177296,rs214564,rs107125,rs214562,rs214561	0.946288,0.969354,0.961521,0.946288,0.946288,0.946288,0.946288,0.946288,0.907662,0.907662,0.907662,0.907662	chr6	18258672	18274172	615862	True	4220112	chr6	18154576	18156193	615829
KDM1B	rs214507	chr6	18242770	rs214560,6:18276731,rs214559,rs214558,rs214556,rs214555	0.907662,0.892392,0.907662,0.907662,0.907662,0.907662	chr6	18274320	18279674	615864	False	4220112	chr6	18154576	18156193	615829
KIAA0232	rs6828784	chr4	6885815	rs6828784	1.0	chr4	6885124	6886830	497912	False	4490735	chr4	6773429	6783732	497885
KIAA0232	rs6828784	chr4	6885815	rs10013472,rs9999836	0.867221,0.865305	chr4	6886831	6892894	497913	False	4490735	chr4	6773429	6783732	497885
KIAA1033	rs73392581	chr12	104595671	rs17035297,rs113787689,rs61524019	0.952883,1.0,0.952883	chr12	104601719	104607832	173577	False	7650376	chr12	105499207	105507189	173831
KIAA1033	rs73392581	chr12	104595671	rs73392593,rs11111931,rs112541488	0.952883,0.952883,0.975906	chr12	104607833	104613774	173578	True	7650376	chr12	105499207	105507189	173831
KIAA1033	rs73392581	chr12	104595671	rs11111946,rs79876835	0.906348,0.906348	chr12	104637192	104638902	173588	False	7650376	chr12	105499207	105507189	173831
KIAA1033	rs73392581	chr12	104595671	rs12310731,rs111824499,rs79122488,rs12314235,rs77501204	0.833253,0.857544,0.857544,0.816773,0.857544	chr12	104643739	104652335	173591	False	7650376	chr12	105499207	105507189	173831
KIAA1033	rs73392581	chr12	104595671	rs76364436,rs192618169,rs56406045,rs113297151	0.902293,0.816773,0.81249,0.81249	chr12	104652336	104670415	173592	False	7650376	chr12	105499207	105507189	173831
KIAA1324	rs75055869	chr1	109329123	rs61797346,1:109340877,rs140656936,rs61797348	0.925558,0.891431,0.816786,0.850637	chr1	109339155	109342507	30014	False	520609	chr1	109654432	109658005	30106
KIAA1551	rs10771894	chr12	32134943	rs10771894	1	chr12	32134559	32137684	151357	False	7570477	chr12	32111561	32113963	151345
KLHL42	rs11049133	chr12	27923396	rs11049133,rs11049134,12:27923451,rs11049135,rs12370269,12:27924988,rs34311349,rs12369101,rs10842977,rs10842978	1.0,0.9858,0.951603,0.937319,0.951603,0.951603,0.93842,0.951603,0.951603,0.944448	chr12	27914587	27926746	149990	True	4490273	chr12	27931486	27940133	149993
KLLN	rs590392	chr10	89953613	rs590392	1	chr10	89948846	89953768	89403	False	50242	chr10	89620815	89627996	89278
KPNA4	rs4254702	chr3	160174138	rs4254702	1.0	chr3	160167836	160177406	484885	False	2850128	chr3	160282066	160299769	484920
KRTAP1-5	rs12951194	chr17	39492183	rs12951194	1.0	chr17	39490603	39492481	287447	False	5050523	chr17	39175313	39185097	287368
KRTAP1-5	rs12951194	chr17	39492183	rs59354697	0.820936	chr17	39574057	39585290	287470	True	5050523	chr17	39175313	39185097	287368
KYNU	rs76657938	chr2	143774963	rs10496940	1.0	chr2	143781421	143782746	372934	False	7040142	chr2	143631021	143635308	372881
KYNU	rs76657938	chr2	143774963	rs78657457	1.0	chr2	143782747	143788882	372935	False	7040142	chr2	143631021	143635308	372881
KYNU	rs76657938	chr2	143774963	rs2304700	1.0	chr2	143788883	143795195	372936	False	7040142	chr2	143631021	143635308	372881
LARP4B	rs17221435	chr10	936103	rs17221435	1.0	chr10	931188	942659	64632	False	6100619	chr10	975827	979074	64643
LARP4B	rs17221435	chr10	936103	rs61830957,10:973427	0.81415,0.836002	chr10	963191	973568	64641	False	6100619	chr10	975827	979074	64643
LATS1	rs2486411	chr6	149387231	rs2486411	1.0	chr6	149383268	149387833	655532	False	5910379	chr6	150037980	150042805	655695
LATS1	rs2486411	chr6	149387231	rs2486409	0.981781	chr6	149398263	149404496	655536	False	5910379	chr6	150037980	150042805	655695
LCMT1	rs12935525	chr16	24529166	rs12599719,rs13330977,rs12596694	0.851861,0.911706,0.911706	chr16	24543389	24548527	264570	False	6550082	chr16	25120991	25123880	264702
LCMT1	rs12935525	chr16	24529166	rs17768065	0.911706	chr16	24548528	24552482	264571	True	6550082	chr16	25120991	25123880	264702
LCMT1	rs12935525	chr16	24529166	rs9937315,rs13332826	0.894474,0.894474	chr16	24556248	24560817	264576	False	6550082	chr16	25120991	25123880	264702
LCMT1	rs12935525	chr16	24529166	rs60390697	0.868425	chr16	24560818	24561208	264577	False	6550082	chr16	25120991	25123880	264702
LCMT1	rs12935525	chr16	24529166	rs11074633,rs28401342	0.894474,0.894474	chr16	24562926	24564702	264581	False	6550082	chr16	25120991	25123880	264702
LCMT1	rs12935525	chr16	24529166	rs9941222,rs9926381	0.877877,0.894474	chr16	24564703	24572352	264582	False	6550082	chr16	25120991	25123880	264702
LCMT1	rs12935525	chr16	24529166	rs28452855	0.842862	chr16	24572353	24575158	264583	False	6550082	chr16	25120991	25123880	264702
LDHC	rs77724297	chr11	18435458	rs114767512,rs78454952,rs56164037,rs56151802,rs4757662,rs4757663,rs2658553,rs1908561,rs1318593,rs2698561,rs11606494	0.975098,0.975098,0.975098,0.962393,0.975098,0.962393,0.975098,0.975098,0.975098,0.963053,0.899434	chr11	18437713	18446609	107471	False	110291	chr11	18428574	18435871	107467
LEKR1	rs16826539	chr3	156281184	rs79323568	0.912491	chr3	156298796	156300405	483629	False	4830240	chr3	156536810	156548111	483720
LEPROTL1	rs10090403	chr8	29942855	8:29957329	0.831357	chr8	29956680	29959545	715954	False	6370164	chr8	29950902	29954634	715952
LEPROTL1	rs10090403	chr8	29942855	rs12156363	0.881461	chr8	29982090	29987616	715962	False	6370164	chr8	29950902	29954634	715952
LHFPL2	rs62378909	chr5	77821975	rs7709066	0.84474	chr5	77830805	77833037	579095	False	360132	chr5	78062010	78077263	579173
LHFPL2	rs62378909	chr5	77821975	5:77834161,rs17216038,rs7730720,rs10045987,rs10057188,rs10063041	0.848644,0.84395,0.848993,0.844322,0.829279,0.834267	chr5	77833984	77837935	579099	False	360132	chr5	78062010	78077263	579173
LHFPL2	rs62378909	chr5	77821975	rs7737595,rs7724447	0.815436,0.820026	chr5	77838847	77840702	579102	False	360132	chr5	78062010	78077263	579173
LHFPL2	rs62378909	chr5	77821975	rs11960282,rs11949567,rs11950379,rs6860516,rs11948997,rs6881598,rs6886783,rs1560194,rs6877525,rs10057293	0.820026,0.820026,0.820026,0.820026,0.820026,0.820026,0.820026,0.820026,0.825009,0.806331	chr5	77840703	77845942	579103	False	360132	chr5	78062010	78077263	579173
LILRA3	rs586206	chr19	54782589	rs586206,rs7250635,rs13345054,rs13345069	1.0,0.842149,0.852,0.820354	chr19	54772821	54786050	331140	True	6450747	chr19	54796810	54820405	331147
LILRB2	rs393600	chr19	54759102	rs393600,rs440352,rs380731	1.0,0.986874,0.973844	chr19	54738657	54764089	331137	True	540671	chr19	54772821	54786050	331140
LIN54	rs6843699	chr4	83309685	rs6843699,rs28736536	1.0,1.0	chr4	83307151	83311136	520759	False	3440301	chr4	83930052	83940390	520920
LINC00346	rs9521769	chr13	111103548	rs9521769	1.0	chr13	111101452	111103615	209295	False	4180092	chr13	111521876	111525578	209405
LINC00661	rs72993674	chr19	15847609	rs72993674,rs2107450,rs1960221,rs16980806,rs28541896,rs28422863,rs28607753	1.0,0.821661,0.826691,0.826691,0.826691,0.826691,0.807303	chr19	15829294	15849498	322768	True	4760575	chr19	16122752	16134790	322833
LINC00667	rs4429380	chr18	5242053	rs72863631	0.902801	chr18	5292016	5294870	299255	False	3450615	chr18	5231431	5233595	299236
LIPA	rs2246942	chr10	91004886	rs2246942,rs2246941,rs2246833,rs2246828	1.0,0.98329,0.983307,0.822448	chr10	91004709	91006266	89765	False	5360148	chr10	91174293	91177626	89810
LIPA	rs2246942	chr10	91004886	rs1051338,rs2250645,rs2250644,rs2243547,rs1332328,10:91012222	0.857017,0.822448,0.977789,0.840458,0.961167,0.80653	chr10	91006358	91020893	89767	False	5360148	chr10	91174293	91177626	89810
LMNA	rs2485661	chr1	156083496	rs2485661	1.0	chr1	156076975	156084260	36771	False	2630768	chr1	156038290	156072478	36768
LMNA	rs2485661	chr1	156083496	rs481995,rs675661,rs582690,rs584025,rs517606,rs503815,rs609625,rs501791,rs610918,rs653969,rs521354	0.958822,0.958822,0.958822,0.958822,0.979382,0.979382,0.979382,0.959132,0.979382,0.979382,0.979382	chr1	156084307	156092861	36773	False	2630768	chr1	156038290	156072478	36768
LMNA	rs2485661	chr1	156083496	1:156092930,rs693671,rs9427236,rs2993269,rs502488,rs500940,rs671728,rs672200,rs2993268,rs4661147,rs2485676,1:156095194,rs544627,rs471679,rs2485675,rs2485673,rs2485672,rs2475758,rs593987,rs622834,rs623189,rs2430417,rs573739,rs573735,rs543235	0.979382,0.979382,0.979382,0.958822,0.857883,0.958822,0.93858,0.958822,0.958822,0.958822,0.958822,0.958822,0.958822,0.958822,0.979382,0.979382,0.877274,0.979382,0.979382,0.979382,0.919116,0.979382,0.979382,0.979382,0.979382	chr1	156092862	156099593	36774	False	2630768	chr1	156038290	156072478	36768
LMNA	rs2485661	chr1	156083496	rs665979,rs666869	0.979382,0.959132	chr1	156099594	156099996	36775	False	2630768	chr1	156038290	156072478	36768
LMNA	rs2485661	chr1	156083496	rs509551,rs508641,1:156100234,rs480886,rs682267,rs2485668,rs2485667,rs2430416,rs2430415,rs2908712,rs2993266	0.979382,0.979382,0.979382,0.857883,0.827954,0.898646,0.898646,0.898646,0.919116,0.857883,0.898646	chr1	156099997	156102387	36776	False	2630768	chr1	156038290	156072478	36768
LMNA	rs2485661	chr1	156083496	rs10158206,rs10158218,rs111340905,rs140762385,rs2430414	0.898646,0.898646,0.857883,0.857883,0.857883	chr1	156102388	156105710	36777	False	2630768	chr1	156038290	156072478	36768
LMNA	rs2485661	chr1	156083496	rs2485661	1.0	chr1	156076975	156084260	36771	False	6020424	chr1	156038290	156072478	36768
LMNA	rs2485661	chr1	156083496	rs481995,rs675661,rs582690,rs584025,rs517606,rs503815,rs609625,rs501791,rs610918,rs653969,rs521354	0.958822,0.958822,0.958822,0.958822,0.979382,0.979382,0.979382,0.959132,0.979382,0.979382,0.979382	chr1	156084307	156092861	36773	False	6020424	chr1	156038290	156072478	36768
LMNA	rs2485661	chr1	156083496	1:156092930,rs693671,rs9427236,rs2993269,rs502488,rs500940,rs671728,rs672200,rs2993268,rs4661147,rs2485676,1:156095194,rs544627,rs471679,rs2485675,rs2485673,rs2485672,rs2475758,rs593987,rs622834,rs623189,rs2430417,rs573739,rs573735,rs543235	0.979382,0.979382,0.979382,0.958822,0.857883,0.958822,0.93858,0.958822,0.958822,0.958822,0.958822,0.958822,0.958822,0.958822,0.979382,0.979382,0.877274,0.979382,0.979382,0.979382,0.919116,0.979382,0.979382,0.979382,0.979382	chr1	156092862	156099593	36774	False	6020424	chr1	156038290	156072478	36768
LMNA	rs2485661	chr1	156083496	rs665979,rs666869	0.979382,0.959132	chr1	156099594	156099996	36775	False	6020424	chr1	156038290	156072478	36768
LMNA	rs2485661	chr1	156083496	rs509551,rs508641,1:156100234,rs480886,rs682267,rs2485668,rs2485667,rs2430416,rs2430415,rs2908712,rs2993266	0.979382,0.979382,0.979382,0.857883,0.827954,0.898646,0.898646,0.898646,0.919116,0.857883,0.898646	chr1	156099997	156102387	36776	False	6020424	chr1	156038290	156072478	36768
LMNA	rs2485661	chr1	156083496	rs10158206,rs10158218,rs111340905,rs140762385,rs2430414	0.898646,0.898646,0.857883,0.857883,0.857883	chr1	156102388	156105710	36777	False	6020424	chr1	156038290	156072478	36768
LNPEP	rs76495933	chr5	96256195	rs76495933	1.0	chr5	96251286	96256877	585010	False	2690544	chr5	96269877	96276988	585013
LNPEP	rs76495933	chr5	96256195	rs7721014,rs4397149,rs138252081,rs75223548,rs77977182,rs79190580	0.951879,0.8802,0.8802,0.856439,0.856439,0.856439	chr5	96256878	96260186	585011	False	2690544	chr5	96269877	96276988	585013
LOH12CR2	rs11054678	chr12	12241983	rs11054678,rs11054680	1,1	chr12	12241467	12243112	145114	False	1780255	chr12	12507457	12515147	145190
LPAR1	rs7023923	chr9	113925534	rs7023923	1.0	chr9	113924104	113925926	778674	False	1050356	chr9	113798585	113804319	778630
LPAR1	rs7023923	chr9	113925534	rs2150052,9:113945615	0.958227,0.898329	chr9	113942744	113949857	778681	False	1050356	chr9	113798585	113804319	778630
LPAR1	rs7023923	chr9	113925534	rs7023923	1.0	chr9	113924104	113925926	778674	False	3450470	chr9	113798585	113804319	778630
LPAR1	rs7023923	chr9	113925534	rs2150052,9:113945615	0.958227,0.898329	chr9	113942744	113949857	778681	False	3450470	chr9	113798585	113804319	778630
LPAR2	rs739461	chr19	19715794	rs34725331,rs1968047,rs7252228	1.0,0.824841,1.0	chr19	19716789	19723516	323293	False	1170605	chr19	19731456	19773258	323295
LPAR2	rs739461	chr19	19715794	rs34725331,rs1968047,rs7252228	1.0,0.824841,1.0	chr19	19716789	19723516	323293	False	6650408	chr19	19731456	19773258	323295
LPIN2	rs7228587	chr18	3002230	rs7228587	1	chr18	2995960	3002376	298562	False	510224	chr18	3007049	3015629	298566
LRCH1	rs7996880	chr13	47315369	rs7996880	1.0	chr13	47310857	47318241	189372	False	7610364	chr13	47126150	47129696	189312
LRCH1	rs7996880	chr13	47315369	13:47318430,rs7987481,rs7987509,rs7988333	0.886493,0.886493,0.886493,0.886493	chr13	47318242	47319206	189373	False	7610364	chr13	47126150	47129696	189312
LRCH1	rs7996880	chr13	47315369	rs2760353,rs7993384,rs73193046,rs7986577	0.946088,0.886493,0.886493,0.886493	chr13	47319235	47325922	189375	False	7610364	chr13	47126150	47129696	189312
LRPAP1	rs1741549	chr4	3519023	rs1800485	0.872642	chr4	3526690	3528751	497125	False	2650521	chr4	3532050	3548606	497127
LRRFIP2	rs6808243	chr3	36775011	rs6808243	1.0	chr3	36771040	36775354	448140	False	6290438	chr3	37224995	37232346	448268
LRRFIP2	rs6808243	chr3	36775011	rs2063159,rs2063160,rs2063161	0.989909,0.989909,0.989909	chr3	36775542	36784018	448143	True	6290438	chr3	37224995	37232346	448268
LRRFIP2	rs6808243	chr3	36775011	rs906478	0.969829	chr3	36793161	36794271	448148	False	6290438	chr3	37224995	37232346	448268
LRRK2	rs2638260	chr12	40548963	rs2638260	1.0	chr12	40545639	40549029	153716	False	1820725	chr12	40585009	40591437	153737
LRRK2	rs2638260	chr12	40548963	rs716231	0.9947	chr12	40551631	40552244	153719	False	1820725	chr12	40585009	40591437	153737
LRRK2	rs2638260	chr12	40548963	rs2638258,rs2708464,rs1873612,rs1388589,rs2638257,rs4363681,rs2708466	0.9947,0.9947,0.9947,0.989426,0.9947,0.9947,0.9947	chr12	40552245	40555845	153720	False	1820725	chr12	40585009	40591437	153737
LRRK2	rs2638260	chr12	40548963	rs2708473	0.984129	chr12	40555846	40556873	153721	False	1820725	chr12	40585009	40591437	153737
LRRK2	rs2638260	chr12	40548963	rs76079421,rs2638254	0.984129,0.963242	chr12	40556874	40558160	153722	False	1820725	chr12	40585009	40591437	153737
LRRK2	rs2638260	chr12	40548963	rs2708480,rs2708485	0.973658,0.973615	chr12	40558161	40560425	153723	False	1820725	chr12	40585009	40591437	153737
LRRK2	rs2638260	chr12	40548963	rs1388586,rs728622,rs728623,rs1948380,rs1491927	0.892629,0.973615,0.973615,0.973615,0.973615	chr12	40561509	40564978	153725	False	1820725	chr12	40585009	40591437	153737
LRRK2	rs2638260	chr12	40548963	rs2638249	0.973615	chr12	40564979	40565392	153726	False	1820725	chr12	40585009	40591437	153737
LRRK2	rs2638260	chr12	40548963	rs2638245,rs2708494	0.916795,0.891696	chr12	40570707	40576788	153729	False	1820725	chr12	40585009	40591437	153737
LRRK2	rs2638260	chr12	40548963	rs2638239	0.891696	chr12	40577209	40579644	153731	False	1820725	chr12	40585009	40591437	153737
LRRK2	rs2638260	chr12	40548963	rs1844922	0.916795	chr12	40580182	40583665	153734	False	1820725	chr12	40585009	40591437	153737
LY6G5C	rs2523505	chr6	31510002	rs2523505	1.0	chr6	31509720	31511142	619743	True	6860372	chr6	31643317	31658517	619763
LY96	rs56145111	chr8	74870230	rs10504553	0.952996	chr8	74875725	74878023	728885	False	70167	chr8	74900360	74903657	728893
LY96	rs56145111	chr8	74870230	8:74883151,rs8075	0.840111,0.819791	chr8	74881833	74889014	728887	True	70167	chr8	74900360	74903657	728893
LY96	rs56145111	chr8	74870230	rs75674446	0.819791	chr8	74889015	74893520	728888	False	70167	chr8	74900360	74903657	728893
LY96	rs56145111	chr8	74870230	rs3816751	0.819791	chr8	74893971	74895615	728890	False	70167	chr8	74900360	74903657	728893
LYAR	rs2980212	chr4	4285813	rs2980212,rs2916438	1,1	chr4	4285341	4286620	497269	False	6220148	chr4	4289924	4294448	497274
LYAR	rs2980212	chr4	4285813	rs2980212,rs2916438	1,1	chr4	4285341	4286620	497269	False	5310369	chr4	4289924	4294448	497274
MAD1L1	rs10950411	chr7	1909153	rs4721143	0.933599	chr7	1917819	1920924	662082	False	2630370	chr7	2271653	2281302	662141
MAD1L1	rs10950411	chr7	1909153	rs35327420,rs36054673	0.801574,0.802172	chr7	1952459	1961603	662087	False	2630370	chr7	2271653	2281302	662141
MAF	rs16948912	chr16	78950254	rs16948912	1	chr16	78945807	78950387	276117	False	2100215	chr16	79621450	79638305	276316
MAGI3	rs113404564	chr1	114222528	rs113404564	1	chr1	114217377	114227665	31412	False	3290072	chr1	113931665	113934630	31326
MAL	rs3105098	chr2	95698210	rs3112982,rs3112983	0.850964,0.844992	chr2	95709112	95720490	358796	True	6330196	chr2	95686995	95694947	358790
MAL	rs3105098	chr2	95698210	rs872580	0.850964	chr2	95722430	95728026	358798	False	6330196	chr2	95686995	95694947	358790
MAL	rs3105098	chr2	95698210	rs3112984	0.817186	chr2	95728027	95728655	358799	False	6330196	chr2	95686995	95694947	358790
MAL	rs3105098	chr2	95698210	rs7585473	0.809941	chr2	95738580	95742053	358805	False	6330196	chr2	95686995	95694947	358790
MANBA	rs227363	chr4	103610248	rs227365,rs227366,rs227367,rs227369,rs227370,rs227371,rs227372,rs227373,rs227374	0.976678,0.976678,0.926451,0.976678,0.976678,0.976678,0.976678,0.976678,0.976678	chr4	103610584	103613759	527301	False	4230168	chr4	103678311	103702172	527314
MANBA	rs227363	chr4	103610248	rs223508	0.942136	chr4	103632294	103633639	527307	False	4230168	chr4	103678311	103702172	527314
MANSC1	rs7959904	chr12	12828130	rs7959904,rs7309378,rs17820331	1.0,1.0,0.813201	chr12	12824346	12834784	145276	False	1190528	chr12	12502282	12507456	145189
MANSC1	rs7959904	chr12	12828130	rs2032763,rs12302601,rs143535080,rs149872711	0.976288,0.964728,0.964728,0.941028	chr12	12842027	12850634	145278	True	1190528	chr12	12502282	12507456	145189
MAP1LC3A	rs4911442	chr20	33355046	rs4911442	1	chr20	33354087	33360657	411820	False	5490240	chr20	33134511	33149346	411774
MAP3K1	rs3844303	chr5	55742710	rs3844303	1	chr5	55732784	55744526	572085	False	4230373	chr5	56108371	56117353	572215
MAP3K7CL	rs2251186	chr21	30528880	rs7364112,rs722013	0.937533,0.937533	chr21	30547782	30549306	424594	False	150315	chr21	30444293	30454729	424570
MAP7	rs6934308	chr6	136645817	rs6934308	1	chr6	136644828	136651035	651526	False	5820491	chr6	136868597	136874843	651598
MAP7	rs6934308	chr6	136645817	rs6934308	1	chr6	136644828	136651035	651526	False	3120475	chr6	136868597	136874843	651598
MAP7D1	rs10796877	chr1	36651610	rs10796877,rs6680302,rs6669395,rs1748399	1.0,0.88156,0.886638,0.837745	chr1	36643240	36656230	7948	False	4880735	chr1	36612957	36628346	7942
MAPK1	rs58674696	chr22	22056310	rs111467006	0.863621	chr22	22069327	22080338	430437	False	2570026	chr22	22213804	22255688	430463
MAPKAPK3	rs1542574	chr3	51395571	rs1542574	1.0	chr3	51393049	51396744	451958	False	1440440	chr3	50646827	50651380	451723
MAPKAPK3	rs1542574	chr3	51395571	rs1552074	0.808188	chr3	51408006	51409070	451965	False	1440440	chr3	50646827	50651380	451723
MAPKAPK3	rs1542574	chr3	51395571	rs2241784	0.946788	chr3	51415350	51419919	451967	False	1440440	chr3	50646827	50651380	451723
MAPKAPK3	rs1542574	chr3	51395571	rs6772668	0.838643	chr3	51450040	51466465	451985	False	1440440	chr3	50646827	50651380	451723
MAPKAPK3	rs1542574	chr3	51395571	rs4687800	0.853559	chr3	51475728	51480335	451992	False	1440440	chr3	50646827	50651380	451723
MARCH3	rs61701536	chr5	125909367	rs35115612	0.923391	chr5	125923492	125927089	594550	False	6450259	chr5	126361828	126369387	594658
MARCH6	rs35867401	chr5	10355050	rs3852167	0.855584	chr5	10392958	10398756	558276	False	7380468	chr5	10350337	10355214	558260
MARCH6	rs35867401	chr5	10355050	rs9312732	0.828674	chr5	10410800	10415131	558283	False	7380468	chr5	10350337	10355214	558260
MARCH6	rs35867401	chr5	10355050	rs3852168	0.817597	chr5	10429902	10434902	558290	False	7380468	chr5	10350337	10355214	558260
MARCH6	rs2567581	chr5	10425182	rs2567581	1.0	chr5	10424400	10426054	558288	False	780544	chr5	10350337	10355214	558260
MARCH6	rs2567581	chr5	10425182	rs2648795,rs2244134,rs2934221,rs1295192	0.984284,0.984284,0.984284,0.984284	chr5	10426055	10429901	558289	False	780544	chr5	10350337	10355214	558260
MARCH6	rs2567581	chr5	10425182	rs2589668	0.968366	chr5	10429902	10434902	558290	False	780544	chr5	10350337	10355214	558260
MARCH6	rs2567581	chr5	10425182	rs1287599,rs1287600,rs1287601	0.890871,0.905656,0.905656	chr5	10435070	10439177	558293	False	780544	chr5	10350337	10355214	558260
MARCH6	rs2567581	chr5	10425182	5:10443302,rs2921161	0.80024,0.828327	chr5	10442941	10444271	558295	False	780544	chr5	10350337	10355214	558260
MARCH6	rs2567581	chr5	10425182	rs2011318,rs2962317	0.828327,0.828327	chr5	10444387	10451176	558297	False	780544	chr5	10350337	10355214	558260
MARCH8	rs4948664	chr10	45763150	rs12764966	0.936717	chr10	45768875	45775032	76581	False	2600634	chr10	46088525	46093353	76673
MARCH8	rs4948664	chr10	45763150	rs1073450,rs1073451	0.916671,0.921636	chr10	45775033	45777937	76582	False	2600634	chr10	46088525	46093353	76673
MARCH8	rs4948664	chr10	45763150	rs7099002	0.876044	chr10	45784704	45793378	76588	False	2600634	chr10	46088525	46093353	76673
MARCH8	rs4948664	chr10	45763150	rs2163190	0.876044	chr10	45798906	45803251	76594	False	2600634	chr10	46088525	46093353	76673
MARCH8	rs4948664	chr10	45763150	rs34158824,rs7894834	0.876044,0.859514	chr10	45808521	45819338	76596	True	2600634	chr10	46088525	46093353	76673
MARCH8	rs12764555	chr10	46119372	rs35599803	0.978636	chr10	46132850	46136697	76683	False	3170482	chr10	46088525	46093353	76673
MARCH8	rs12764555	chr10	46119372	rs3802542	0.811095	chr10	46167435	46171636	76691	True	3170482	chr10	46088525	46093353	76673
MARCKS	rs7341242	chr6	113729124	rs7341242	1.0	chr6	113720340	113729782	644080	False	6060484	chr6	114177393	114181762	644210
MARCKS	rs7341242	chr6	113729124	rs6926220,rs9320446,rs6915099,rs6915622,rs6568788,rs2348293,rs9374397,rs9320449,rs9320450,rs6915133,rs7768104	0.962536,0.932843,0.925483,0.962536,0.955075,0.903773,0.94031,0.94031,0.910825,0.94031,0.94031	chr6	113729783	113742273	644081	False	6060484	chr6	114177393	114181762	644210
MARCKS	rs7341242	chr6	113729124	rs4945495,rs7739755,rs4945946,rs2348294,rs2348295,rs11153416,rs718460,rs718459	0.910825,0.94031,0.84612,0.92591,0.910825,0.94031,0.94031,0.910825	chr6	113742274	113745471	644082	False	6060484	chr6	114177393	114181762	644210
MARCKS	rs7341242	chr6	113729124	rs6568789,rs6568790,rs4945496	0.910825,0.910825,0.94031	chr6	113745472	113749638	644083	False	6060484	chr6	114177393	114181762	644210
MARCKS	rs7341242	chr6	113729124	6:113751631	0.93334	chr6	113750951	113752279	644085	False	6060484	chr6	114177393	114181762	644210
MARCKS	rs7341242	chr6	113729124	rs7738052,rs909541,rs2881870,rs9374399,rs2348302,rs6903091,rs6903628	0.910825,0.910825,0.910825,0.910825,0.910825,0.910825,0.910825	chr6	113754847	113769573	644087	False	6060484	chr6	114177393	114181762	644210
MARCKS	rs7341242	chr6	113729124	rs9387145	0.846902	chr6	113777496	113785178	644091	False	6060484	chr6	114177393	114181762	644210
MB	rs28491160	chr22	35739800	rs28491160,rs2267336	1.0,0.821804	chr22	35738572	35740825	433683	False	2600019	chr22	36033286	36036752	433739
MB	rs28491160	chr22	35739800	rs743810,rs2071745	0.934649,0.920111	chr22	35740826	35749422	433684	False	2600019	chr22	36033286	36036752	433739
MB	rs12166174	chr22	36382414	rs12166174	1.0	chr22	36380334	36384346	433850	False	2970600	chr22	36033286	36036752	433739
MBNL2	rs2282424	chr13	97788446	rs7332327,rs9516834	0.961546,0.961546	chr13	97788651	97792350	205300	False	990128	chr13	97870937	97874960	205327
MBNL2	rs2282424	chr13	97788446	rs76392417	0.961546	chr13	97797330	97801794	205305	False	990128	chr13	97870937	97874960	205327
MBNL2	rs2282424	chr13	97788446	13:97825871	0.816478	chr13	97824837	97826307	205313	False	990128	chr13	97870937	97874960	205327
MBP	rs470929	chr18	74723459	rs470929	1	chr18	74715914	74726632	319565	False	4830204	chr18	74835328	74850786	319596
MCEE	rs4605395	chr2	71280810	rs9636397,rs9636398,rs9636400	0.990786,0.990786,0.990786	chr2	71288219	71294711	353009	True	5290408	chr2	71356189	71358127	353031
MDM2	rs61923330	chr12	68753446	rs61923330,rs117613350	1,1	chr12	68750155	68756348	161964	False	630600	chr12	69199429	69206632	162084
MDM2	rs7981021	chr12	68757746	rs7981021	1	chr12	68756475	68770780	161966	False	1580370	chr12	69199429	69206632	162084
ME2	rs2850542	chr18	48403560	rs78413824	0.942183	chr18	48423284	48426498	311523	False	6200408	chr18	48402434	48417622	311521
MED19	rs58132137	chr11	57564797	rs58132137,rs567017,rs483030	1.0,0.925134,0.925134	chr11	57557256	57568689	119522	False	3450427	chr11	57478003	57481050	119506
MED6	rs75002194	chr14	71285974	rs75002194	1	chr14	71283294	71288031	226075	False	7200598	chr14	71067227	71068218	226016
MEGF9	rs10984990	chr9	123472540	rs10760116,rs2017536	0.902427,0.902427	chr9	123494098	123496396	781455	False	1260136	chr9	123474659	123477483	781451
MEGF9	rs10984990	chr9	123472540	rs4836831	0.88528	chr9	123496397	123497275	781456	False	1260136	chr9	123474659	123477483	781451
MEGF9	rs10984990	chr9	123472540	rs2900177,rs7033339	0.896662,0.819125	chr9	123497293	123514593	781458	False	1260136	chr9	123474659	123477483	781451
MERTK	rs113629868	chr2	112738246	rs77290039	0.987204	chr2	112740641	112743547	363587	False	7550066	chr2	112653741	112658347	363567
MERTK	rs113629868	chr2	112738246	rs76944504	0.987204	chr2	112744618	112745995	363590	False	7550066	chr2	112653741	112658347	363567
MERTK	rs113629868	chr2	112738246	rs77702371	0.949191	chr2	112751568	112754813	363592	False	7550066	chr2	112653741	112658347	363567
MERTK	rs113629868	chr2	112738246	rs58065683	0.942821	chr2	112756415	112757333	363594	False	7550066	chr2	112653741	112658347	363567
MERTK	rs113629868	chr2	112738246	rs79464516,rs4521048,rs79058693	0.936475,0.936475,0.936475	chr2	112757334	112758658	363595	False	7550066	chr2	112653741	112658347	363567
MERTK	rs113629868	chr2	112738246	rs4349353,rs55766181,rs55799805,rs11884641,rs11884693,rs75313362,rs77781750,rs77306155,rs7563113,rs12469210,rs11887652,rs78116208	0.949191,0.949191,0.949191,0.949191,0.949191,0.949191,0.949191,0.949191,0.949191,0.949191,0.949191,0.955585	chr2	112763769	112769971	363598	False	7550066	chr2	112653741	112658347	363567
MERTK	rs113629868	chr2	112738246	rs6710733	0.930606	chr2	112769972	112773637	363599	False	7550066	chr2	112653741	112658347	363567
MERTK	rs113629868	chr2	112738246	rs6712080,rs55792453,rs11893308,rs6737989,rs55812028,rs12474039,rs6730521,rs6738237,2:112786522,2:112786523	0.917944,0.917944,0.917944,0.918241,0.881642,0.8934,0.905958,0.887494,0.833055,0.857655	chr2	112777305	112786716	363603	False	7550066	chr2	112653741	112658347	363567
METRNL	rs55911700	chr17	80919527	rs55911700	1	chr17	80911665	80921788	297607	False	5810504	chr17	81036320	81054992	297631
METTL22	rs1620091	chr16	8755147	rs1620091	1.0	chr16	8748993	8756585	260600	False	650626	chr16	8712039	8718758	260587
MEX3B	rs4778905	chr15	81821475	rs4778905	1	chr15	81820797	81821793	253028	False	6940446	chr15	82335167	82338934	253171
MFAP3	rs4632854	chr5	153807246	rs4632854	1.0	chr5	153800091	153811596	602740	False	2710307	chr5	153416650	153419527	602613
MFHAS1	rs7821807	chr8	8805612	rs7821807,rs17154995,rs6992534,rs35305751,rs11785268	1.0,0.994179,0.927639,0.810274,0.937898	chr8	8795611	8808794	709770	False	4260243	chr8	8747455	8751522	709761
MFHAS1	rs7821807	chr8	8805612	rs11776020	0.815582	chr8	8808795	8811143	709771	False	4260243	chr8	8747455	8751522	709761
MFSD6	rs4853507	chr2	191282429	2:191323190,2:191323193	0.841669,0.811281	chr2	191321592	191323458	388253	False	1430026	chr2	191271841	191274514	388241
MFSD6	rs4853507	chr2	191282429	rs7603607	0.841669	chr2	191324712	191328087	388255	False	1430026	chr2	191271841	191274514	388241
MGAT4A	rs56125264	chr2	99516699	rs6542843	0.931385	chr2	99532231	99533878	359810	False	6220593	chr2	99345539	99349585	359761
MICB	rs115641815	chr6	31549556	rs115641815	1.0	chr6	31548352	31552653	619749	True	3170064	chr6	31462627	31469199	619737
MICU1	rs7070518	chr10	74143137	rs7070518,rs11000282,rs9664616,rs10823918,rs10762515	1.0,0.961886,0.929513,0.929513,0.961886	chr10	74139226	74147405	84860	False	1010465	chr10	74383823	74390563	84929
MICU1	rs7070518	chr10	74143137	rs4623817	0.940352	chr10	74147406	74148550	84861	False	1010465	chr10	74383823	74390563	84929
MICU1	rs7070518	chr10	74143137	rs9663479,rs9663480,rs12357282,rs12762148,10:74150902,rs7094058,rs7081900,rs7082028,rs12778141	0.961886,0.961886,0.961886,0.929513,0.945831,0.961886,0.945669,0.961886,0.868028	chr10	74148551	74153256	84862	True	1010465	chr10	74383823	74390563	84929
MICU1	rs7070518	chr10	74143137	rs11000287,rs10823919,rs10823920	0.956432,0.961886,0.897993	chr10	74158841	74161590	84866	False	1010465	chr10	74383823	74390563	84929
MIER1	rs2985826	chr1	67412918	rs58680688,1:67443969,rs34367328	0.948,0.948,0.948	chr1	67442450	67447212	16505	False	4490452	chr1	67389759	67391481	16485
MIS18BP1	rs74507881	chr14	45739403	rs74507881,rs60966511	1.0,0.945934	chr14	45734932	45741500	218249	False	1450603	chr14	45711855	45725194	218243
MIS18BP1	rs74507881	chr14	45739403	rs57762204,rs60736114	0.945934,0.945934	chr14	45741501	45743239	218250	False	1450603	chr14	45711855	45725194	218243
MKKS	rs4813909	chr20	10023689	rs4813909	1	chr20	10020798	10026228	406139	False	4920136	chr20	10411365	10415968	406283
MLF2	rs12372459	chr12	6866355	rs12372459,12:6866383	1.0,1.0	chr12	6850469	6869044	143530	False	5670039	chr12	6875081	6883918	143533
MLF2	rs12372459	chr12	6866355	rs2286729	0.848264	chr12	6869045	6874348	143531	False	5670039	chr12	6875081	6883918	143533
MLLT10	rs9665348	chr10	22748909	rs9665348,rs12264748	1.0,1.0	chr10	22746870	22749670	70900	False	5550403	chr10	21818074	21828109	70589
MLLT10	rs9665348	chr10	22748909	rs149810728,rs115844691,rs1418377,10:22756201,rs12246511	0.932079,0.932079,0.932079,0.932079,0.932079	chr10	22754629	22756569	70903	False	5550403	chr10	21818074	21828109	70589
MLLT10	rs9665348	chr10	22748909	rs11013010,rs117715543	0.932079,0.932079	chr10	22756570	22761121	70904	False	5550403	chr10	21818074	21828109	70589
MLLT10	rs9665348	chr10	22748909	rs146954775	0.932079	chr10	22761122	22763014	70905	False	5550403	chr10	21818074	21828109	70589
MLLT10	rs9665348	chr10	22748909	rs7904006,rs7907396	0.932079,0.932079	chr10	22763015	22765203	70906	False	5550403	chr10	21818074	21828109	70589
MLLT10	rs9665348	chr10	22748909	rs7901797,rs117579623	0.932079,0.932079	chr10	22765204	22769903	70907	False	5550403	chr10	21818074	21828109	70589
MLLT10	rs9665348	chr10	22748909	rs60317615,rs115224665	0.868601,0.868601	chr10	22769904	22774697	70908	False	5550403	chr10	21818074	21828109	70589
MOB3B	rs11790129	chr9	27781643	rs10968105,rs10968106,rs1928706,rs1343669,rs12554998	0.923188,0.928769,0.813451,0.908529,0.908529	chr9	27784575	27788154	759341	False	940630	chr9	27527548	27531143	759241
MOB3B	rs11790129	chr9	27781643	rs10968108	0.898883	chr9	27788155	27790167	759342	False	940630	chr9	27527548	27531143	759241
MOB3B	rs11790129	chr9	27781643	rs10968110,rs2185709	0.908529,0.91339	chr9	27791382	27797529	759345	False	940630	chr9	27527548	27531143	759241
MOB3B	rs11790129	chr9	27781643	rs10812666	0.903693	chr9	27815537	27818787	759352	False	940630	chr9	27527548	27531143	759241
MOBP	rs1714412	chr3	40202976	rs1799412	0.851426	chr3	40206868	40211334	449121	False	650048	chr3	39508112	39517483	448914
MOCS2	rs1054085	chr5	52248291	rs1054085	1.0	chr5	52247654	52248651	571040	False	3930114	chr5	52403565	52408461	571093
MOCS2	rs1054085	chr5	52248291	rs6869687,rs6895049,rs6890588	0.81051,0.816039,0.816039	chr5	52248652	52248977	571041	False	3930114	chr5	52403565	52408461	571093
MOCS2	rs1054085	chr5	52248291	rs6895250,rs3088364,rs3088363,rs3088365,rs1047481,rs1047482,rs1047483,rs1047485,5:52249788,rs10940283,rs1124141,rs10940284	0.805008,0.816039,0.816039,0.816039,0.816039,0.816039,0.816039,0.816039,0.81165,0.816039,0.816039,0.806125	chr5	52248978	52253303	571042	False	3930114	chr5	52403565	52408461	571093
MPC1	rs9459627	chr6	166675591	rs9459627	1.0	chr6	166673105	166675788	660647	False	1990563	chr6	166795342	166800537	660681
MPC1	rs9355565	chr6	166675131	rs9355565,rs9459627	1.0,0.95887	chr6	166673105	166675788	660647	False	4890093	chr6	166795342	166800537	660681
MPPED1	rs5764309	chr22	44195654	rs5764309	1.0	chr22	44192311	44196791	435469	False	2450243	chr22	43804805	43813914	435383
MPZL1	rs7538269	chr1	167735646	rs6680341	1	chr1	167739286	167739907	40150	False	2490470	chr1	167690219	167692255	40136
MPZL1	rs7538269	chr1	167735646	rs28546439,rs7537431	1,1	chr1	167739908	167742088	40151	False	2490470	chr1	167690219	167692255	40136
MPZL1	rs7548280	chr1	167739440	rs7548280	1	chr1	167739286	167739907	40150	False	7000431	chr1	167690219	167692255	40136
MPZL2	rs1629083	chr11	118126576	rs4938492,11:118126860,rs4936425,rs1793151,11:118126970,rs1793150,rs1793149	0.958656,0.918987,0.948163,0.908508,0.927718,0.918987,0.918987	chr11	118126578	118128093	136853	False	150202	chr11	118130594	118139201	136857
MRPL18	rs6940182	chr6	160119240	rs6940182	1.0	chr6	160112134	160120287	658634	False	2340026	chr6	160208597	160212615	658664
MRPS21	rs834236	chr1	150362968	rs7538981,rs72696885,rs3896342	0.911932,0.944667,0.944667	chr1	150407858	150413491	35466	False	3830671	chr1	150252819	150268232	35438
MRPS21	rs834236	chr1	150362968	rs6672808,rs72696900,rs2873669,rs4926437,rs7539458,rs7523428	0.944667,0.944667,0.944667,0.944667,0.944667,0.944667	chr1	150421054	150430602	35469	False	3830671	chr1	150252819	150268232	35438
MRPS21	rs834236	chr1	150362968	rs1972031,rs9436007,rs17596326,rs9436008,rs9436115	0.944667,0.939296,0.944667,0.944667,0.917498	chr1	150430603	150435895	35470	False	3830671	chr1	150252819	150268232	35438
MRPS21	rs4926435	chr1	150419865	rs5011187,rs11581786,rs6687311,1:150427395	0.956966,0.956966,0.850629,0.946238	chr1	150421054	150430602	35469	False	3890500	chr1	150252819	150268232	35438
MTFR1	rs111305838	chr8	66590080	rs67514002	0.857219	chr8	66616604	66625313	726274	False	6770348	chr8	66555738	66556626	726261
MTMR10	rs34017474	chr15	31230611	rs34017474	1	chr15	31223227	31232421	238585	False	6900112	chr15	31275232	31284585	238601
MTMR11	rs16835135	chr1	149880483	rs16836630,rs45548131,rs72692813,rs17643644,rs72692814,rs1804775	0.926563,0.926563,0.912991,0.912991,0.912991,0.912991	chr1	149898260	149901801	35350	True	3890138	chr1	149907731	149919378	35352
MTMR11	rs16835135	chr1	149880483	rs35230744,rs73008195	0.882614,0.882614	chr1	149931657	149934281	35358	False	3890138	chr1	149907731	149919378	35352
MTMR11	rs16835135	chr1	149880483	rs79319620	0.882614	chr1	149959602	149962155	35370	False	3890138	chr1	149907731	149919378	35352
MTMR11	rs16835135	chr1	149880483	rs12077623,rs12081082,rs74774309,rs75480592	0.882614,0.882614,0.882614,0.882614	chr1	149968889	149973532	35375	False	3890138	chr1	149907731	149919378	35352
MTMR11	rs16835135	chr1	149880483	1:149977469,1:149977470	0.882614,0.882614	chr1	149975923	149978041	35378	False	3890138	chr1	149907731	149919378	35352
MXI1	rs17658	chr10	112046150	rs17658	1	chr10	112045694	112046263	95916	False	830093	chr10	111965601	111972285	95893
MXI1	rs1673667	chr10	112072649	rs1673667	1.0	chr10	112067986	112077376	95928	False	2490463	chr10	111965601	111972285	95893
MYBPH	rs7555556	chr1	203090976	rs7555556	1.0	chr1	203090409	203091111	51091	False	6860465	chr1	203135462	203145716	51102
MYBPH	rs7555556	chr1	203090976	rs903361,rs7538512,rs12023876	0.982669,0.965246,1.0	chr1	203091112	203094100	51092	False	6860465	chr1	203135462	203145716	51102
MYBPH	rs7555556	chr1	203090976	rs1494486	1.0	chr1	203094101	203094396	51093	False	6860465	chr1	203135462	203145716	51102
MYL12A	rs678450	chr18	3571767	rs582324,rs475528	0.849264,0.826418	chr18	3577726	3584089	298713	False	4890673	chr18	3237906	3251152	298625
MYL12B	rs1662336	chr18	3263391	rs9947947	0.815344	chr18	3267362	3271376	298634	False	4640376	chr18	3260099	3263541	298632
MYLIP	rs6459417	chr6	15858996	rs2066401,rs2066400	0.816471,0.816471	chr6	15878070	15884916	615151	False	4830424	chr6	16127617	16130346	615228
MYO1D	rs113602044	chr17	31018703	17:31102300,17:31102301	0.83961,0.873258	chr17	31101958	31103004	285375	False	1400474	chr17	31202849	31210495	285412
MYO1D	rs113602044	chr17	31018703	rs4795719	0.856379	chr17	31103005	31105260	285376	False	1400474	chr17	31202849	31210495	285412
MYO1D	rs113602044	chr17	31018703	rs17780981	0.882428	chr17	31115299	31120444	285381	False	1400474	chr17	31202849	31210495	285412
MYO1D	rs113602044	chr17	31018703	rs112916054	0.856379	chr17	31123525	31125356	285385	False	1400474	chr17	31202849	31210495	285412
MYO1D	rs113602044	chr17	31018703	rs76373015,rs79957065	0.890248,0.890248	chr17	31139125	31144331	285391	False	1400474	chr17	31202849	31210495	285412
NAA35	rs6559892	chr9	88635939	rs7450	0.984072	chr9	88636271	88640894	771477	False	2470746	chr9	88551457	88557085	771447
NACC2	rs11103337	chr9	139001270	rs35062806	0.827368	chr9	139003426	139004757	784793	False	4220739	chr9	138981615	138988233	784791
NACC2	rs11103337	chr9	139001270	rs71508837,rs62584769	0.989909,0.8808	chr9	139006661	139013037	784796	False	4220739	chr9	138981615	138988233	784791
NANOS3	rs7508244	chr19	14508964	rs7508244	1.0	chr19	14506278	14510083	322518	False	6220373	chr19	13983286	13993728	322465
NASP	rs41310432	chr1	46083706	rs72688452	0.915553	chr1	46088828	46095491	10312	True	4260682	chr1	46040094	46049895	10303
NASP	rs41310432	chr1	46083706	rs6662572	0.894588	chr1	46134654	46154186	10320	True	4260682	chr1	46040094	46049895	10303
NASP	rs41310432	chr1	46083706	rs7541935,1:46224241,1:46233087,rs56093189	0.812632,0.840607,0.827375,0.815172	chr1	46212702	46240056	10334	True	4260682	chr1	46040094	46049895	10303
NCK2	rs1869060	chr2	106672429	rs1869060,rs1901456	1.0,0.853299	chr2	106669022	106673475	361894	False	1440025	chr2	106358143	106363006	361809
NCK2	rs1869060	chr2	106672429	rs17032235,rs4362582,rs9973553,rs10194722,rs7594316,rs4255978,rs7601316,rs7598657	0.852397,0.852397,0.852397,0.852397,0.841679,0.841679,0.841679,0.841679	chr2	106673476	106683067	361895	True	1440025	chr2	106358143	106363006	361809
NCOR2	rs9863	chr12	124421453	rs12311114	0.910256	chr12	124460667	124460952	178464	False	7510189	chr12	125048886	125056455	178604
NCOR2	rs9863	chr12	124421453	rs4765528	0.915886	chr12	124460953	124463017	178465	False	7510189	chr12	125048886	125056455	178604
NCOR2	rs9863	chr12	124421453	rs952632,rs11837287,rs7311969	0.835743,0.835743,0.846621	chr12	124468632	124470443	178469	False	7510189	chr12	125048886	125056455	178604
NCOR2	rs9863	chr12	124421453	rs1187415,rs12303671,rs7307053,rs12824567	0.825713,0.825713,0.893823,0.888282	chr12	124491229	124496540	178473	False	7510189	chr12	125048886	125056455	178604
NDC1	rs11578397	chr1	54520603	rs17481615	1.0	chr1	54540467	54541301	12545	False	4200601	chr1	54300976	54320506	12494
NDN	rs4468563	chr15	23944930	rs7497973,rs12899001	0.994737,0.994737	chr15	23948497	23953225	236679	False	60184	chr15	23931183	23933815	236676
NDST1	rs79664277	chr5	149859889	5:149879853,5:149879857	0.938806,0.908021	chr5	149879751	149880753	601535	False	2470215	chr5	149862793	149876555	601533
NDST1	rs79664277	chr5	149859889	rs3889713,rs17726577	0.938806,0.801683	chr5	149880754	149884466	601536	False	2470215	chr5	149862793	149876555	601533
NDUFB6	rs10813900	chr9	32918822	rs10813900	1	chr9	32915137	32923784	760983	False	1010768	chr9	32572017	32578512	760903
NDUFS4	rs4865809	chr5	53504764	rs4865809	1.0	chr5	53504413	53510268	571418	False	5420161	chr5	52853555	52856617	571223
NECAB2	rs11149618	chr16	84072738	rs11149618,rs12716745,rs4782881	1.0,0.978273,0.844964	chr16	84069403	84078044	277553	True	2690181	chr16	83993957	84008328	277537
NECAP2	rs821000	chr1	16773880	rs279017,rs279786,rs279018,rs279021	0.914439,0.926477,0.891114,0.950238	chr1	16779439	16787862	3529	False	6100050	chr1	16765771	16774097	3526
NECAP2	rs821000	chr1	16773880	rs279025	0.95631	chr1	16787880	16789061	3531	False	6100050	chr1	16765771	16774097	3526
NEDD4L	rs559046	chr18	55775003	rs561126,rs499661	0.937405,0.915877	chr18	55779499	55785124	313818	False	1570273	chr18	55710754	55712585	313782
NELFB	rs28418318	chr9	140149113	9:140161631,rs9802270,rs9802698,rs9722720,rs9695088,rs9696384,rs9802923,rs9802915,rs3204123,rs8281,rs28740782,rs59183123,rs13297305,9:140168907,rs9722477,rs9722478,rs9722542	0.866515,0.885063,0.885063,0.836228,0.872491,0.885063,0.885063,0.885063,0.878745,0.878874,0.878874,0.854003,0.866306,0.841907,0.829535,0.835608,0.835608	chr9	140161528	140177204	784953	True	6860113	chr9	140144111	140159836	784949
NFATC1	rs7240932	chr18	77174646	rs7240932	1.0	chr18	77165774	77174660	320267	False	3800253	chr18	77153598	77162557	320263
NFATC1	rs60884900	chr18	77223426	rs60884900	1	chr18	77209912	77224009	320274	False	940725	chr18	77153598	77162557	320263
NFIL3	rs2991216	chr9	93628027	rs290256	0.811677	chr9	93650770	93654343	772788	False	5420564	chr9	94169416	94191437	772943
NFKB1	rs72696119	chr4	103422504	4:103437735,rs3774938,rs1598857	0.828602,0.848991,0.848991	chr4	103435917	103441552	527231	False	7400626	chr4	103421575	103426812	527229
NFKB1	rs72696119	chr4	103422504	rs1599961	0.848991	chr4	103441553	103443924	527232	False	7400626	chr4	103421575	103426812	527229
NFKB1	rs72696119	chr4	103422504	rs230529,rs230528	0.819593,0.819593	chr4	103456588	103458482	527240	False	7400626	chr4	103421575	103426812	527229
NFKB1	rs72696119	chr4	103422504	rs230526,rs230521	0.819593,0.819593	chr4	103458483	103464247	527241	False	7400626	chr4	103421575	103426812	527229
NFKB1	rs72696119	chr4	103422504	rs230517	0.819593	chr4	103469030	103471834	527246	False	7400626	chr4	103421575	103426812	527229
NFKB1	rs72696119	chr4	103422504	rs230512	0.804622	chr4	103471835	103475491	527247	False	7400626	chr4	103421575	103426812	527229
NFX1	rs4879682	chr9	33290688	9:33301771,rs2661052,rs706127	0.913985,0.928193,0.920111	chr9	33297032	33304638	761091	False	3400279	chr9	33286962	33293011	761089
NFX1	rs4879682	chr9	33290688	rs626069	0.928193	chr9	33311328	33316992	761094	False	3400279	chr9	33286962	33293011	761089
NFX1	rs4879682	chr9	33290688	rs3849903	0.92073	chr9	33316993	33320473	761095	False	3400279	chr9	33286962	33293011	761089
NLE1	rs17585468	chr17	32880732	rs17585468	1.0	chr17	32880691	32886471	285907	False	6510253	chr17	33467178	33470942	286027
NLRP13	rs269928	chr19	55438082	rs269928	1.0	chr19	55437619	55439071	331263	False	4760739	chr19	56443577	56445046	331425
NMRK1	rs11144225	chr9	77707300	rs3824348	0.905439	chr9	77732673	77742098	767988	False	1980180	chr9	77701203	77705355	767979
NNT	rs72758674	chr5	43537572	rs72758674	1	chr5	43537307	43537774	568655	False	6020575	chr5	43601534	43608942	568682
NOC3L	rs35258481	chr10	96077668	rs17517669,rs17439123	0.936652,0.936652	chr10	96101565	96104639	91343	False	7560201	chr10	96121602	96123124	91351
NOD2	rs9939349	chr16	50716398	rs9939349,rs8062727,rs8044354,rs8043770,rs9302752,rs1420685	1.0,0.945024,0.945024,0.938209,0.951817,0.938209	chr16	50704548	50720523	268240	True	940220	chr16	50723775	50738757	268242
NPAT	rs592955	chr11	108156473	rs592955,rs609261,rs601111,rs582157,rs647681	1.0,0.978124,0.978124,0.945561,0.946011	chr11	108156142	108162552	133933	False	2940754	chr11	108093134	108097336	133907
NPAT	rs592955	chr11	108156473	rs600329	0.978124	chr11	108163157	108164106	133936	False	2940754	chr11	108093134	108097336	133907
NPAT	rs592955	chr11	108156473	rs583725,rs621947,rs680113,rs80078892,11:108166958,rs645485,rs619972,rs1150203	0.978124,0.946011,0.832427,0.935155,0.961741,0.978124,0.978124,0.978124	chr11	108164107	108170701	133937	False	2940754	chr11	108093134	108097336	133907
NPAT	rs592955	chr11	108156473	rs650173,rs650128,rs599558	0.967217,0.967217,0.967217	chr11	108170702	108178227	133938	False	2940754	chr11	108093134	108097336	133907
NPAT	rs592955	chr11	108156473	rs660429,rs673281	0.967217,0.935244	chr11	108179856	108183371	133941	False	2940754	chr11	108093134	108097336	133907
NPAT	rs592955	chr11	108156473	11:108183413,rs606275,rs676729,rs608086,rs620613,rs634268,rs682131	0.89439,0.935244,0.967217,0.967217,0.967217,0.935244,0.82759	chr11	108183372	108189706	133942	False	2940754	chr11	108093134	108097336	133907
NPAT	rs592955	chr11	108156473	rs595747,rs662218,rs662578,rs609429,11:108196712,rs186591	0.866828,0.871937,0.903057,0.903057,0.887376,0.847317	chr11	108191533	108203742	133944	False	2940754	chr11	108093134	108097336	133907
NPAT	rs592955	chr11	108156473	rs609655	0.856516	chr11	108203743	108204872	133945	False	2940754	chr11	108093134	108097336	133907
NPAT	rs592955	chr11	108156473	11:108204945,rs227061,rs227062,rs227063,rs227064	0.871865,0.887359,0.887359,0.887359,0.856516	chr11	108204873	108208169	133946	False	2940754	chr11	108093134	108097336	133907
NPAT	rs592955	chr11	108156473	rs227066,rs227067,rs227068,rs227070,rs227072,rs227073,rs227074	0.851328,0.851328,0.887359,0.856516,0.887359,0.887359,0.887359	chr11	108208170	108215934	133947	False	2940754	chr11	108093134	108097336	133907
NPAT	rs592955	chr11	108156473	rs172896,rs227075	0.882221,0.856516	chr11	108216010	108218802	133949	False	2940754	chr11	108093134	108097336	133907
NPAT	rs592955	chr11	108156473	rs227076,rs425538,rs425061,rs419716,rs374443,rs227041,rs227040	0.887359,0.856516,0.861708,0.887359,0.856516,0.887359,0.887359	chr11	108218803	108225158	133950	False	2940754	chr11	108093134	108097336	133907
NPAT	rs592955	chr11	108156473	rs227092	0.841099	chr11	108236223	108237519	133957	False	2940754	chr11	108093134	108097336	133907
NPC1	rs1788817	chr18	21097460	rs1788817,rs1367083	1.0,0.968584	chr18	21096252	21100706	302931	False	7570358	chr18	21164335	21170935	302955
NPC1	rs1788817	chr18	21097460	18:21102841	0.87954	chr18	21102200	21103105	302934	False	7570358	chr18	21164335	21170935	302955
NPC1	rs1788817	chr18	21097460	rs891387,rs1808579,rs58609749,rs57440424,rs1652376	0.963423,0.859781,0.836119,0.832103,0.826987	chr18	21103106	21112506	302935	False	7570358	chr18	21164335	21170935	302955
NPC1	rs1788817	chr18	21097460	rs6507720,rs1140458,rs7239575,rs1805082	0.873553,0.868793,0.868447,0.863689	chr18	21118786	21120546	302939	False	7570358	chr18	21164335	21170935	302955
NPC1	rs1788817	chr18	21097460	rs1788783	0.897169	chr18	21159518	21161331	302951	False	7570358	chr18	21164335	21170935	302955
NQO2	rs2518581	chr6	3009944	rs2518581,rs9378353	1.0,0.883439	chr6	2997458	3011758	611332	False	2710682	chr6	2987622	2990617	611328
NR1D2	rs35886023	chr3	24000672	rs35886023	1.0	chr3	23995432	24002424	444008	False	2640707	chr3	23976530	23991225	444005
NR1I2	rs1826376	chr3	119947967	3:120000082,rs79019771,rs814182	0.861013,0.861013,0.861013	chr3	119995742	120005552	472666	True	3870068	chr3	119495743	119502148	472504
NR3C1	rs17415614	chr5	143141022	rs2932525,rs861305,rs844301,rs866251	0.863137,0.863137,0.832739,0.839497	chr5	143144859	143146983	599437	False	6560402	chr5	142806240	142822004	599346
NR4A3	rs11794164	chr9	102336962	rs11794164	1	chr9	102327493	102337081	775107	False	6270398	chr9	102579459	102585189	775177
NRAS	rs4590672	chr1	115631628	rs2748683	0.826465	chr1	115635829	115641030	31835	False	6020280	chr1	115258854	115262604	31719
NRAS	rs4590672	chr1	115631628	rs1628124,rs1286350	0.826465,0.826465	chr1	115641031	115647618	31836	False	6020280	chr1	115258854	115262604	31719
NSA2	rs72764655	chr5	74061244	rs16872362	0.922852	chr5	74158257	74163337	577957	True	7400358	chr5	74060220	74063392	577934
NSL1	rs7513210	chr1	212945967	rs6702544	0.946523	chr1	212960920	212963006	53726	False	6980747	chr1	212964495	212974780	53728
NTRK2	rs12555675	chr9	87861409	rs28462188,9:87879771,rs77204810	0.963771,0.927057,0.915099	chr9	87878291	87881294	771258	False	430102	chr9	87278774	87289361	771061
NUDCD3	rs28505285	chr7	44377654	rs28505285,rs10237707,7:44378204,rs11772223,rs11770810	1.0,0.871883,0.871883,0.800998,0.800998	chr7	44377412	44382014	674747	False	4290273	chr7	44528998	44530639	674792
NUDCD3	rs28505285	chr7	44377654	rs7799558	0.800998	chr7	44382015	44385565	674748	False	4290273	chr7	44528998	44530639	674792
NUDCD3	rs28505285	chr7	44377654	7:44385761,rs10273361,rs10262162,rs11496033,rs11496034,rs11771026,rs10274205	0.871758,0.89121,0.89121,0.88162,0.88162,0.88162,0.88162	chr7	44385566	44394194	674749	False	4290273	chr7	44528998	44530639	674792
NUDCD3	rs28505285	chr7	44377654	rs10227040,rs11760999,rs28790961,rs28852211	0.862469,0.862469,0.862469,0.833457	chr7	44399804	44403185	674753	False	4290273	chr7	44528998	44530639	674792
NUDCD3	rs28505285	chr7	44377654	rs6963078	0.862469	chr7	44405221	44410771	674756	False	4290273	chr7	44528998	44530639	674792
NUDCD3	rs28505285	chr7	44377654	rs73101765,rs11762603,7:44412789,rs73101770,rs79291900,rs73101774,rs56323049,rs56381128,rs17711200,rs11766300,rs11770941,rs11764171	0.862469,0.862469,0.862469,0.862469,0.862469,0.862469,0.862469,0.862469,0.862469,0.862469,0.862469,0.862469	chr7	44410772	44419255	674757	False	4290273	chr7	44528998	44530639	674792
NUDCD3	rs28505285	chr7	44377654	rs56034164,rs17172864,rs11772010,rs11765266,rs11772092	0.862469,0.862469,0.862469,0.853221,0.853221	chr7	44419983	44422907	674759	False	4290273	chr7	44528998	44530639	674792
NUDT2	rs10814102	chr9	34353879	rs4878564,rs3892022,rs3818830	0.8877,0.846909,0.828222	chr9	34375352	34382136	761332	True	2750035	chr9	34300322	34331257	761318
NUDT2	rs10814102	chr9	34353879	rs4878564,rs3892022,rs3818830	0.8877,0.846909,0.828222	chr9	34375352	34382136	761332	True	2510324	chr9	34300322	34331257	761318
NUMB	rs2293793	chr14	73716633	rs2293793	1	chr14	73709420	73722057	226838	True	110445	chr14	73929982	73933047	226893
NUP107	rs2468418	chr12	69079909	rs2546508	0.878129	chr12	69084428	69100019	162063	False	3990131	chr12	69076409	69082720	162061
NUP210	rs57180215	chr3	13354552	rs2280084	0.89837	chr3	13393372	13396829	440742	False	2320215	chr3	13457967	13468078	440750
NUS1	rs9401013	chr6	117919375	rs9374671	0.837306	chr6	117926718	117932103	645463	False	6860673	chr6	117993336	117999811	645474
NXF1	rs10792362	chr11	62641351	rs10792362	1.0	chr11	62632521	62643942	120860	False	5490356	chr11	62563770	62575324	120845
OLFM2	rs4516342	chr19	10126117	rs2445885,rs7248833,rs1644723,rs1673133,rs8103595,rs5014899,rs1968237,rs78340622,rs1644733,19:10129973,19:10131849	1.0,0.855573,1.0,1.0,0.948339,0.97903,0.97903,1.0,1.0,0.928054,0.953192	chr19	10126328	10131977	321883	False	580475	chr19	10043738	10049457	321864
OLFML3	rs4839006	chr1	114810347	rs4839006,rs7555317,rs7555400	1.0,0.96776,0.973068	chr1	114805386	114812631	31592	False	3180070	chr1	114520685	114523760	31508
OLR1	rs3741860	chr12	10320444	rs9300224	0.955134	chr12	10328655	10358157	144512	True	7510132	chr12	10322244	10325522	144507
OPN3	rs680382	chr1	241787568	rs680382	1	chr1	241784524	241788110	62273	False	4390615	chr1	241839949	241841764	62290
OR1E2	rs12603123	chr17	2939981	rs12603123	1.0	chr17	2933987	2944431	279260	False	2470521	chr17	3334500	3344293	279368
OR8D2	rs57702670	chr11	124293632	rs57702670,rs7116575,rs57202618,rs1893704	1.0,0.902614,0.902614,0.902614	chr11	124293229	124295929	138536	True	2810273	chr11	124186493	124193162	138497
OSBPL11	rs13092518	chr3	125073036	rs13092518,rs7609684	1.0,0.849793	chr3	125072812	125076860	474139	False	5690041	chr3	125303416	125315055	474205
OSBPL2	rs2380128	chr20	60823950	rs6089726	0.881376	chr20	60871672	60890793	418861	True	4180717	chr20	60799030	60816440	418849
OSBPL3	rs7802069	chr7	24866690	rs7802069	1	chr7	24866665	24867282	668885	False	6040181	chr7	25019105	25021358	668944
OSTC	rs10008953	chr4	108938840	rs10008953,rs4245923,rs4446408	1.0,0.809782,0.809782	chr4	108936806	108939967	529062	False	4540446	chr4	109569711	109573837	529256
OSTC	rs10008953	chr4	108938840	rs6533338,rs7691313,rs7691506,rs6533339,rs6533340,rs6533341,rs6533342,rs4956032,rs4956033	0.809782,0.809782,0.809782,0.809782,0.809782,0.809782,0.809782,0.809782,0.809782	chr4	108940190	108944834	529064	False	4540446	chr4	109569711	109573837	529256
OSTC	rs10008953	chr4	108938840	rs4956034,rs732940,rs3796992,rs4245924,rs3796939	0.809782,0.809782,0.809782,0.809782,0.809782	chr4	108944835	108950417	529065	False	4540446	chr4	109569711	109573837	529256
OSTF1	rs11144246	chr9	77750789	rs11144246	1	chr9	77750100	77752745	767994	False	6380463	chr9	77701203	77705355	767979
P2RX3	rs11570210	chr11	57576626	rs11570210	1	chr11	57573352	57576886	119529	False	2120711	chr11	57103304	57107461	119415
PADI4	rs74705609	chr1	17599467	rs74705609	1.0	chr1	17590789	17600289	3696	False	2650035	chr1	17624557	17635099	3705
PAFAH1B3	rs28711705	chr19	42555218	rs45553045	1.0	chr19	42567778	42592370	328875	True	1510521	chr19	42783123	42809789	328917
PAFAH1B3	rs28711705	chr19	42555218	rs78816499	0.848509	chr19	42593570	42598002	328877	False	1510521	chr19	42783123	42809789	328917
PAFAH1B3	rs28711705	chr19	42555218	rs79871448,rs58876439	0.848509,0.848509	chr19	42598003	42607202	328878	False	1510521	chr19	42783123	42809789	328917
PAFAH1B3	rs28711705	chr19	42555218	rs76139383	0.800567	chr19	42607203	42612999	328879	False	1510521	chr19	42783123	42809789	328917
PAG1	rs13279611	chr8	82044397	rs13279611	1.0	chr8	82043437	82045221	731144	False	3610709	chr8	82021922	82027237	731135
PAG1	rs13279611	chr8	82044397	rs13279611	1.0	chr8	82043437	82045221	731144	False	1240228	chr8	82021922	82027237	731135
PAK1IP1	rs578235	chr6	10795034	rs578235	1.0	chr6	10792614	10803037	613665	False	4280253	chr6	10684206	10700235	613651
PAQR6	rs11264472	chr1	156292366	rs11264472,1:156293055,1:156296464	1.0,0.819818,0.907394	chr1	156289699	156296925	36816	False	6550367	chr1	156216309	156218479	36797
PAQR6	rs11264472	chr1	156292366	rs3762281	0.978872	chr1	156303491	156305796	36819	False	6550367	chr1	156216309	156218479	36797
PAQR6	rs11264472	chr1	156292366	rs11264472,1:156293055,1:156296464	1.0,0.819818,0.907394	chr1	156289699	156296925	36816	False	5870397	chr1	156216309	156218479	36797
PAQR6	rs11264472	chr1	156292366	rs3762281	0.978872	chr1	156303491	156305796	36819	False	5870397	chr1	156216309	156218479	36797
PARD6A	rs12449157	chr16	67708897	rs9928531	0.813066	chr16	67832311	67838886	273197	False	460086	chr16	67684481	67698216	273170
PCCA	rs9300602	chr13	101116405	rs12428535,rs3783173	0.862828,0.868529	chr13	101143936	101147759	206220	False	4730309	chr13	100733597	100741822	206106
PCCA	rs9300602	chr13	101116405	rs9518084	0.837322	chr13	101147760	101150702	206221	False	4730309	chr13	100733597	100741822	206106
PCDHB9	rs60712207	chr5	140758076	rs60712207	1	chr5	140757559	140760751	598745	False	7210156	chr5	140566407	140571981	598699
PDGFC	rs9995178	chr4	157676228	rs983473,rs1816164	0.965065,0.965065	chr4	157694747	157696965	544813	False	4850327	chr4	157887737	157896030	544882
PDIA4	rs7777113	chr7	148702496	rs4727005,rs4727006,rs10272564,rs66691097,rs11980538,7:148707563,rs28463009	0.906553,0.913629,0.913629,0.906553,0.913629,0.872686,0.913629	chr7	148704585	148708808	704714	False	4060068	chr7	148711364	148726471	704716
PHF17	rs76231523	chr4	129971900	rs72685324,rs72685328	0.970113,0.970176	chr4	129976292	129983107	535943	False	7150189	chr4	129730071	129736122	535855
PHF17	rs76231523	chr4	129971900	4:129997843	0.958282	chr4	129996693	129997889	535953	False	7150189	chr4	129730071	129736122	535855
PHF17	rs76231523	chr4	129971900	rs72685352,rs145669393,4:130011022	0.964217,0.964217,0.958369	chr4	130003360	130011977	535956	False	7150189	chr4	129730071	129736122	535855
PHF17	rs76231523	chr4	129971900	rs72685353	0.964217	chr4	130011978	130015323	535957	True	7150189	chr4	129730071	129736122	535855
PHF17	rs76231523	chr4	129971900	rs1030830,rs72685365	0.958282,0.958369	chr4	130024870	130030683	535962	False	7150189	chr4	129730071	129736122	535855
PHLDB2	rs78045812	chr3	111759281	rs78045812	1.0	chr3	111751161	111759451	470027	True	610301	chr3	111447382	111452118	469913
PHPT1	rs2811764	chr9	139784547	rs2811764,rs2811763,rs2811762	1.0,0.992162,0.984421	chr9	139782263	139786106	784908	False	5390411	chr9	139736943	139752287	784904
PHPT1	rs2811764	chr9	139784547	rs2811761,rs2811760,rs2784033,rs2784032,rs2784096,rs2784095,rs2811759,rs2784088,rs2784087,rs2811758,rs2784086,rs2784085	0.984421,0.984421,0.984421,0.992162,0.976443,0.984421,0.91193,0.984421,0.992162,0.984421,0.984421,0.984421	chr9	139786107	139791022	784909	False	5390411	chr9	139736943	139752287	784904
PHPT1	rs2811764	chr9	139784547	rs4880158,rs4880159,rs17250448,9:139807203,rs13301872,rs7872595,rs4880160,rs4880161,rs4880162,rs4880163,rs7027246,rs7034762,rs4880164	0.811899,0.811899,0.811899,0.806206,0.800574,0.811899,0.806206,0.800574,0.800574,0.800574,0.811899,0.811899,0.811899	chr9	139796593	139819853	784912	False	5390411	chr9	139736943	139752287	784904
PICALM	rs11234446	chr11	85566169	rs11234446	1.0	chr11	85559533	85566329	126664	True	2000068	chr11	85778970	85786092	126722
PICALM	rs11234446	chr11	85566169	rs11234451	0.933691	chr11	85573082	85574873	126666	False	2000068	chr11	85778970	85786092	126722
PICALM	rs11234446	chr11	85566169	rs36093844,rs11234452	0.933691,0.933691	chr11	85574874	85577834	126667	False	2000068	chr11	85778970	85786092	126722
PID1	rs4972894	chr2	230211246	rs4972894,rs4973190	1.0,1.0	chr2	230209387	230211598	400357	False	1410114	chr2	230135285	230138369	400331
PID1	rs4972894	chr2	230211246	rs10200504	0.990373	chr2	230220824	230223182	400362	False	1410114	chr2	230135285	230138369	400331
PID1	rs4972894	chr2	230211246	rs10192168	0.802426	chr2	230260622	230266475	400377	False	1410114	chr2	230135285	230138369	400331
PIGK	rs72681639	chr1	77897238	rs72681639,rs11162341,rs11162342	1.0,1.0,1.0	chr1	77893454	77900416	19861	False	6180300	chr1	77683078	77686043	19801
PIGK	rs72681639	chr1	77897238	rs72681644	1.0	chr1	77900417	77900945	19862	False	6180300	chr1	77683078	77686043	19801
PIGK	rs72681639	chr1	77897238	rs112343064,rs111511851	1.0,1.0	chr1	77900946	77903217	19863	False	6180300	chr1	77683078	77686043	19801
PIGK	rs72681639	chr1	77897238	rs72681655	1.0	chr1	77904012	77905710	19865	False	6180300	chr1	77683078	77686043	19801
PIGN	rs17644227	chr18	59865998	rs55870811	0.965059	chr18	59910865	59916463	315055	False	3890653	chr18	59852263	59856283	315034
PIGN	rs17644227	chr18	59865998	rs66653808,rs12326855	0.970775,0.970775	chr18	59917191	59921208	315057	False	3890653	chr18	59852263	59856283	315034
PIGN	rs17644227	chr18	59865998	rs9320006	0.970775	chr18	59921209	59922534	315058	False	3890653	chr18	59852263	59856283	315034
PIGN	rs17644227	chr18	59865998	rs12165084	0.970775	chr18	59926267	59927296	315061	False	3890653	chr18	59852263	59856283	315034
PIGN	rs17644227	chr18	59865998	rs17718384	0.970775	chr18	59928862	59929243	315063	False	3890653	chr18	59852263	59856283	315034
PIGN	rs17644227	chr18	59865998	rs56114107	0.970775	chr18	59929244	59932288	315064	False	3890653	chr18	59852263	59856283	315034
PIK3C2A	rs10766393	chr11	17404652	rs10766393,rs1002227,rs5218,rs2074313,rs11024273	1.0,0.970006,0.879333,0.833196,0.844281	chr11	17399180	17413539	107180	True	2450431	chr11	17229494	17237094	107130
PIKFYVE	rs796280	chr2	209028191	rs796280,rs2121268,rs2123291,rs10190693,rs812721,rs796281,rs28590668	1.0,0.975063,0.975063,0.975063,0.975063,0.975063,0.950325	chr2	209026471	209035444	393721	True	1500475	chr2	209129299	209137899	393753
PIKFYVE	rs4366892	chr2	209033567	rs4366892,rs4589738,rs2166448,2:209033959,rs2166449,rs1374208,rs1348751,rs62194833,rs7596591,rs7596778	1.0,1.0,1.0,1.0,0.912871,0.946112,0.946112,0.963345,0.946112,0.981646	chr2	209026471	209035444	393721	True	5570608	chr2	209129299	209137899	393753
PIKFYVE	rs2709394	chr2	208491975	rs2709394,rs2551941,rs2709397,rs2952767,rs2952768,rs2248062,rs2248061,rs12465668,rs2709379,rs2551938,rs2709380,rs2709382,rs2709383,rs2952770,rs2709384,rs2551936,rs2709386,rs2551935	1.0,0.943208,0.94871,0.931991,0.931991,0.93745,0.93745,0.849108,0.931991,0.931991,0.931991,0.926572,0.93745,0.93745,0.93745,0.93745,0.93745,0.892533	chr2	208487189	208498012	393559	True	4210563	chr2	209129299	209137899	393753
PITPNA	rs80258379	chr17	1404025	rs3785964,rs9906585	0.866378,0.866378	chr17	1459611	1462825	278976	False	6590243	chr17	1464947	1473261	278978
PLEK	rs12713641	chr2	68606650	rs12713641	1.0	chr2	68604894	68608346	352300	False	4810020	chr2	68575171	68600403	352298
PLEK	rs12713641	chr2	68606650	rs964934,rs964935	0.987239,0.987239	chr2	68611850	68612419	352304	False	4810020	chr2	68575171	68600403	352298
PLEK	rs12713641	chr2	68606650	rs2165919,2:68617172	0.987239,0.980864	chr2	68612420	68617571	352305	False	4810020	chr2	68575171	68600403	352298
PLEK	rs12713641	chr2	68606650	rs11895938,rs11126183	0.987239,0.987239	chr2	68618766	68620579	352307	False	4810020	chr2	68575171	68600403	352298
PLEKHB2	rs3814392	chr2	131810267	rs3814392,rs11904400,rs3814391,rs73962903	1.0,0.933551,0.986046,0.986046	chr2	131809719	131816366	369101	False	3800537	chr2	131860828	131862553	369116
PLEKHB2	rs3814392	chr2	131810267	rs56273201,rs7561363,rs76463400,rs6708700,rs6754786,rs16856512,rs6726447,rs6430557	0.986046,0.921199,0.971938,0.986046,0.932123,0.986046,0.986046,0.986046	chr2	131816407	131823606	369103	False	3800537	chr2	131860828	131862553	369116
PLEKHB2	rs3814392	chr2	131810267	rs11893353,rs6430559	0.986046,0.821026	chr2	131823607	131828532	369104	False	3800537	chr2	131860828	131862553	369116
PLEKHB2	rs3814392	chr2	131810267	2:131829557,rs9967808	0.918089,0.986046	chr2	131829276	131831361	369107	False	3800537	chr2	131860828	131862553	369116
PLEKHB2	rs3814392	chr2	131810267	rs57352617,rs11900545,rs11901660	0.986046,0.921199,0.986046	chr2	131831362	131834268	369108	False	3800537	chr2	131860828	131862553	369116
PLEKHB2	rs3814392	chr2	131810267	rs12617919,rs10208629,rs11694994,rs73962906,rs12105793	0.986046,0.921199,0.897347,0.986046,0.986046	chr2	131834269	131842389	369109	False	3800537	chr2	131860828	131862553	369116
PLEKHB2	rs3814392	chr2	131810267	2:131844673,rs11904177,rs6745955,rs78926001,rs78300903,rs7568668	0.986046,0.986046,0.986046,0.971938,0.958334,0.986046	chr2	131842571	131850102	369111	False	3800537	chr2	131860828	131862553	369116
PLEKHB2	rs3814392	chr2	131810267	2:131850386,rs7575891	0.823837,0.90716	chr2	131850103	131852483	369112	True	3800537	chr2	131860828	131862553	369116
PLEKHB2	rs3814392	chr2	131810267	rs7597771,rs10928534,rs7567779,rs11685313,rs11892761,rs12619246,rs11893345	0.986046,0.921199,0.917011,0.986046,0.986046,0.957871,0.986046	chr2	131852596	131860403	369114	False	3800537	chr2	131860828	131862553	369116
PLEKHB2	rs3814392	chr2	131810267	rs11901794	0.986046	chr2	131864641	131865846	369118	False	3800537	chr2	131860828	131862553	369116
PLEKHB2	rs3814392	chr2	131810267	rs149820466,rs57947210	0.958334,0.958334	chr2	131875936	131880560	369124	False	3800537	chr2	131860828	131862553	369116
PLEKHB2	rs3814392	chr2	131810267	rs6430581	0.904097	chr2	131882850	131886634	369126	False	3800537	chr2	131860828	131862553	369116
PLEKHB2	rs3814392	chr2	131810267	rs3762570,rs3792004,rs10928538,rs10928539	0.904097,0.904097,0.904097,0.904097	chr2	131887263	131889180	369128	False	3800537	chr2	131860828	131862553	369116
PLEKHB2	rs3814392	chr2	131810267	2:131889326,rs11895872,rs11897491,rs11899277,rs16856542	0.863682,0.904097,0.844083,0.904097,0.904097	chr2	131889286	131903960	369130	False	3800537	chr2	131860828	131862553	369116
PLEKHB2	rs3814392	chr2	131810267	rs3203233	0.904097	chr2	131903961	131905818	369131	False	3800537	chr2	131860828	131862553	369116
PLEKHB2	rs3814392	chr2	131810267	rs16856546	0.904097	chr2	131905819	131906623	369132	False	3800537	chr2	131860828	131862553	369116
PLEKHF2	rs2678841	chr8	96088515	rs2678841,rs7014866,8:96095488	1.0,0.820663,0.929306	chr8	96082681	96095738	735526	False	2190634	chr8	96137859	96147405	735537
PLEKHF2	rs2678841	chr8	96088515	rs6471516,rs11776091,rs297550	0.914545,0.899349,0.905489	chr8	96099360	96103179	735528	True	2190634	chr8	96137859	96147405	735537
PLEKHG6	rs10849453	chr12	6528252	rs10849453	1.0	chr12	6525762	6528843	143470	False	3120187	chr12	6414977	6420940	143450
PLIN2	rs67330394	chr9	19118127	rs67330394,rs11793228,rs35568725	1.0,0.966628,0.966628	chr9	19116821	19119744	756554	False	1400446	chr9	19143969	19154042	756562
PLIN2	rs67330394	chr9	19118127	rs146380739	0.966628	chr9	19119745	19122890	756555	False	1400446	chr9	19143969	19154042	756562
PLIN2	rs67330394	chr9	19118127	rs72698318	0.966628	chr9	19124201	19124683	756557	False	1400446	chr9	19143969	19154042	756562
PLIN2	rs67330394	chr9	19118127	rs67330394,rs11793228,rs35568725	1.0,0.966628,0.966628	chr9	19116821	19119744	756554	False	460204	chr9	19143969	19154042	756562
PLIN2	rs67330394	chr9	19118127	rs146380739	0.966628	chr9	19119745	19122890	756555	False	460204	chr9	19143969	19154042	756562
PLIN2	rs67330394	chr9	19118127	rs72698318	0.966628	chr9	19124201	19124683	756557	False	460204	chr9	19143969	19154042	756562
PLSCR5	rs998224	chr3	145911468	rs998224	1	chr3	145911414	145911934	480289	False	4220400	chr3	146321163	146329174	480409
PLXDC2	rs7082069	chr10	20514372	rs7082069	1.0	chr10	20514166	20515224	70198	False	2470730	chr10	20097941	20106410	70054
PLXDC2	rs7082069	chr10	20514372	rs2249520	0.935827	chr10	20520574	20521959	70200	False	2470730	chr10	20097941	20106410	70054
PLXDC2	rs7082069	chr10	20514372	rs867642,rs2065457	0.851003,0.851003	chr10	20536487	20540927	70207	False	2470730	chr10	20097941	20106410	70054
PLXDC2	rs7082069	chr10	20514372	rs1855085	0.836289	chr10	20551228	20553719	70210	False	2470730	chr10	20097941	20106410	70054
PML	rs3803463	chr15	74667509	rs3803463	1.0	chr15	74665651	74671789	251252	False	1230091	chr15	74285717	74287312	251153
PMP22	rs12943480	chr17	15412038	rs12943480,rs8071082,rs8070714	1.0,1.0,1.0	chr17	15409896	15420520	282370	False	7560138	chr17	15163465	15184123	282304
POLE3	rs112294212	chr9	116185117	rs112294212,rs41312200	1.0,0.949095	chr9	116179227	116186173	779293	False	1300491	chr9	116171019	116175430	779291
POLE3	rs112294212	chr9	116185117	rs41316948,rs111748634,rs111500435,rs112164673,rs113193045,rs112196550,rs111299898,rs113784406	0.949095,0.949095,0.949095,0.949095,0.949095,0.949095,0.949095,0.949095	chr9	116186174	116189443	779294	False	1300491	chr9	116171019	116175430	779291
POLE3	rs112294212	chr9	116185117	rs3761819	0.949095	chr9	116276022	116282328	779319	False	1300491	chr9	116171019	116175430	779291
POLE3	rs112294212	chr9	116185117	rs111940167,rs3747813,rs112205426	0.949095,0.949095,0.949095	chr9	116323044	116332138	779334	False	1300491	chr9	116171019	116175430	779291
POLE3	rs112294212	chr9	116185117	rs112964091	0.949095	chr9	116332139	116333354	779335	False	1300491	chr9	116171019	116175430	779291
POLE3	rs112294212	chr9	116185117	rs113795694	0.949095	chr9	116333355	116335480	779336	False	1300491	chr9	116171019	116175430	779291
POLE3	rs112294212	chr9	116185117	rs41306506,9:116346780	0.949095,0.809036	chr9	116342712	116347855	779340	False	1300491	chr9	116171019	116175430	779291
POLE3	rs112294212	chr9	116185117	rs111827071,rs113238191,rs112012952	0.872327,0.897844,0.897844	chr9	116351187	116355088	779343	True	1300491	chr9	116171019	116175430	779291
POLE3	rs112294212	chr9	116185117	rs113327366	0.897844	chr9	116355089	116355540	779344	False	1300491	chr9	116171019	116175430	779291
POLE3	rs112294212	chr9	116185117	rs41276823,rs112524243,rs78352057,rs111380376	0.873977,0.897844,0.851274,0.897844	chr9	116355541	116366368	779345	False	1300491	chr9	116171019	116175430	779291
POLR2A	rs77711855	chr17	7452542	rs77711855,rs3803796,rs189650944	1.0,0.983651,0.854421	chr17	7447343	7457281	280239	True	3290338	chr17	7381160	7390719	280227
POLR2A	rs77711855	chr17	7452542	rs62059824	0.801499	chr17	7477838	7486965	280243	True	3290338	chr17	7381160	7390719	280227
POLR2A	rs77711855	chr17	7452542	rs72827584	0.801499	chr17	7486966	7495223	280244	True	3290338	chr17	7381160	7390719	280227
POMGNT1	rs3820082	chr1	46645524	rs3820082,rs3753363	1.0,0.972446	chr1	46641231	46646646	10423	True	2940224	chr1	46685008	46687010	10436
POPDC2	rs3749416	chr3	119378373	rs3749416	1.0	chr3	119376438	119378413	472474	False	4070025	chr3	119379574	119391115	472476
PPARG	rs705962	chr3	12524612	rs705962,rs705963	1.0,0.926712	chr3	12517897	12527157	440543	True	830019	chr3	12328489	12335464	440486
PPARG	rs705962	chr3	12524612	rs1797874,rs905644	0.967967,0.967967	chr3	12527967	12533673	440545	False	830019	chr3	12328489	12335464	440486
PPAT	rs56229630	chr4	57350230	rs56229630,4:57351565,rs4865107,rs17086853	1.0,0.932792,0.954832,0.954832	chr4	57349409	57353206	512425	False	4070132	chr4	57301054	57308816	512410
PPAT	rs56229630	chr4	57350230	rs66863699,rs4864585	0.954832,0.932341	chr4	57359551	57361344	512427	False	4070132	chr4	57301054	57308816	512410
PPIB	rs191583823	chr15	63913699	rs62014172,rs62014173,rs7176089,rs78857043,rs62014174,rs10152416,rs62014176,rs8037694	0.858739,0.865412,0.865412,0.839167,0.839167,0.839167,0.865412,0.839167	chr15	63959284	63967314	248345	False	2900112	chr15	64452619	64455620	248477
PPIL3	rs6716122	chr2	201786474	rs10185136,rs10197833,rs28405687,rs67295711	0.905228,0.898893,0.905228,0.89838	chr2	201903662	201910762	391634	False	7320326	chr2	201746450	201757573	391595
PPIL3	rs6716122	chr2	201786474	rs61436149	0.878965	chr2	201929428	201931657	391641	False	7320326	chr2	201746450	201757573	391595
PPIL3	rs6716122	chr2	201786474	rs16842071	0.878965	chr2	201931658	201944815	391642	True	7320326	chr2	201746450	201757573	391595
PPIL3	rs6716122	chr2	201786474	rs67917463	0.892623	chr2	201946194	201950187	391644	False	7320326	chr2	201746450	201757573	391595
PPIL3	rs6716122	chr2	201786474	rs13410282	0.827599	chr2	201967725	201975112	391647	False	7320326	chr2	201746450	201757573	391595
PPIL3	rs2136600	chr2	201742345	rs6435066	0.886631	chr2	201765918	201766497	391597	False	4390390	chr2	201746450	201757573	391595
PPIL3	rs2136600	chr2	201742345	rs10185136,rs10197833,rs28405687,rs67295711	0.847758,0.841665,0.847758,0.8412	chr2	201903662	201910762	391634	False	4390390	chr2	201746450	201757573	391595
PPIL3	rs2136600	chr2	201742345	rs61436149	0.835112	chr2	201929428	201931657	391641	False	4390390	chr2	201746450	201757573	391595
PPIL3	rs2136600	chr2	201742345	rs16842071	0.835112	chr2	201931658	201944815	391642	True	4390390	chr2	201746450	201757573	391595
PPIL3	rs2136600	chr2	201742345	rs67917463	0.823122	chr2	201946194	201950187	391644	False	4390390	chr2	201746450	201757573	391595
PPOX	rs4656994	chr1	161179877	rs4656994	1	chr1	161179182	161181136	38194	False	3120609	chr1	161135967	161164078	38190
PPP1R16B	rs12481241	chr20	37429409	rs6129108,rs6124087,rs6124088	0.863766,0.863766,0.823441	chr20	37444591	37454918	412723	False	5490333	chr20	37419554	37435882	412719
PPP1R16B	rs12481241	chr20	37429409	rs6093097,rs6129111	0.818202,0.823441	chr20	37454936	37462761	412725	False	5490333	chr20	37419554	37435882	412719
PPP1R16B	rs12481241	chr20	37429409	rs4812316	0.813511	chr20	37462762	37467898	412726	False	5490333	chr20	37419554	37435882	412719
PPP1R16B	rs12481241	chr20	37429409	rs34431148,rs6028161	0.803641,0.803641	chr20	37472317	37475954	412729	False	5490333	chr20	37419554	37435882	412719
PPP1R16B	rs12481241	chr20	37429409	rs6028163	0.803641	chr20	37475955	37477291	412730	False	5490333	chr20	37419554	37435882	412719
PPP2CB	rs10105661	chr8	30767978	rs10105661	1.0	chr8	30767218	30768624	716173	False	270296	chr8	30671231	30672182	716140
PPP2R1B	rs10789849	chr11	111716070	rs10789849	1.0	chr11	111714572	111716233	135032	False	5080685	chr11	111633900	111637819	135010
PPP2R1B	rs10789849	chr11	111716070	rs609007,rs687152	1.0,1.0	chr11	111718692	111722562	135036	False	5080685	chr11	111633900	111637819	135010
PPP2R1B	rs10789849	chr11	111716070	rs4936786,rs640651	0.972401,0.97787	chr11	111722563	111729148	135037	False	5080685	chr11	111633900	111637819	135010
PPP2R1B	rs10789849	chr11	111716070	11:111730220	0.913538	chr11	111729149	111730747	135038	False	5080685	chr11	111633900	111637819	135010
PPP2R1B	rs10789849	chr11	111716070	rs634983	0.955987	chr11	111746516	111748605	135044	False	5080685	chr11	111633900	111637819	135010
PPTC7	rs61440260	chr12	111142855	rs61440260	1.0	chr12	111142753	111142926	175323	True	1090546	chr12	111018469	111023784	175299
PRDM1	rs61190777	chr6	106425562	rs61190777	1.0	chr6	106420283	106426746	641895	False	450379	chr6	106531924	106537743	641927
PRIMPOL	rs2130392	chr4	185639169	rs3806796	0.975105	chr4	185651806	185652675	553713	False	2120678	chr4	185568672	185578443	553694
PRIMPOL	rs2130392	chr4	185639169	rs7680323,rs6845294	0.968853,0.907609	chr4	185652676	185657602	553714	True	2120678	chr4	185568672	185578443	553694
PRKCD	rs12495976	chr3	53231547	rs12495976	1	chr3	53225708	53235356	452385	False	4230626	chr3	53188264	53191887	452378
PRMT2	rs7280382	chr21	47974388	rs7280382,rs2070429,rs34529071,rs67935828,rs34599663,rs2070431	1.0,0.849573,0.89505,0.89505,0.89505,0.89505	chr21	47973101	47987097	429212	False	2640161	chr21	48054768	48056268	429234
PRMT2	rs7280382	chr21	47974388	rs8132624	0.877277	chr21	47987098	47990139	429213	False	2640161	chr21	48054768	48056268	429234
PRMT2	rs7280382	chr21	47974388	rs7283908	0.826572	chr21	47990140	47995256	429214	False	2640161	chr21	48054768	48056268	429234
PROX1	rs11587535	chr1	213939179	rs11587535	1.0	chr1	213936073	213939291	54023	False	5360689	chr1	214155807	214157994	54099
PROX1	rs11587535	chr1	213939179	rs17708442	0.869022	chr1	213943588	213944511	54027	False	5360689	chr1	214155807	214157994	54099
PROX1	rs11587535	chr1	213939179	rs7516286,rs56191923,rs55921142	0.87758,0.87758,0.87758	chr1	213945121	213950607	54029	False	5360689	chr1	214155807	214157994	54099
PROX1	rs11587535	chr1	213939179	rs11120209	0.938256	chr1	213950608	213954828	54030	False	5360689	chr1	214155807	214157994	54099
PRR14L	rs11703808	chr22	32024980	rs11703808	1	chr22	32012965	32043912	432693	False	4890192	chr22	32145078	32150873	432714
PRR16	rs58036644	chr5	119468377	rs6882395,rs60408531	0.916541,0.916541	chr5	119473070	119473666	592416	False	10324	chr5	119798815	119800831	592525
PRR16	rs58036644	chr5	119468377	rs6883507,rs1443970,rs56352443,rs1862307,rs1862306	0.916541,0.938175,0.905775,0.938175,0.916541	chr5	119473667	119475602	592417	False	10324	chr5	119798815	119800831	592525
PRR16	rs58036644	chr5	119468377	rs6595211,rs59845464,rs62376998,rs982607,rs982606,rs982605,5:119477155,rs17146179	0.928504,0.916541,0.916541,0.928504,0.928504,0.928504,0.919001,0.895043	chr5	119475603	119477598	592418	False	10324	chr5	119798815	119800831	592525
PRR16	rs58036644	chr5	119468377	rs60772350,rs57510292,rs1443969	0.916541,0.916541,0.928504	chr5	119477599	119479244	592419	False	10324	chr5	119798815	119800831	592525
PRR16	rs58036644	chr5	119468377	rs1031131,rs1031130,rs982358	0.916541,0.928504,0.938175	chr5	119479245	119481103	592420	False	10324	chr5	119798815	119800831	592525
PSMB1	rs2345477	chr6	170898226	rs2345477	1.0	chr6	170896084	170900211	661744	False	2760376	chr6	170856862	170864582	661731
PSMC3	rs61897391	chr11	47381887	rs61897391,rs150863859	1.0,1.0	chr11	47370867	47391032	116464	True	6960315	chr11	47428858	47455991	116476
PSMC3	rs61897391	chr11	47381887	rs79513206	0.895862	chr11	47391033	47394488	116465	False	6960315	chr11	47428858	47455991	116476
PSMC3	rs61897391	chr11	47381887	rs78245530,rs61897423,rs61897424,rs78777726	0.895862,0.815302,0.806623,0.826229	chr11	47396637	47415972	116469	True	6960315	chr11	47428858	47455991	116476
PSMC3	rs61897391	chr11	47381887	rs61897426	0.806623	chr11	47415973	47420414	116470	False	6960315	chr11	47428858	47455991	116476
PSMC3	rs61897391	chr11	47381887	rs9919657	0.806623	chr11	47424087	47424724	116474	False	6960315	chr11	47428858	47455991	116476
PSMD5	rs2416800	chr9	123544003	rs2416800	1.0	chr9	123541031	123548460	781467	False	3060750	chr9	123595808	123606549	781483
PSMG1	rs55836299	chr21	40651426	rs55836299,rs2836972,rs7354783	1.0,0.969789,0.969789	chr21	40648569	40653252	427579	False	1010168	chr21	40553065	40557189	427549
PSMG1	rs55836299	chr21	40651426	21:40653836,21:40653849,rs114399588,rs10427502,rs2836973	0.94036,0.963752,0.969789,0.912696,0.969789	chr21	40653253	40655575	427580	False	1010168	chr21	40553065	40557189	427549
PSMG1	rs55836299	chr21	40651426	rs8132285,rs8131126,rs6517538	0.969789,0.969789,0.951746	chr21	40655576	40656835	427581	False	1010168	chr21	40553065	40557189	427549
PSMG1	rs55836299	chr21	40651426	rs13625	0.928949	chr21	40668800	40669618	427583	False	1010168	chr21	40553065	40557189	427549
PSMG1	rs55836299	chr21	40651426	21:40673402	0.899437	chr21	40671590	40673893	427586	False	1010168	chr21	40553065	40557189	427549
PSMG1	rs55836299	chr21	40651426	rs77090950,rs35560196,rs8128620	0.899437,0.88832,0.917309	chr21	40677230	40680539	427588	False	1010168	chr21	40553065	40557189	427549
PSMG1	rs55836299	chr21	40651426	rs8128894,rs8129147,rs28360661,rs8134733	0.893527,0.887639,0.887639,0.887639	chr21	40680540	40686081	427589	False	1010168	chr21	40553065	40557189	427549
PSMG1	rs55836299	chr21	40651426	rs12151994,rs7283516	0.853921,0.853921	chr21	40690032	40695069	427593	True	1010168	chr21	40553065	40557189	427549
PSMG1	rs55836299	chr21	40651426	rs7277978,rs13047663	0.814831,0.809124	chr21	40702098	40712817	427596	False	1010168	chr21	40553065	40557189	427549
PSTPIP1	rs76599728	chr15	77700883	rs76599728,rs17470952	1.0,0.862075	chr15	77699632	77703935	252020	False	7320747	chr15	77283966	77290116	251897
PSTPIP1	rs76599728	chr15	77700883	rs74026910,rs74026912,rs2864840,rs74026913	0.825157,0.825157,0.825157,0.825157	chr15	77719342	77734080	252027	False	7320747	chr15	77283966	77290116	251897
PSTPIP1	rs76599728	chr15	77700883	rs12324795,rs2012756,rs2012740,rs17471431	0.825157,0.802327,0.813266,0.813266	chr15	77739230	77750009	252031	False	7320747	chr15	77283966	77290116	251897
PSTPIP1	rs76599728	chr15	77700883	rs11856084	0.813266	chr15	77750010	77750887	252032	False	7320747	chr15	77283966	77290116	251897
PSTPIP1	rs76599728	chr15	77700883	rs907398	0.80695	chr15	77771102	77772236	252035	False	7320747	chr15	77283966	77290116	251897
PSTPIP1	rs76599728	chr15	77700883	rs17472200,rs74666689	0.813266,0.807771	chr15	77780015	77789778	252039	False	7320747	chr15	77283966	77290116	251897
PTGER4	rs2939383	chr5	39996786	rs2939383	1.0	chr5	39986135	39997382	567464	False	2940438	chr5	40678180	40684541	567688
PTGER4	rs2939383	chr5	39996786	rs10035302	0.948492	chr5	39997383	39998579	567465	False	2940438	chr5	40678180	40684541	567688
PTGER4	rs2939383	chr5	39996786	rs6893266,rs1395152	0.948492,0.948492	chr5	39998580	40008024	567466	False	2940438	chr5	40678180	40684541	567688
PTGER4	rs2939383	chr5	39996786	5:40009607	0.904049	chr5	40008025	40009621	567467	False	2940438	chr5	40678180	40684541	567688
PTGER4	rs2939383	chr5	39996786	rs4094820,rs10045724,rs10045817,rs1857871,rs6883670	0.865437,0.865437,0.87085,0.87085,0.865396	chr5	40010670	40017525	567469	False	2940438	chr5	40678180	40684541	567688
PTPN12	rs62476224	chr7	77137874	rs62476224	1.0	chr7	77129441	77141438	683125	False	3990136	chr7	77161674	77168472	683131
PTPN12	rs62476224	chr7	77137874	rs62476224	1.0	chr7	77129441	77141438	683125	False	3140364	chr7	77161674	77168472	683131
PTPRE	rs61873718	chr10	129784197	rs61873718	1.0	chr10	129784179	129784558	101045	False	2650482	chr10	129704242	129708517	101022
PTPRE	rs61873718	chr10	129784197	10:129785189	0.913864	chr10	129784559	129788232	101046	False	2650482	chr10	129704242	129708517	101022
PTPRE	rs4750934	chr10	129856876	rs4750934	1.0	chr10	129852997	129857858	101062	False	6100347	chr10	129704242	129708517	101022
PTPRE	rs112896137	chr10	129848445	rs112896137,10:129848731,rs75969782,rs79609033	1.0,0.986046,0.98589,0.806163	chr10	129843810	129851053	101059	False	2340673	chr10	129704242	129708517	101022
PTPRE	rs112896137	chr10	129848445	rs56204987	0.847013	chr10	129859983	129870326	101064	False	2340673	chr10	129704242	129708517	101022
PTPRE	rs4367863	chr10	129882699	rs4367863	1.0	chr10	129878590	129882731	101066	False	2490240	chr10	129704242	129708517	101022
PTPRE	rs4367863	chr10	129882699	10:129883083,rs4237449,rs3186827,rs1129205,rs6911	0.958023,0.963178,0.963486,0.973769,0.973769	chr10	129883013	129884918	101068	False	2490240	chr10	129704242	129708517	101022
PTPRJ	rs1227995	chr11	47960210	rs1227995	1.0	chr11	47959740	47963530	116590	False	4210253	chr11	48001307	48004168	116600
PTPRJ	rs1227995	chr11	47960210	rs1681630	0.947239	chr11	47963531	47972234	116591	False	4210253	chr11	48001307	48004168	116600
PTPRJ	rs1227995	chr11	47960210	rs1631174	0.889558	chr11	47972235	47974486	116592	False	4210253	chr11	48001307	48004168	116600
PUS7L	rs11182244	chr12	44138539	rs11182244,rs114460123,rs77179961,rs59209906,rs141946677,rs12229685	1.0,0.940437,0.940437,0.940437,0.940437,1.0	chr12	44132528	44144713	154880	False	540487	chr12	44149653	44153263	154883
PUS7L	rs11182244	chr12	44138539	12:44144999,rs151142355,rs145737920,rs74085323	0.813883,0.901008,0.940437,0.940437	chr12	44144714	44148099	154881	False	540487	chr12	44149653	44153263	154883
PUS7L	rs11182244	chr12	44138539	rs4251444,rs4251446,rs4251450	0.862696,0.862696,0.862696	chr12	44158615	44160838	154887	False	540487	chr12	44149653	44153263	154883
PUS7L	rs11182244	chr12	44138539	rs1838341	0.862696	chr12	44160839	44161843	154888	False	540487	chr12	44149653	44153263	154883
PUS7L	rs11182244	chr12	44138539	rs4251467	0.862696	chr12	44162990	44165270	154891	False	540487	chr12	44149653	44153263	154883
PUS7L	rs11182244	chr12	44138539	rs4251574	0.862696	chr12	44165573	44166864	154894	False	540487	chr12	44149653	44153263	154883
PUS7L	rs11182244	chr12	44138539	rs4251487,rs4251491,rs4251493,rs4251500,rs4251508	0.862696,0.862696,0.862696,0.827276,0.844645	chr12	44169458	44176130	154896	False	540487	chr12	44149653	44153263	154883
PUS7L	rs11182244	chr12	44138539	rs4251556,rs4251558	0.803312,0.803312	chr12	44181449	44185747	154900	False	540487	chr12	44149653	44153263	154883
PWP1	rs4964609	chr12	108075138	rs1045741	0.9513	chr12	108126085	108129984	174620	False	2710475	chr12	108079232	108082650	174613
PWP1	rs4964609	chr12	108075138	rs2302736	0.903223	chr12	108134853	108136213	174624	False	2710475	chr12	108079232	108082650	174613
PWP1	rs4964609	chr12	108075138	rs56332415	0.887572	chr12	108142671	108144923	174628	False	2710475	chr12	108079232	108082650	174613
PWP1	rs4964609	chr12	108075138	rs60513804,rs2374722	0.859221,0.888172	chr12	108144924	108148730	174629	False	2710475	chr12	108079232	108082650	174613
PWP1	rs4964609	chr12	108075138	rs10861776,rs1861677	0.880101,0.880101	chr12	108148731	108151076	174630	False	2710475	chr12	108079232	108082650	174613
PWP1	rs4964609	chr12	108075138	rs12367937,rs12368330	0.838458,0.888172	chr12	108151315	108153900	174632	False	2710475	chr12	108079232	108082650	174613
PWWP2A	rs5023667	chr5	159781634	rs5023667	1	chr5	159779579	159786102	604546	False	1570576	chr5	159536422	159554393	604496
RAB13	rs74545118	chr1	153773093	rs74545118	1	chr1	153764565	153778562	36317	False	4390487	chr1	153956792	153974010	36360
RAB21	rs328744	chr12	72181905	rs328744	1.0	chr12	72181741	72186054	163066	False	1770661	chr12	72146912	72152876	163055
RAB27A	rs78507305	chr15	55515182	rs78507305,rs17238199,rs17238206,rs17819036	1.0,0.975098,0.975098,0.975098	chr15	55511804	55519793	245793	False	6520703	chr15	55572119	55601239	245817
RAB27A	rs17238171	chr15	55506772	rs17238171	1	chr15	55502952	55507311	245790	False	2680044	chr15	55572119	55601239	245817
RAB28	rs1157946	chr4	13534408	rs1157946	1	chr4	13534325	13536358	499687	False	1990767	chr4	13485199	13488169	499670
RAB2A	rs621279	chr8	61562250	rs621279	1.0	chr8	61559370	61564044	724611	False	3940678	chr8	61427207	61431432	724584
RAB2A	rs621279	chr8	61562250	rs585995,rs586110	0.874804,0.882354	chr8	61564045	61569509	724612	False	3940678	chr8	61427207	61431432	724584
RAB2A	rs621279	chr8	61562250	rs2625443	0.92982	chr8	61569510	61571744	724613	False	3940678	chr8	61427207	61431432	724584
RAB2A	rs621279	chr8	61562250	8:61571889	0.92982	chr8	61571745	61576733	724614	False	3940678	chr8	61427207	61431432	724584
RAB2A	rs657087	chr8	61554927	rs2680299,rs621279	0.834765,0.803733	chr8	61559370	61564044	724611	False	5360379	chr8	61427207	61431432	724584
RAB2A	rs657087	chr8	61554927	rs2625443	0.803052	chr8	61569510	61571744	724613	False	5360379	chr8	61427207	61431432	724584
RAB2A	rs657087	chr8	61554927	8:61571889	0.803052	chr8	61571745	61576733	724614	False	5360379	chr8	61427207	61431432	724584
RAB34	rs9890687	chr17	26928363	rs57577420	0.872684	chr17	26975853	26979682	284395	False	5720136	chr17	27039527	27046827	284408
RAB34	rs9890687	chr17	26928363	17:27049150	0.837877	chr17	27048612	27049990	284410	True	5720136	chr17	27039527	27046827	284408
RABAC1	rs7258162	chr19	42360735	rs3786539,rs12974044,rs2075751	0.827999,0.821855,0.833233	chr19	42362412	42380784	328853	True	70634	chr19	42462449	42492001	328865
RAC1	rs9648590	chr7	6397631	rs9648593	0.961298	chr7	6399429	6407760	662980	False	630204	chr7	6409585	6419822	662982
RAD51C	rs62081322	chr17	56804230	rs16943326,rs12600349	0.810767,0.803385	chr17	57049410	57058711	291933	False	5910215	chr17	56764106	56771079	291862
RAD51C	rs62081322	chr17	56804230	rs3809724	0.803385	chr17	57060361	57062651	291935	False	5910215	chr17	56764106	56771079	291862
RAP1B	rs2160437	chr12	68608316	12:68618381	0.811331	chr12	68618006	68625289	161927	True	6590703	chr12	69000048	69009506	162037
RAPGEF1	rs34746020	chr9	134414316	rs34746020,9:134414393,rs6597505	1.0,0.810945,0.932618	chr9	134413222	134422951	783883	False	6270037	chr9	134612862	134625624	783932
RARRES1	rs2713733	chr3	158493353	rs2713733	1	chr3	158485386	158495244	484363	False	2340681	chr3	158443544	158458008	484355
RARS2	rs12663587	chr6	88120416	rs12663587	1.0	chr6	88116948	88121237	636062	True	730487	chr6	88297560	88301398	636111
RB1CC1	rs659200	chr8	53835535	rs659200	1.0	chr8	53831470	53837152	722187	False	3890092	chr8	53654821	53664552	722139
RB1CC1	rs659200	chr8	53835535	rs602999	0.978379	chr8	53837153	53839730	722188	False	3890092	chr8	53654821	53664552	722139
RB1CC1	rs659200	chr8	53835535	rs509222,rs680917,rs2114374,rs496470,rs471570,rs545240,rs648531	0.978379,0.95157,0.914743,0.80152,0.925161,0.925161,0.925161	chr8	53839731	53851989	722189	True	3890092	chr8	53654821	53664552	722139
RB1CC1	rs659200	chr8	53835535	rs2246018,rs645446	0.909496,0.909496	chr8	53851990	53857906	722190	False	3890092	chr8	53654821	53664552	722139
RBL2	rs12920505	chr16	53153532	rs12920505	1.0	chr16	53144098	53167957	268989	False	4280669	chr16	53465781	53471594	269079
RBM19	rs11067212	chr12	115060667	rs11067212,rs73400661	1.0,0.892372	chr12	115057577	115062590	176232	False	4560711	chr12	114399493	114405026	176016
RBM19	rs11067212	chr12	115060667	rs75393906,rs7962531	0.910147,0.892372	chr12	115062591	115069583	176233	False	4560711	chr12	114399493	114405026	176016
RBM23	rs34496309	chr14	23400744	rs34496309,rs61977740,rs61977741,rs8003934,rs11157930,rs11157931,rs4982713,rs35615180,rs8006875,14:23405771,rs55894132,rs12884614,rs35085068,rs57822749,rs4981451,rs4981452,rs4536383,rs34584578,rs4982714,rs1815231,rs2008951	1.0,0.874343,0.983783,0.874343,0.869377,0.869377,0.962279,0.962279,0.869377,0.841038,0.951617,0.951617,0.951617,0.951617,0.951617,0.9409,0.9409,0.951617,0.935814,0.812266,0.807881	chr14	23397393	23416653	211342	True	3610092	chr14	23381673	23388786	211340
RBM23	rs34496309	chr14	23400744	rs712486	0.919985	chr14	23424555	23428610	211348	True	3610092	chr14	23381673	23388786	211340
RBM43	rs2271813	chr2	152117957	rs59255371	0.946427	chr2	152140320	152144312	375741	False	7610309	chr2	152113602	152121635	375733
RBM48	rs1523396	chr7	91400387	7:91508960,rs12672603,rs2269811	0.82141,0.82141,0.82141	chr7	91507476	91510772	687768	True	3830619	chr7	92157921	92161372	687954
RBM48	rs1523396	chr7	91400387	rs74857808,rs80258507	0.804028,0.817951	chr7	91549727	91572959	687778	True	3830619	chr7	92157921	92161372	687954
RBM6	rs2526748	chr3	50080439	rs2245365	0.968608	chr3	50095124	50100564	451634	False	7380088	chr3	49968686	49987557	451610
RBM6	rs2526748	chr3	50080439	rs2240329,rs9856572,rs2240327,rs2526743	0.947917,0.897654,0.902772,0.902772	chr3	50101835	50116385	451636	False	7380088	chr3	49968686	49987557	451610
RBM6	rs2526748	chr3	50080439	3:50116512,3:50116513,rs2624816,rs34831713,rs10049087,rs2526754	0.897886,0.897886,0.902772,0.902772,0.89277,0.872934	chr3	50116386	50128136	451637	True	7380088	chr3	49968686	49987557	451610
RBM6	rs2526748	chr3	50080439	rs2240326,rs2624853,rs2013208	0.872934,0.872934,0.872934	chr3	50128380	50132876	451639	False	7380088	chr3	49968686	49987557	451610
RBPJ	rs2788864	chr4	26416113	rs2788864,rs2270225	1.0,0.977195	chr4	26411499	26417438	503821	False	2450554	chr4	26164581	26169953	503757
RBPJ	rs2788864	chr4	26416113	rs10939110	0.965978	chr4	26417476	26420316	503823	False	2450554	chr4	26164581	26169953	503757
RCCD1	rs78029804	chr15	91538920	rs78029804	1.0	chr15	91538207	91539544	255597	True	6250605	chr15	91497581	91501550	255580
RCSD1	rs4656550	chr1	167670439	rs12116771,rs1953694,rs1933075	0.950113,0.950113,0.950113	chr1	167674919	167676416	40131	False	1170703	chr1	167597892	167601065	40120
RCSD1	rs4656550	chr1	167670439	rs1933078	0.937831	chr1	167681006	167689011	40134	False	1170703	chr1	167597892	167601065	40120
REEP1	rs72926466	chr2	86578333	rs113258251	0.830948	chr2	86621277	86623143	357532	False	1340192	chr2	86554499	86566810	357514
REEP3	rs10465991	chr10	65376635	rs10465991	1.0	chr10	65370457	65377088	82458	False	10593	chr10	65278667	65282382	82437
REEP3	rs10465991	chr10	65376635	rs10437364	0.964131	chr10	65384704	65390657	82463	False	10593	chr10	65278667	65282382	82437
REEP3	rs10465991	chr10	65376635	rs1255496	0.855841	chr10	65391613	65401609	82465	False	10593	chr10	65278667	65282382	82437
RFWD3	rs1138860	chr16	74655634	rs1138860,rs7185722	1.0,0.890531	chr16	74653789	74656953	274942	False	5340167	chr16	74698813	74703583	274958
RFWD3	rs1138860	chr16	74655634	rs7204804,rs6564152,rs6564153	0.884981,0.879474,0.879474	chr16	74656954	74662846	274943	False	5340167	chr16	74698813	74703583	274958
RFWD3	rs1138860	chr16	74655634	rs4564599	0.837748	chr16	74665670	74669752	274947	False	5340167	chr16	74698813	74703583	274958
RGS14	rs12654812	chr5	176794191	rs12654812	1.0	chr5	176789081	176795638	609552	False	2940471	chr5	176776075	176787010	609549
RGS14	rs12654812	chr5	176794191	rs56235845	0.821278	chr5	176795639	176799398	609553	False	2940471	chr5	176776075	176787010	609549
RGS14	rs12654812	chr5	176794191	rs10051765	0.810328	chr5	176799399	176800426	609554	False	2940471	chr5	176776075	176787010	609549
RHBDD1	rs10933164	chr2	227860671	rs10933164	1	chr2	227856715	227861955	399614	False	7570192	chr2	227700140	227700340	399562
RHBDD2	rs10233077	chr7	75507122	rs10233077,rs79313386	1.0,0.965373	chr7	75501656	75508041	682723	False	6650746	chr7	75471491	75472111	682717
RHBDD2	rs10233077	chr7	75507122	rs7792286,rs7807392,rs10255642,rs77273947,rs4728517,7:75515430,7:75515694,rs73359783,rs111467025,7:75518928,rs7808339,rs3928958	0.982818,0.982818,0.982818,0.965373,0.965452,0.982818,0.965373,0.982818,0.982818,0.918641,0.98263,0.982818	chr7	75508042	75520231	682724	False	6650746	chr7	75471491	75472111	682717
RHBDD2	rs10233077	chr7	75507122	7:75539061,rs113243427,rs112192449	0.833333,0.824166,0.815838	chr7	75538198	75541236	682728	False	6650746	chr7	75471491	75472111	682717
RHBDD2	rs10233077	chr7	75507122	rs56205747	0.824166	chr7	75549134	75552556	682730	False	6650746	chr7	75471491	75472111	682717
RHBDD2	rs10233077	chr7	75507122	rs55887531	0.824166	chr7	75552808	75555213	682732	False	6650746	chr7	75471491	75472111	682717
RHBG	rs12035664	chr1	156647931	rs11264516,rs11264517,rs11264518,1:156651660,rs11264519,rs12037658,rs11264521	0.971719,0.966031,0.954726,0.949108,0.877724,0.888649,0.883166	chr1	156650323	156663876	36879	False	5700484	chr1	156336818	156341592	36823
RHOT1	rs7210776	chr17	30262008	rs112569713,rs8066558	0.803525,0.803525	chr17	30271554	30273107	285187	False	2480576	chr17	30466905	30470056	285235
RIOK3	rs57220112	chr18	21057420	rs57220112,rs2270885	1.0,1.0	chr18	21054108	21060105	302919	False	360187	chr18	21027989	21034021	302911
RMI1	rs182408	chr9	86419572	rs182408	1	chr9	86410992	86423765	770815	False	1990433	chr9	86594077	86596433	770867
RMI1	rs61033764	chr9	86727788	rs61033764	1.0	chr9	86723414	86728171	770906	False	1510184	chr9	86594077	86596433	770867
RMI1	rs61033764	chr9	86727788	rs1115113,rs10114484	0.897916,0.897916	chr9	86732721	86734121	770908	False	1510184	chr9	86594077	86596433	770867
RNASE6	rs11623935	chr14	21248764	rs12587615,rs113167478	0.985537,0.865713	chr14	21252997	21257942	210799	False	130681	chr14	21249124	21250573	210797
RNF144A	rs13420917	chr2	7211024	rs13420917,rs7577460,rs55934623,rs7563828,2:7213545	1.0,1.0,1.0,1.0,1.0	chr2	7209897	7214782	333983	False	20433	chr2	7056902	7059307	333928
RNF151	rs35929659	chr16	2165630	rs258281,16:2192851,rs36227,rs35786,rs36231,rs36232	0.870625,0.811082,0.870625,0.870625,0.855101,0.862807	chr16	2190404	2205379	259112	True	6940050	chr16	2017192	2028929	259096
RNF167	rs73343339	chr17	4828834	rs238243	0.870811	chr17	4849484	4859526	279639	True	1580521	chr17	4840206	4848402	279637
RNLS	rs4934469	chr10	91059304	rs4934469	1	chr10	91058973	91062089	89775	True	6380414	chr10	90342905	90344818	89544
RORC	rs1780583	chr1	151353059	rs1780583	1.0	chr1	151352393	151353562	35666	False	4560180	chr1	151793294	151807827	35775
RP1-140A9.1	rs7546498	chr1	1740255	rs2180311,rs6664664	0.917571,0.917571	chr1	1743791	1751471	324	False	5290653	chr1	1820953	1830463	338
RP1-140A9.1	rs7546498	chr1	1740255	rs9786942,rs34849348,rs61422524	0.917571,0.907486,0.907486	chr1	1758870	1770327	329	False	5290653	chr1	1820953	1830463	338
RP11-21C4.1	rs6995134	chr8	66467707	rs11781358	0.95358	chr8	66469890	66470319	726239	False	940546	chr8	65490515	65506758	725930
RP11-27I1.4	rs139120302	chr9	123861898	rs9408926	0.836695	chr9	123913151	123914912	781570	False	770110	chr9	123554868	123557043	781472
RP11-27I1.4	rs139120302	chr9	123861898	rs9408927	0.879386	chr9	123928287	123935706	781574	False	770110	chr9	123554868	123557043	781472
RP11-27I1.4	rs139120302	chr9	123861898	rs9409230	0.816773	chr9	123961625	123968882	781588	False	770110	chr9	123554868	123557043	781472
RP11-296I10.6	rs79853361	chr16	70588281	rs79853361	1.0	chr16	70587494	70588736	273780	False	3440228	chr16	70278914	70288061	273737
RP11-296I10.6	rs79853361	chr16	70588281	rs78782130	0.912871	chr16	70603479	70613524	273790	False	3440228	chr16	70278914	70288061	273737
RP11-486A14.2	rs9788200	chr12	93424399	rs9788200	1	chr12	93424259	93424902	170130	False	3130142	chr12	93767445	93774109	170220
RP11-613D13.5	rs1061810	chr11	43877934	rs1061810,rs35251247,rs57635800	1.0,0.993555,0.993555	chr11	43875828	43890363	115584	False	4180450	chr11	43895700	43902835	115586
RP11-700H6.1	rs8070592	chr17	48713096	rs8070592	1.0	chr17	48708886	48714023	289440	True	2600064	chr17	49013346	49025312	289516
RP4-612B15.3	rs12075445	chr1	86925729	rs2753345	0.845854	chr1	86927687	86935966	22884	True	3990768	chr1	87169445	87172757	22974
RP4-676L2.1	rs6558142	chr8	29540350	rs6558142	1.0	chr8	29535867	29542269	715821	False	6900653	chr8	29201519	29223254	715716
RPGRIP1L	rs3743772	chr16	53537423	rs28497646,rs28493500	0.827954,0.827954	chr16	53539627	53543371	269105	False	5270113	chr16	53735580	53752106	269161
RPL12	rs7035039	chr9	130187473	rs2247573	0.982866	chr9	130210436	130210974	783154	True	6860192	chr9	130213491	130228324	783156
RPPH1	rs10150819	chr14	20888564	rs10150819	1.0	chr14	20880222	20889907	210694	True	4200326	chr14	20808512	20816149	210680
RWDD1	rs17078184	chr6	116974248	rs17078184	1.0	chr6	116970689	116976680	645137	False	1510202	chr6	116890037	116894622	645110
RWDD1	rs17078184	chr6	116974248	6:116977235,rs55881531,6:116977739,rs6906079	0.992461,1.0,0.992492,0.858763	chr6	116976681	116979644	645138	False	1510202	chr6	116890037	116894622	645110
RWDD1	rs17078184	chr6	116974248	rs28716382,rs111351801	1.0,0.984954	chr6	116979645	116989684	645139	False	1510202	chr6	116890037	116894622	645110
RWDD1	rs17078184	chr6	116974248	rs59036240,rs66532776	0.984954,0.970022	chr6	116989685	116992750	645140	True	1510202	chr6	116890037	116894622	645110
RWDD1	rs17078184	chr6	116974248	rs12527138	0.970022	chr6	116992751	116999843	645141	False	1510202	chr6	116890037	116894622	645110
RWDD1	rs17078184	chr6	116974248	6:117003528	0.940229	chr6	117001890	117003880	645144	True	1510202	chr6	116890037	116894622	645110
RWDD1	rs17078184	chr6	116974248	rs11757332,rs72959990	0.940229,0.940229	chr6	117003881	117006488	645145	False	1510202	chr6	116890037	116894622	645110
RWDD1	rs17078184	chr6	116974248	rs9387430	0.940229	chr6	117006489	117009314	645146	False	1510202	chr6	116890037	116894622	645110
RWDD1	rs17078184	chr6	116974248	rs3798398,rs3798397,rs7357061,rs67209301,6:117021470,rs6918299,rs55695819,6:117021628,rs9481662,rs9489014	0.940229,0.940229,0.940229,0.940229,0.940229,0.940229,0.940229,0.925661,0.940229,0.940229	chr6	117019326	117022676	645149	False	1510202	chr6	116890037	116894622	645110
RWDD2A	rs2015720	chr6	83770177	rs2015720	1.0	chr6	83763500	83771356	634669	False	6940747	chr6	83890347	83905527	634711
RWDD2A	rs2015720	chr6	83770177	rs6915334	0.840835	chr6	83771357	83775215	634670	False	6940747	chr6	83890347	83905527	634711
RWDD2B	rs2705658	chr21	30360379	rs2705658	1.0	chr21	30358630	30366352	424548	True	1410189	chr21	30390625	30395032	424554
RWDD2B	rs2705658	chr21	30360379	rs1970052,rs2150403,21:30378189,21:30378191,21:30378192	0.950167,0.901357,0.843216,0.901263,0.88345	chr21	30373332	30386775	424552	False	1410189	chr21	30390625	30395032	424554
RWDD2B	rs2705658	chr21	30360379	rs8133768	0.889266	chr21	30399972	30403683	424556	False	1410189	chr21	30390625	30395032	424554
RWDD2B	rs2705658	chr21	30360379	rs2832153,21:30410198,rs2832155	0.90732,0.90732,0.889266	chr21	30407420	30410965	424558	False	1410189	chr21	30390625	30395032	424554
RXRG	rs16847544	chr1	165570840	rs16847544,rs11803276	1.0,1.0	chr1	165570646	165574317	39493	False	1450228	chr1	165413327	165420819	39443
RYR3	rs73383763	chr15	34273986	rs73383763	1.0	chr15	34273667	34275492	239506	False	430253	chr15	33599049	33605679	239267
S100A13	rs28613361	chr1	153610017	rs4845558,rs2274740,rs2274739	0.933097,0.933571,0.933571	chr1	153610769	153612184	36294	False	5860148	chr1	153599452	153610732	36292
S100A13	rs28613361	chr1	153610017	rs10908746,rs11580122	0.933571,0.963688	chr1	153612185	153613440	36295	False	5860148	chr1	153599452	153610732	36292
S100A13	rs28613361	chr1	153610017	rs12564925,rs10797056,rs3790412,rs3828031,rs7934,rs913860,rs1810836	0.933571,0.933571,0.933571,0.933571,0.933571,0.933571,0.92831	chr1	153613441	153621260	36296	False	5860148	chr1	153599452	153610732	36292
S100PBP	rs11799668	chr1	33279324	1:33328409	0.804879	chr1	33327630	33331970	7079	False	6550086	chr1	33273589	33294212	7070
SAMD4B	rs73044940	chr19	38892039	rs73044940	1.0	chr19	38877104	38892680	328258	True	1780156	chr19	39826841	39833433	328370
SAP30L	rs6884266	chr5	153840472	rs6884266	1	chr5	153839495	153852869	602754	False	5290768	chr5	153820579	153829059	602744
SBK2	rs3826890	chr19	55661907	rs3826890	1.0	chr19	55643919	55663150	331293	True	60474	chr19	56039413	56078836	331351
SC5D	rs7942396	chr11	121179549	rs7942396	1.0	chr11	121170913	121180294	137608	False	6220397	chr11	121162346	121169475	137606
SC5D	rs7942396	chr11	121179549	rs141633273	1.0	chr11	121180295	121182930	137609	False	6220397	chr11	121162346	121169475	137606
SCO1	rs2271227	chr17	10610022	rs202308,rs202307,rs10521170,rs202306	0.877541,0.877541,0.84633,0.877541	chr17	10635972	10637645	280927	False	3450563	chr17	10598570	10614820	280923
SCRN1	rs11973169	chr7	30045414	rs62446685,rs62446686,rs62446687,rs62446688,rs62446689	0.836004,0.845189,0.845189,0.826984,0.845189	chr7	30098381	30100750	670521	False	1030239	chr7	30020860	30031878	670505
SCRN1	rs11973169	chr7	30045414	7:30103566	0.826984	chr7	30102708	30103658	670523	False	1030239	chr7	30020860	30031878	670505
SCRN1	rs11973169	chr7	30045414	rs62446707,rs11980046,rs62446708,rs62446710,rs11772028,rs62446712	0.826984,0.84404,0.854545,0.854545,0.854545,0.854545	chr7	30104330	30109145	670525	False	1030239	chr7	30020860	30031878	670505
SDCCAG3	rs4400498	chr9	139305007	rs10870163,rs11145974,rs10870166,9:139317358,rs1130635,rs1130640,rs10747043,rs10870171,rs10747044	0.814091,0.814091,0.986716,0.986716,0.986716,0.814091,0.986716,0.986716,0.980171	chr9	139314356	139319174	784843	False	60706	chr9	139300346	139305957	784841
SDCCAG3	rs4400498	chr9	139305007	rs10870172,rs10448340	0.814091,0.837428	chr9	139319175	139330578	784844	False	60706	chr9	139300346	139305957	784841
SDCCAG3	rs4400498	chr9	139305007	rs10870163,rs11145974,rs10870166,9:139317358,rs1130635,rs1130640,rs10747043,rs10870171,rs10747044	0.814091,0.814091,0.986716,0.986716,0.986716,0.814091,0.986716,0.986716,0.980171	chr9	139314356	139319174	784843	False	7040553	chr9	139300346	139305957	784841
SDCCAG3	rs4400498	chr9	139305007	rs10870172,rs10448340	0.814091,0.837428	chr9	139319175	139330578	784844	False	7040553	chr9	139300346	139305957	784841
SEC14L1	rs489661	chr17	75099060	rs489661,rs72882048,rs35444811	1.0,0.937101,0.844016	chr17	75096123	75103873	296548	False	3060379	chr17	75138085	75149874	296559
SEMA4D	rs45540242	chr9	91979868	rs45540242,rs1134004	1.0,0.953273	chr9	91969029	91987415	772408	False	4880408	chr9	92110901	92113447	772436
SEMA4D	rs73654768	chr9	91987532	rs73654768	1	chr9	91987416	91989901	772409	False	6280082	chr9	92110901	92113447	772436
SENP7	rs9755773	chr3	101125194	rs34407049,rs55972805,rs13314150	0.889545,0.889545,0.889545	chr3	101139295	101145300	466593	False	2350468	chr3	101228074	101232823	466612
SEPHS2	rs11648955	chr16	30488694	rs11643652,rs34499019,rs11644433	0.982909,0.925068,0.925068	chr16	30497448	30506844	265922	False	3310689	chr16	30453716	30462199	265916
SERINC5	rs11950944	chr5	79422993	rs11950944,rs2028270	1.0,0.988989	chr5	79422193	79431531	579559	True	5810477	chr5	79543117	79552393	579602
SERPINB1	rs15286	chr6	2833739	rs386915,rs1262184,rs316337,rs316339,rs316341	0.944628,0.993625,0.912351,0.912351,0.888772	chr6	2833808	2839356	611291	False	3190112	chr6	2840902	2842325	611293
SERPINB6	rs2580109	chr6	2952892	rs2580109,rs2244693	1.0,0.905267	chr6	2952441	2953765	611322	False	4220504	chr6	2961426	2973712	611324
SERPINB9	rs34804248	chr6	2877331	rs34804248,rs11757525	1.0,1.0	chr6	2876599	2879053	611301	False	1230156	chr6	2900671	2914032	611311
SERPINB9	rs34804248	chr6	2877331	rs11752960,rs55863122,rs72838674,rs12529647,rs12530071,6:2886293	0.985953,0.985953,0.985953,0.985953,0.985953,0.971955	chr6	2879054	2886924	611302	False	1230156	chr6	2900671	2914032	611311
SERPINB9	rs34804248	chr6	2877331	6:2887526	0.985953	chr6	2886925	2888189	611303	False	1230156	chr6	2900671	2914032	611311
SERTAD3	rs268695	chr19	40960986	rs268695,rs268694	1.0,0.818747	chr19	40960866	40968492	328575	False	3370474	chr19	40932185	40952589	328573
SETD6	rs37035	chr16	58553164	rs187401	1.0	chr16	58572336	58573857	270466	False	5810437	chr16	58548232	58563219	270461
SETD6	rs37035	chr16	58553164	16:58584746	0.946981	chr16	58581623	58584823	270469	True	5810437	chr16	58548232	58563219	270461
SETD6	rs37035	chr16	58553164	rs41445346,rs4784048,rs7201946,rs7198594	0.936407,0.983814,0.989185,0.973068	chr16	58588857	58597523	270472	True	5810437	chr16	58548232	58563219	270461
SETD6	rs37035	chr16	58553164	16:58598263	0.925709	chr16	58597524	58599383	270473	False	5810437	chr16	58548232	58563219	270461
SETD6	rs37035	chr16	58553164	rs9936144,rs17821573	0.915436,0.967732	chr16	58608521	58613361	270475	False	5810437	chr16	58548232	58563219	270461
SETD6	rs37035	chr16	58553164	rs12443835,rs113571835,rs11649173,rs72790284,rs2139578,rs7206882,rs930053,rs55827936,rs13337122,rs72790291	0.894704,0.946514,0.946514,0.894704,0.930731,0.946514,0.894704,0.884616,0.930906,0.941227	chr16	58620628	58637926	270479	False	5810437	chr16	58548232	58563219	270461
SETD6	rs37035	chr16	58553164	rs37037,rs244908	0.879395,0.884426	chr16	58662728	58675018	270484	True	5810437	chr16	58548232	58563219	270461
SFMBT2	rs61835060	chr10	7222457	rs61835060	1.0	chr10	7219940	7226833	66373	False	4920066	chr10	7452579	7457450	66440
SH3BGR	rs2836939	chr21	40578546	rs2836939,rs34304022	1.0,0.991105	chr21	40578013	40580114	427556	False	5130059	chr21	40815480	40818798	427623
SH3BGR	rs2836939	chr21	40578546	21:40582181	1.0	chr21	40581315	40583763	427559	False	5130059	chr21	40815480	40818798	427623
SH3BP5	rs2633979	chr3	15329619	rs2633979	1.0	chr3	15329385	15336762	441210	False	6270092	chr3	15375661	15384722	441224
SH3GL3	rs2642820	chr15	84203402	rs2642820	1	chr15	84201529	84204569	253679	False	1300603	chr15	84113788	84121928	253654
SH3PXD2A	rs1565705	chr10	105440153	rs1565705	1.0	chr10	105438253	105444069	93802	False	3460451	chr10	105614422	105616436	93841
SIRPA	rs156332	chr20	1827015	rs156332	1.0	chr20	1825427	1827194	403860	False	5360193	chr20	1874140	1884738	403874
SIRPA	rs156332	chr20	1827015	rs548475	0.906877	chr20	1832769	1833491	403865	False	5360193	chr20	1874140	1884738	403874
SIRT1	rs10823097	chr10	69636461	rs1885472	0.923539	chr10	69653685	69654887	83784	False	7000224	chr10	69642253	69649273	83782
SIRT5	rs12210104	chr6	13719109	rs12210104	1.0	chr6	13710155	13719139	614519	True	1240600	chr6	13571911	13579894	614479
SKIDA1	rs12358291	chr10	21567436	rs12358291	1.0	chr10	21564197	21568934	70530	False	7200612	chr10	21813815	21818073	70588
SKP1	rs17167302	chr5	133482926	rs6881720,5:133513823,rs79425969,rs13354409,rs13356194,rs13360614	0.817594,0.817594,0.817594,0.817594,0.817594,0.817594	chr5	133510291	133527973	596835	False	2940369	chr5	133560687	133562973	596846
SLAMF1	rs1980606	chr1	160654786	rs1980606	1.0	chr1	160654441	160655155	38068	False	5810136	chr1	160616806	160628001	38056
SLC15A4	rs10734965	chr12	129291412	rs10734965,rs959988,rs959987,rs10773579,rs10773580	1.0,1.0,1.0,0.987233,0.987233	chr12	129291206	129296406	179735	False	6650465	chr12	129304621	129309649	179738
SLC15A4	rs10734965	chr12	129291412	rs4760595,rs73149855	0.895005,0.980864	chr12	129296407	129298956	179736	False	6650465	chr12	129304621	129309649	179738
SLC16A14	rs17261010	chr2	231024732	rs17261010,rs17326933,rs6710057,rs6752144,rs6710106,2:231025543,rs55658028,rs16826767	1.0,0.985224,1.0,1.0,1.0,0.95527,0.95527,1.0	chr2	231023686	231025894	400591	False	2360273	chr2	230932137	230936181	400565
SLC16A14	rs17261010	chr2	231024732	rs6727135,rs6756098,rs6755898,rs1427288,rs1427287,rs1427286,rs72992457	1.0,1.0,1.0,1.0,1.0,1.0,1.0	chr2	231025895	231027134	400592	False	2360273	chr2	230932137	230936181	400565
SLC16A5	rs7218718	chr17	73192778	rs7218718,17:73194442,rs112508837,rs145845525,rs8065996,rs142798347,rs144645844,rs148059152	1.0,0.820326,0.812554,0.820326,0.938579,0.820326,0.820326,0.820326	chr17	73184844	73196129	296172	False	6860082	chr17	73072437	73106961	296159
SLC16A5	rs7218718	chr17	73192778	rs190824641,rs4238979,rs11869880,17:73198827,17:73198828,rs74533562,rs112679822,rs2291026,rs12938575,rs11657106,rs899326	0.820326,0.945927,0.967975,0.968522,0.847399,0.820326,0.804895,0.812554,0.836443,0.937884,0.937884	chr17	73196130	73205218	296173	True	6860082	chr17	73072437	73106961	296159
SLC1A4	rs7576910	chr2	65165521	rs35323004,rs10490210,rs78710034	0.989049,0.978303,0.957402	chr2	65169707	65170926	351257	False	6350392	chr2	65213874	65217698	351266
SLC20A1	rs11692751	chr2	113464228	rs11692751,rs6542080,rs6542081,rs6542082,rs4848293,rs4848294,rs4848295,rs4848296	1.0,0.994736,0.994736,0.948354,1.0,0.994736,0.979029,0.994736	chr2	113463516	113471672	363781	False	6420731	chr2	113402487	113405754	363760
SLC25A37	rs34217343	chr8	23414392	rs34217343,rs11784870,rs11778179,rs2004645,rs1567667	1.0,0.966972,0.975063,0.950073,0.950073	chr8	23413575	23418596	714046	False	620682	chr8	23382771	23389105	714040
SLC25A42	rs28451834	chr19	19260760	rs28451834	1	chr19	19254416	19267011	323242	False	620692	chr19	19167773	19175675	323233
SLC26A8	rs1967966	chr6	36072172	rs6457878,rs3804451	0.983197,1.0	chr6	36075496	36078681	620717	False	270240	chr6	35983290	35993351	620683
SLC2A4	rs7217258	chr17	7395549	rs7217258	1	chr17	7391204	7397561	280229	False	1770097	chr17	7182998	7203974	280198
SLC35C2	rs10211808	chr20	44985764	rs10211808,rs6017792	1.0,1.0	chr20	44977837	44986931	414773	False	7160138	chr20	44991883	45009619	414775
SLC35C2	rs10211808	chr20	44985764	rs10427480	0.835982	chr20	45039081	45042280	414787	False	7160138	chr20	44991883	45009619	414775
SLC38A1	rs7977873	chr12	46595684	rs7977873	1	chr12	46594272	46601890	155630	False	7320382	chr12	46660473	46664623	155648
SLC44A1	rs12342542	chr9	108145909	rs12342542,rs3199966	1.0,1.0	chr9	108144960	108147875	776942	False	4730541	chr9	108002667	108009938	776895
SLC6A17	rs17679376	chr1	110991189	rs17679376,rs4564141	1,1	chr1	110983086	110994350	30442	True	20139	chr1	110691886	110696414	30360
SLC8B1	rs66481138	chr12	113757889	rs60986010,rs6489897,rs6489898,rs7975177,rs7974580,12:113765751,rs73192858,rs67618440,rs73192860,rs16942754,rs67591431,rs73192861,rs73192862,rs66480871,rs57296942,rs59331454,rs7969912,rs16942757,rs67521432,rs67206313,rs67396996	0.800106,0.800106,0.800106,0.800106,0.800106,0.800106,0.800106,0.800106,0.800106,0.800106,0.800106,0.800106,0.800106,0.800106,0.800106,0.800106,0.800106,0.800106,0.800106,0.800106,0.800106	chr12	113761587	113769827	175887	False	2360376	chr12	113794929	113798061	175892
SLC8B1	rs66481138	chr12	113757889	rs7965777	0.800106	chr12	113769828	113771282	175888	False	2360376	chr12	113794929	113798061	175892
SLK	rs10883969	chr10	105884116	rs10883969	1	chr10	105883773	105887538	93925	False	4060021	chr10	105723734	105729377	93869
SLU7	rs1075060	chr5	159826079	rs1075060	1	chr5	159822091	159829658	604556	True	50475	chr5	159844198	159849882	604562
SMAD7	rs4245230	chr18	46469664	rs4245230	1.0	chr18	46467658	46469915	310973	False	4220767	chr18	46474480	46477742	310975
SMARCB1	rs17003930	chr22	24146055	rs17003998,rs9612483,rs5030613,rs34399789,rs28679281,22:24178051,rs1128127,rs9612485	0.861644,0.90738,0.834252,0.834252,0.918726,0.884359,0.965334,0.976699	chr22	24175692	24179509	430862	False	150021	chr22	24121031	24131616	430854
SMCHD1	rs34108187	chr18	2566528	rs34108187,rs3817349,rs3817348,rs3817347,rs3817346	1.0,0.905492,0.905492,0.905492,0.89878	chr18	2564027	2571257	298430	False	6280241	chr18	2655350	2658797	298456
SMCHD1	rs34108187	chr18	2566528	rs3817345,rs17535639,rs2677895	0.91228,0.904691,0.884571	chr18	2571258	2573443	298431	True	6280241	chr18	2655350	2658797	298456
SMCHD1	rs34108187	chr18	2566528	rs12960772	0.814696	chr18	2573444	2586969	298432	False	6280241	chr18	2655350	2658797	298456
SMCHD1	rs34108187	chr18	2566528	rs7233405	0.801397	chr18	2591702	2602212	298438	False	6280241	chr18	2655350	2658797	298456
SMCHD1	rs34108187	chr18	2566528	rs1983346	0.801397	chr18	2611510	2617299	298446	False	6280241	chr18	2655350	2658797	298456
SMCHD1	rs34108187	chr18	2566528	rs112380223	0.801397	chr18	2617300	2623404	298447	False	6280241	chr18	2655350	2658797	298456
SMG5	rs11264472	chr1	156292366	rs3762281	0.978872	chr1	156303491	156305796	36819	False	5090020	chr1	156252139	156252835	36804
SMIM1	rs6680559	chr1	3721387	rs4233023,rs4582731,rs12023761,rs12023762,rs12026284,rs12024538,rs4648348	0.817139,0.822093,0.822093,0.817342,0.822093,0.822093,0.822093	chr1	3768441	3797948	611	True	1510017	chr1	3688547	3690323	592
SMIM20	rs873575	chr4	25906965	rs76279718	0.934555	chr4	25913233	25913844	503684	False	6280386	chr4	25862111	25865782	503670
SMNDC1	rs11195338	chr10	112570243	rs11195338	1	chr10	112563186	112578670	96066	False	6520605	chr10	112061091	112067985	95927
SMPD1	rs72896284	chr11	6418298	rs2682093	0.932849	chr11	6424406	6426567	103808	False	1500193	chr11	6410655	6418631	103804
SMU1	rs10971304	chr9	33007767	rs12236372	0.867765	chr9	33022373	33026220	761014	True	3370661	chr9	33075629	33079209	761030
SMU1	rs10971304	chr9	33007767	rs7859567,9:33034336,9:33034338	0.867765,0.867765,0.867765	chr9	33029511	33036703	761018	False	3370661	chr9	33075629	33079209	761030
SMU1	rs10971304	chr9	33007767	rs10971375,rs16918981,rs16918982,rs117469052	0.867765,0.867765,0.867765,0.867765	chr9	33062772	33071341	761028	False	3370661	chr9	33075629	33079209	761030
SNAPC1	rs2255146	chr14	62044294	rs2255146	1	chr14	62037678	62048427	223392	False	4250309	chr14	62224562	62232524	223457
SNAPC3	rs7046713	chr9	15458921	rs2737829,rs2737842,rs2737841,rs2737837	0.869156,0.851865,0.851865,0.837612	chr9	15481238	15495814	755400	False	2030446	chr9	15421319	15423322	755387
SNAPC4	rs11145930	chr9	139304016	rs11145930,rs4400498	1.0,0.900492	chr9	139300346	139305957	784841	True	2070195	chr9	139279418	139293509	784839
SNCA	rs1442147	chr4	90748738	4:90796637,4:90796638,rs2165614,rs67876224	0.829904,0.859745,0.859745,0.859745	chr4	90792273	90809876	523117	True	5960564	chr4	90752542	90760200	523106
SNX20	rs9926569	chr16	50716307	rs9933594,rs12926429,16:50724635,rs4785448,rs11647143,rs34231814,rs11645448	0.869996,0.863483,0.863483,0.876144,0.863483,0.832221,0.832221	chr16	50723775	50738757	268242	True	3360132	chr16	50704548	50720523	268240
SNX20	rs13332952	chr16	50751972	rs13332952	1.0	chr16	50751120	50754224	268245	False	7320576	chr16	50704548	50720523	268240
SNX20	rs13332952	chr16	50751972	rs1077861,rs9921146,rs7187857	0.959624,0.959811,0.914391	chr16	50757458	50761604	268249	False	7320576	chr16	50704548	50720523	268240
SNX27	rs1891589	chr1	151597661	rs1891589,rs1891591,rs1196352,rs34718348,rs78133549	1.0,0.941511,0.935775,0.924368,0.924199	chr1	151592346	151603108	35728	True	6480095	chr1	151583021	151588065	35725
SOCS4	rs75743211	chr14	55515304	rs75743211	1.0	chr14	55514262	55515892	221297	False	1300349	chr14	55491243	55495489	221284
SORBS2	rs9991822	chr4	186859331	rs9991822	1.0	chr4	186857648	186865827	554093	False	2000630	chr4	186869389	186878777	554097
SOS1	rs297127	chr2	39298071	rs297127,rs297128,rs297129,rs297130	1.0,0.827371,0.827371,0.827371	chr2	39295933	39299905	343200	False	2140519	chr2	39346734	39371804	343215
SOS1	rs297127	chr2	39298071	rs297131	0.921425	chr2	39299906	39300980	343201	False	2140519	chr2	39346734	39371804	343215
SOS1	rs297127	chr2	39298071	rs297132	0.936669	chr2	39300981	39301832	343202	False	2140519	chr2	39346734	39371804	343215
SOS1	rs297127	chr2	39298071	rs297133	0.827371	chr2	39301833	39302974	343203	False	2140519	chr2	39346734	39371804	343215
SOS1	rs297127	chr2	39298071	rs297134,rs297135,rs297136,rs297137,rs212322,rs297138	0.936669,0.827371,0.936669,0.827371,0.849014,0.811701	chr2	39302975	39307509	343204	False	2140519	chr2	39346734	39371804	343215
SOS1	rs297127	chr2	39298071	rs297143,rs297144,rs297145,rs297147,rs297148	0.827371,0.876514,0.905656,0.905656,0.827371	chr2	39319456	39323673	343208	False	2140519	chr2	39346734	39371804	343215
SOS1	rs297127	chr2	39298071	rs297153,rs297155,rs297156,rs297157,rs297158,rs297159,rs297161,rs2924714,rs10177250,rs72909662,rs79361942,rs59732351	0.827371,0.849014,0.92089,0.827371,0.811701,0.827371,0.876514,0.827371,0.876514,0.811701,0.811701,0.811701	chr2	39326800	39337845	343211	False	2140519	chr2	39346734	39371804	343215
SOS1	rs297127	chr2	39298071	rs79378440,rs79756054,rs78905728,rs78421201	0.827371,0.890871,0.827371,0.827371	chr2	39337846	39341028	343212	False	2140519	chr2	39346734	39371804	343215
SOS1	rs297127	chr2	39298071	rs10200058,rs6419600	0.874256,0.905656	chr2	39341029	39343023	343213	False	2140519	chr2	39346734	39371804	343215
SPAG7	rs4790718	chr17	4870893	rs138386642,rs72838334	0.877069,0.877069	chr17	4913538	4923341	279650	False	3440070	chr17	4869734	4876528	279642
SPAG9	rs9894096	chr17	49180862	rs9894096	1.0	chr17	49171578	49182944	289572	True	1770730	chr17	49196498	49200458	289575
SPATA1	rs9701126	chr1	85239564	rs9701126	1.0	chr1	85238136	85241644	22307	False	3870538	chr1	84970647	84978264	22219
SPATA16	rs1512747	chr3	172851177	rs1512747,rs1877485	1.0,0.979898	chr3	172849314	172854694	488965	False	4490097	chr3	172858855	172871401	488968
SPATA19	rs11223357	chr11	132945399	rs11223357	1	chr11	132944704	132947203	141153	False	3840022	chr11	133713086	133720159	141374
SPATA5L1	rs10519022	chr15	45663684	rs2467854,rs7402650,rs7402632	0.960798,0.941083,0.973672	chr15	45700516	45702610	242713	False	7400619	chr15	45693059	45696304	242710
SPATA5L1	rs10519022	chr15	45663684	rs12440038,rs2467858,rs60476496	0.96064,0.941353,0.954099	chr15	45705908	45715798	242717	False	7400619	chr15	45693059	45696304	242710
SPATA5L1	rs10519022	chr15	45663684	rs1974981	0.865513	chr15	45727966	45729267	242723	False	7400619	chr15	45693059	45696304	242710
SPRED1	rs12901075	chr15	38359137	rs12901075,rs16966212,rs16966213,rs34633205	1.0,1.0,0.963009,0.963009	chr15	38358235	38364908	240782	False	5700707	chr15	38541154	38545509	240848
SRGN	rs10823286	chr10	70820994	rs10823286,rs10823287,rs7909789	1.0,0.873471,0.868705	chr10	70814231	70824965	84065	False	360500	chr10	70829816	70851186	84071
SRI	rs1063964	chr7	87835469	rs1063964	1	chr7	87835185	87836702	686570	False	2900626	chr7	87842176	87864521	686576
SRI	rs1063964	chr7	87835469	rs1063964	1	chr7	87835185	87836702	686570	False	6770392	chr7	87842176	87864521	686576
SRP68	rs11077813	chr17	74336545	rs11077813	1	chr17	74334376	74339546	296398	False	1340750	chr17	74067924	74075464	296320
SSBP2	rs324913	chr5	81388861	rs324911,rs12515069	0.938484,0.938484	chr5	81400592	81403334	580158	False	6480349	chr5	81033999	81050082	580054
SSBP2	rs324913	chr5	81388861	5:81447669	0.848243	chr5	81446284	81449283	580171	False	6480349	chr5	81033999	81050082	580054
ST3GAL4	rs580145	chr11	126079939	rs580145	1.0	chr11	126077102	126082483	139060	True	4200754	chr11	126224708	126228218	139098
ST3GAL4	rs580145	chr11	126079939	rs588361	0.839368	chr11	126082755	126087844	139062	True	4200754	chr11	126224708	126228218	139098
ST6GAL1	rs1063539	chr3	186575392	rs1063539,3:186575720	1.0,0.828252	chr3	186574228	186578496	493065	False	1260601	chr3	186646094	186650319	493078
ST6GAL1	rs1063539	chr3	186575392	rs79416917	0.935557	chr3	186578497	186590077	493066	False	1260601	chr3	186646094	186650319	493078
STAMBPL1	rs72820095	chr10	90341844	rs72820095	1	chr10	90341165	90342515	89542	False	7150059	chr10	90638215	90640944	89648
STAU1	rs3818064	chr20	47894894	rs118109579	0.846828	chr20	47895796	47896526	415479	False	3450102	chr20	47803697	47808225	415456
STC2	rs116649210	chr5	172401664	rs17718169,rs7709170,rs7708903	0.950829,0.803417,0.803417	chr5	172404384	172408985	608389	False	1170170	chr5	172753749	172756985	608477
STIM1	rs11030918	chr11	4115487	rs11030918,rs12806698,rs10835611,rs7111104	1.0,0.803067,0.876983,0.866685	chr11	4115324	4123273	103119	True	1260524	chr11	3872404	3879208	103057
STIM1	rs11030918	chr11	4115487	rs7932702	0.88219	chr11	4123914	4127123	103121	False	1260524	chr11	3872404	3879208	103057
STIM1	rs11030918	chr11	4115487	rs7940013,rs2268168,rs2056853,rs3817657,rs4910886,rs4910887,rs35359151,rs12290828	0.855341,0.887435,0.876983,0.882696,0.877525,0.866128,0.877525,0.877525	chr11	4130110	4145084	103123	False	1260524	chr11	3872404	3879208	103057
STIM1	rs11030918	chr11	4115487	rs2165728	0.872393	chr11	4145085	4149213	103124	False	1260524	chr11	3872404	3879208	103057
STIM1	rs11030918	chr11	4115487	rs4910599	0.850256	chr11	4155598	4156232	103128	False	1260524	chr11	3872404	3879208	103057
SUGP2	rs4808907	chr19	19136541	rs12979565,rs8104799	0.9517,0.972151	chr19	19148777	19151707	323229	False	1070053	chr19	19143831	19146583	323227
SWAP70	rs360153	chr11	9762274	rs360153	1.0	chr11	9761882	9763361	104792	False	6200753	chr11	9673270	9690711	104767
SWAP70	rs360153	chr11	9762274	rs378825,rs491205	0.978317,0.946194	chr11	9763362	9770227	104793	False	6200753	chr11	9673270	9690711	104767
SWAP70	rs360153	chr11	9762274	rs472109	0.956756	chr11	9770228	9773009	104794	False	6200753	chr11	9673270	9690711	104767
SYNJ2	rs1744179	chr6	158490257	rs1744179	1	chr6	158489191	158497968	658161	False	4200593	chr6	158401476	158412915	658133
SYT17	rs7498215	chr16	19459027	rs12930873	0.831165	chr16	19468834	19490531	263226	False	1470176	chr16	19175423	19180808	263144
SYTL2	rs520500	chr11	85451938	rs520500	1.0	chr11	85445935	85456666	126634	False	6760037	chr11	85517726	85525349	126651
TAF5L	rs2002235	chr1	230179885	rs4562634,rs4287183,rs12406877,rs34056135	0.890594,0.890594,0.890594,0.890594	chr1	230187620	230192575	58839	False	10279	chr1	229759689	229763411	58719
TAX1BP1	rs6947004	chr7	27642318	rs759268	0.822148	chr7	27691402	27697718	669772	False	4920739	chr7	27772675	27780242	669796
TBC1D4	rs1012277	chr13	75902377	rs9543903	0.983538	chr13	75903154	75903674	198515	False	7650669	chr13	76054492	76056653	198569
TBXAS1	rs1107952	chr7	139518205	rs1107952,rs10277434,rs10228337,rs60503820,rs12532701	1.0,0.911815,0.911815,0.911815,0.911815	chr7	139517882	139523930	702004	False	3940390	chr7	139472294	139479347	701990
TBXAS1	rs1107952	chr7	139518205	rs6969517,rs1019178,rs723670	0.835047,0.835047,0.867296	chr7	139523931	139527878	702005	False	3940390	chr7	139472294	139479347	701990
TCF12	rs3816752	chr15	56992844	rs7165831,rs538382	0.90498,0.808189	chr15	56996289	57000238	246213	False	4200291	chr15	57203919	57215451	246280
TCF12	rs3816752	chr15	56992844	rs795032,rs553421,rs521904,rs11638580,rs1424694,rs12905514	0.817321,0.820865,0.815175,0.820865,0.820865,0.820865	chr15	57000364	57007861	246215	False	4200291	chr15	57203919	57215451	246280
TCF12	rs3816752	chr15	56992844	rs7162317	0.805934	chr15	57010788	57012253	246217	False	4200291	chr15	57203919	57215451	246280
TCF12	rs3816752	chr15	56992844	rs7169454,rs7168178,rs12438709,rs12442018	0.888803,0.888803,0.888803,0.866576	chr15	57012254	57013844	246218	False	4200291	chr15	57203919	57215451	246280
TCF12	rs3816752	chr15	56992844	rs12595822,rs12593286	0.810539,0.894	chr15	57014145	57016574	246220	False	4200291	chr15	57203919	57215451	246280
TCF12	rs3816752	chr15	56992844	rs12913361	0.817321	chr15	57016575	57018283	246221	False	4200291	chr15	57203919	57215451	246280
TCF12	rs3816752	chr15	56992844	rs12900244,rs8025391	0.805934,0.883643	chr15	57018284	57021051	246222	False	4200291	chr15	57203919	57215451	246280
TCF12	rs3816752	chr15	56992844	rs7165831,rs538382	0.90498,0.808189	chr15	56996289	57000238	246213	False	50086	chr15	57203919	57215451	246280
TCF12	rs3816752	chr15	56992844	rs795032,rs553421,rs521904,rs11638580,rs1424694,rs12905514	0.817321,0.820865,0.815175,0.820865,0.820865,0.820865	chr15	57000364	57007861	246215	False	50086	chr15	57203919	57215451	246280
TCF12	rs3816752	chr15	56992844	rs7162317	0.805934	chr15	57010788	57012253	246217	False	50086	chr15	57203919	57215451	246280
TCF12	rs3816752	chr15	56992844	rs7169454,rs7168178,rs12438709,rs12442018	0.888803,0.888803,0.888803,0.866576	chr15	57012254	57013844	246218	False	50086	chr15	57203919	57215451	246280
TCF12	rs3816752	chr15	56992844	rs12595822,rs12593286	0.810539,0.894	chr15	57014145	57016574	246220	False	50086	chr15	57203919	57215451	246280
TCF12	rs3816752	chr15	56992844	rs12913361	0.817321	chr15	57016575	57018283	246221	False	50086	chr15	57203919	57215451	246280
TCF12	rs3816752	chr15	56992844	rs12900244,rs8025391	0.805934,0.883643	chr15	57018284	57021051	246222	False	50086	chr15	57203919	57215451	246280
TCF12	rs16977567	chr15	57810093	rs2172614,rs1666567,15:57827193	0.929802,0.929802,0.929802	chr15	57822502	57830112	246483	False	5260301	chr15	57203919	57215451	246280
TCTN3	rs7073973	chr10	97469227	rs7081414,rs3938778	0.838455,0.838455	chr10	97503518	97508723	91756	False	4390494	chr10	97452415	97456998	91746
TCTN3	rs7896855	chr10	97569439	rs7896855	1	chr10	97568045	97575103	91778	False	6620056	chr10	97452415	97456998	91746
TCTN3	rs10882680	chr10	97640542	rs10882680	1.0	chr10	97640104	97640901	91807	False	5910615	chr10	97452415	97456998	91746
TCTN3	rs10882680	chr10	97640542	rs7893601	0.945154	chr10	97643606	97648004	91809	False	5910615	chr10	97452415	97456998	91746
TGFBI	rs10074474	chr5	135334847	rs10074474,rs10074539,rs10079806,rs6882087	1.0,1.0,1.0,0.889924	chr5	135333039	135347357	597285	False	7650358	chr5	135362850	135367486	597293
TGFBR2	rs2117229	chr3	30264820	rs2117229	1.0	chr3	30259561	30265154	446142	False	5310041	chr3	30646159	30650167	446261
TGFBR2	rs2117229	chr3	30264820	rs1816449	0.959696	chr3	30265163	30265678	446144	False	5310041	chr3	30646159	30650167	446261
TGFBR2	rs2276767	chr3	30732821	rs2276767	1.0	chr3	30728109	30734708	446288	False	5490070	chr3	30646159	30650167	446261
TGFBR2	rs2276767	chr3	30732821	rs744751,rs731465,rs1461085,rs6550009,rs7633119,rs13072373,3:30738761	0.982539,0.982539,0.982539,0.982539,0.976763,0.965342,0.861463	chr3	30734709	30740608	446289	False	5490070	chr3	30646159	30650167	446261
TGM1	rs11158663	chr14	24856614	rs11158663	1.0	chr14	24853379	24863226	211712	False	6370615	chr14	24731743	24732695	211685
TGOLN2	rs2166531	chr2	85737304	rs6729475	0.825556	chr2	85763584	85765297	357344	False	5700672	chr2	85553989	85556149	357302
TGOLN2	rs2166531	chr2	85737304	rs4258795	0.819297	chr2	85765298	85769112	357345	True	5700672	chr2	85553989	85556149	357302
THAP4	rs2097976	chr2	242123707	rs2097976,2:242124704,rs6437247,rs4675827	1.0,0.82872,0.807885,0.945579	chr2	242119937	242135564	403259	True	1470523	chr2	242563102	242581025	403335
THAP4	rs6437235	chr2	242022530	rs56237013,rs2286324,rs10190912,rs6437238,2:242044445,2:242044985	0.925682,0.925682,0.941893,0.928256,0.86506,0.82511	chr2	242038825	242045336	403240	True	6130377	chr2	242563102	242581025	403335
THBD	rs844876	chr20	23102182	rs844876,rs844878,rs844880,rs844881,rs844884,rs844885	1.0,0.866378,0.902206,0.866378,0.866378,0.866378	chr20	23100496	23105536	410137	False	5720369	chr20	23027371	23034119	410114
THBD	rs844876	chr20	23102182	rs844886,20:23105887,rs844887,rs844888,rs844889,rs844891	0.866378,0.866378,0.866378,0.866378,0.866378,0.854333	chr20	23105691	23114017	410140	False	5720369	chr20	23027371	23034119	410114
THBS1	rs12907993	chr15	39590057	rs12907993	1.0	chr15	39589710	39590717	241188	False	5810685	chr15	39872009	39875707	241277
THEM4	rs6685187	chr1	151858888	rs6685187,rs6698740	1.0,1.0	chr1	151856789	151861792	35792	False	6100010	chr1	151879964	151884233	35802
THEM4	rs6685187	chr1	151858888	rs1060870,rs12067594	1.0,0.988846	chr1	151861840	151867124	35794	False	6100010	chr1	151879964	151884233	35802
THEM4	rs6685187	chr1	151858888	rs10788818	0.824888	chr1	151891506	151893937	35805	False	6100010	chr1	151879964	151884233	35802
THEM4	rs6685187	chr1	151858888	rs4845409,1:151894870,rs4845713,rs10788820,1:151897229,rs3007711	0.819542,0.824522,0.824522,0.808716,0.824522,0.824522	chr1	151893938	151897488	35806	False	6100010	chr1	151879964	151884233	35802
THEM4	rs6685187	chr1	151858888	rs3007670,rs3007685,rs2999541,rs12562586,rs1907040,rs2130525,rs2338209,rs2999545	0.824522,0.824522,0.824522,0.824522,0.804723,0.896408,0.810539,0.917786	chr1	151897489	151904253	35807	False	6100010	chr1	151879964	151884233	35802
THEMIS2	rs34631302	chr1	28208327	rs34631302,rs3766398,rs3766399,rs3766400	1.0,0.944437,0.944437,0.944437	chr1	28205554	28218420	6052	False	2470240	chr1	28184682	28203673	6050
THNSL2	rs12614739	chr2	88453830	rs12614739,2:88453986,2:88453992,rs10192930	1.0,0.821744,0.853109,0.900084	chr2	88446027	88460197	358003	False	3180719	chr2	88464032	88472383	358007
THOC1	rs8091082	chr18	438460	rs8091082	1.0	chr18	437912	448450	297788	False	5570309	chr18	266478	271647	297735
THYN1	rs674487	chr11	133961452	rs674487	1.0	chr11	133960453	133961785	141433	False	3360280	chr11	134121555	134127162	141512
TIAM1	rs500486	chr21	32825090	rs500486	1.0	chr21	32818943	32833028	425337	False	2760242	chr21	32926552	32933406	425365
TIAM1	rs500486	chr21	32825090	rs2833420	0.821553	chr21	32847886	32850623	425343	False	2760242	chr21	32926552	32933406	425365
TIMM10	rs2649652	chr11	57324428	rs2649652	1.0	chr11	57318024	57324823	119465	False	3310376	chr11	57295377	57298400	119460
TIMM10	rs2649652	chr11	57324428	rs2729374,rs2649650	0.984625,0.976959	chr11	57326345	57330426	119468	False	3310376	chr11	57295377	57298400	119460
TIMM10	rs2649652	chr11	57324428	rs2848625,rs2511983,rs489858	0.954185,0.931405,0.860587	chr11	57330427	57349451	119469	True	3310376	chr11	57295377	57298400	119460
TMEM114	rs11074997	chr16	8982642	rs11074997	1	chr16	8982345	8984778	260649	False	5290136	chr16	8621800	8623057	260576
TMEM116	rs7959454	chr12	112732608	rs2301723	0.873848	chr12	112840359	112843372	175697	False	2070736	chr12	112439455	112451949	175602
TMEM128	rs2120008	chr4	4327044	rs2120008	1	chr4	4320421	4327909	497282	False	3180112	chr4	4245174	4252905	497252
TMEM194A	rs78884607	chr12	56991476	rs73113820	0.913388	chr12	57022867	57030701	158238	True	4610066	chr12	57478046	57490484	158354
TMEM223	rs2241908	chr11	62555242	rs4693	0.810327	chr11	62563770	62575324	120845	True	4290132	chr11	62552270	62559742	120843
TMEM223	rs2241908	chr11	62555242	rs4693	0.810327	chr11	62563770	62575324	120845	True	6370367	chr11	62552270	62559742	120843
TMEM245	rs72758395	chr9	111772476	rs72758395,rs72758396	1.0,1.0	chr9	111770037	111776135	778059	True	2940687	chr9	111881085	111886361	778093
TMEM245	rs72758395	chr9	111772476	rs12686767	0.990115	chr9	111791840	111796744	778065	False	2940687	chr9	111881085	111886361	778093
TMEM245	rs72758395	chr9	111772476	rs489283	0.888989	chr9	111797076	111801373	778068	False	2940687	chr9	111881085	111886361	778093
TMEM245	rs72758395	chr9	111772476	rs72760319	0.990115	chr9	111801374	111806328	778069	False	2940687	chr9	111881085	111886361	778093
TMEM245	rs72758395	chr9	111772476	rs839011,rs17792944,rs17802358	0.887697,0.96062,0.932144	chr9	111810212	111826236	778073	False	2940687	chr9	111881085	111886361	778093
TMEM245	rs72758395	chr9	111772476	rs56065014	0.854601	chr9	111826237	111832841	778074	False	2940687	chr9	111881085	111886361	778093
TMEM245	rs72758395	chr9	111772476	rs72760338,9:111834203,rs55728197	0.932144,0.854601,0.96062	chr9	111832842	111842439	778075	False	2940687	chr9	111881085	111886361	778093
TMEM245	rs72758395	chr9	111772476	rs1361398	0.902892	chr9	111851030	111860574	778084	False	2940687	chr9	111881085	111886361	778093
TMEM245	rs72758395	chr9	111772476	rs4637915,rs16913837	0.902892,0.893203	chr9	111871257	111876059	778089	False	2940687	chr9	111881085	111886361	778093
TMEM30A	rs240428	chr6	75958864	rs240428,rs240429,rs240430	1.0,0.868949,0.868949	chr6	75954895	75960734	632171	True	1240039	chr6	75992327	76005024	632179
TMEM30A	rs240428	chr6	75958864	rs683943,rs448854,rs397039,rs117512,rs654428,rs381141,rs638590	0.868949,0.868949,0.868949,0.868949,0.868949,0.868949,0.868949	chr6	75960792	75965067	632173	False	1240039	chr6	75992327	76005024	632179
TMEM30A	rs240428	chr6	75958864	rs418485,rs240381,rs147523	0.868949,0.868949,0.868949	chr6	75965253	75968809	632175	False	1240039	chr6	75992327	76005024	632179
TMEM30A	rs240428	chr6	75958864	rs240385,rs240386,rs240389,rs240393	0.868949,0.868949,0.868949,0.868949	chr6	75968810	75976992	632176	False	1240039	chr6	75992327	76005024	632179
TMEM30A	rs240428	chr6	75958864	rs240396,rs240397,rs240398	0.868949,0.868949,0.868949	chr6	75976993	75980537	632177	False	1240039	chr6	75992327	76005024	632179
TMEM60	rs848465	chr7	77591968	rs848465	1.0	chr7	77589504	77599436	683258	False	4480368	chr7	77426595	77434807	683200
TMEM70	rs7010599	chr8	74890431	rs1053079,rs1053077	0.958025,0.958025	chr8	74893521	74893970	728889	False	3780161	chr8	74881833	74889014	728887
TMEM70	rs7010599	chr8	74890431	rs1053054,rs6472811,rs3816751	0.958025,0.958025,0.873753	chr8	74893971	74895615	728890	False	3780161	chr8	74881833	74889014	728887
TMEM70	rs7010599	chr8	74890431	rs16938755,rs10086976,rs10102014,rs10957691,rs28435175,rs28718132	0.873753,0.873753,0.958025,0.873753,0.873753,0.873753	chr8	74903658	74910299	728894	False	3780161	chr8	74881833	74889014	728887
TMOD1	rs2805803	chr9	100337953	rs2805791,9:100354352	0.886981,0.886981	chr9	100352075	100355879	774565	False	3140520	chr9	100263198	100263482	774548
TNFAIP8	rs59406275	chr5	118715212	rs59406275,rs7722172,rs10064524	1.0,0.939362,0.969249	chr5	118715127	118719697	592129	False	5340521	chr5	118600720	118609276	592091
TNFAIP8	rs59406275	chr5	118715212	rs7701561,rs6882000,rs55933899,rs10041464,rs73790852,rs72788136,rs3797344	0.969249,1.0,0.969249,0.969249,0.969249,0.969249,0.969249	chr5	118719879	118729275	592131	False	5340521	chr5	118600720	118609276	592091
TNFAIP8	rs59406275	chr5	118715212	rs3797345,rs6891981,rs3733856,5:118732328,rs7723933	0.969249,0.969249,1.0,1.0,0.969249	chr5	118729276	118734058	592132	False	5340521	chr5	118600720	118609276	592091
TNFAIP8	rs59406275	chr5	118715212	rs3813311	1.0	chr5	118734059	118735929	592133	False	5340521	chr5	118600720	118609276	592091
TNFAIP8	rs59406275	chr5	118715212	rs6876817	1.0	chr5	118735930	118737359	592134	False	5340521	chr5	118600720	118609276	592091
TNFRSF10B	rs4268128	chr8	22937856	rs7834950,rs11135696,rs6983885	0.946636,0.992266,0.96922	chr8	22940865	22946103	713926	True	2600463	chr8	22923447	22927826	713920
TNFRSF1A	rs11064010	chr12	6160146	rs11064010	1.0	chr12	6158135	6165745	143399	False	4670750	chr12	6444218	6455942	143458
TNFSF8	rs7872878	chr9	117682077	rs10081728,rs4979473,rs726657,rs911603,rs1322060	0.861615,0.871323,0.871323,0.812093,0.842947	chr9	117695434	117697700	779655	False	1240209	chr9	117691693	117694379	779653
TNFSF8	rs7872878	chr9	117682077	rs927375	0.812093	chr9	117697701	117701488	779656	False	1240209	chr9	117691693	117694379	779653
TOM1	rs138785	chr22	35724659	rs138785	1	chr22	35722282	35730277	433680	False	2360706	chr22	35694200	35697633	433674
TOM1	rs138785	chr22	35724659	rs138785	1	chr22	35722282	35730277	433680	False	2710711	chr22	35694200	35697633	433674
TOMM20	rs10925635	chr1	235573486	rs10925635	1.0	chr1	235572411	235574269	60404	False	3460121	chr1	235290218	235295119	60335
TOMM20	rs10925635	chr1	235573486	rs10925635	1.0	chr1	235572411	235574269	60404	False	6290681	chr1	235290218	235295119	60335
TOR1AIP1	rs4651011	chr1	179018783	rs12041914,rs2025581,rs4652352,rs4652353	0.932834,0.911803,0.947629,0.942488	chr1	179036850	179043493	43755	False	20403	chr1	179850507	179855772	43960
TOX2	rs6031337	chr20	42699984	rs6031337	1.0	chr20	42695870	42703174	414247	False	1010736	chr20	42539898	42548922	414216
TP53TG1	rs802031	chr7	86961362	rs802038,rs802039,rs802040,rs802041,rs802023	0.970946,0.94344,0.992699,0.992699,0.992699	chr7	86978679	86985931	686321	False	3850026	chr7	86971980	86975632	686319
TPCN1	rs12828094	chr12	113633039	rs12828094	1.0	chr12	113631626	113635711	175867	False	1070097	chr12	113653872	113660136	175870
TPCN1	rs12828094	chr12	113633039	rs75147158	0.805917	chr12	113661999	113667648	175872	False	1070097	chr12	113653872	113660136	175870
TPCN1	rs12828094	chr12	113633039	rs34779278	0.941686	chr12	113668907	113673667	175874	False	1070097	chr12	113653872	113660136	175870
TPP1	rs7487	chr11	6634189	rs7487	1.0	chr11	6628173	6634338	103865	True	670113	chr11	6639397	6641096	103869
TPRG1L	rs7526126	chr1	3558121	1:3560984,rs60206806,rs76161888	0.832774,0.832774,0.962287	chr1	3560027	3563672	577	False	4260722	chr1	3531260	3544978	572
TRAF3IP3	rs623360	chr1	209952865	rs651141	0.915526	chr1	209955276	209959693	52890	True	3450154	chr1	209917292	209934418	52879
TRAF3IP3	rs623360	chr1	209952865	rs846808	0.836263	chr1	209975584	209980570	52896	True	3450154	chr1	209917292	209934418	52879
TRAF6	rs4756304	chr11	36285089	rs4756304	1	chr11	36283445	36291435	113134	False	6330026	chr11	36528362	36538466	113198
TRAK1	rs13091673	chr3	42228739	rs13091673,rs1965217	1.0,0.98939	chr3	42228259	42232557	449743	False	6270347	chr3	42053951	42056201	449686
TRAK2	rs888011	chr2	202521426	rs888011,2:202522331	1.0,0.870665	chr2	202520738	202524774	391806	False	110075	chr2	202315723	202317308	391752
TRDMT1	rs12771477	chr10	17209464	rs10490958,rs7912064	0.988347,0.988347	chr10	17233428	17234402	69178	False	6840121	chr10	17243060	17248253	69183
TRDMT1	rs12771477	chr10	17209464	rs9804306,rs34539222	0.959898,0.982571	chr10	17235455	17239013	69181	False	6840121	chr10	17243060	17248253	69183
TRIM24	rs7794092	chr7	137888939	rs7794092,rs10268501	1.0,0.86037	chr7	137885937	137894490	701589	False	6510196	chr7	138143717	138146035	701652
TRIM24	rs7794092	chr7	137888939	rs7794092,rs10268501	1.0,0.86037	chr7	137885937	137894490	701589	False	3800097	chr7	138143717	138146035	701652
TRIT1	rs1974206	chr1	40308918	rs3131689	0.903533	chr1	40359478	40360050	8870	False	7210092	chr1	40347371	40353277	8867
TRMT10C	rs9755773	chr3	101125194	rs9755773	1.0	chr3	101120607	101125509	466589	False	2600079	chr3	101269444	101281827	466632
TRMT10C	rs9755773	chr3	101125194	rs10936608,rs10936609,rs35669002,rs2317698,rs112684412,rs4683898,rs66862741,rs66516412,rs6784364,rs6784589,rs6769428,rs7630419,rs6777409,rs4683901,rs10804836,rs10804837,rs9845216,rs9822318,rs9822356,rs4482646,rs4508750	0.899867,0.899867,0.889545,0.889545,0.889545,0.889545,0.889545,0.889545,0.889545,0.889545,0.889545,0.878896,0.846281,0.879719,0.889545,0.889545,0.889545,0.889545,0.889545,0.889545,0.889545	chr3	101125815	101138049	466591	False	2600079	chr3	101269444	101281827	466632
TRMT10C	rs9755773	chr3	101125194	rs34407049,rs55972805,rs13314150	0.889545,0.889545,0.889545	chr3	101139295	101145300	466593	False	2600079	chr3	101269444	101281827	466632
TRMT10C	rs9755773	chr3	101125194	rs17344542,rs4510364,rs13315363,3:101150627,3:101150716,rs2317701,rs2317702	0.889545,0.873607,0.873972,0.879282,0.812249,0.879282,0.879282	chr3	101145974	101151587	466595	False	2600079	chr3	101269444	101281827	466632
TRMT10C	rs9755773	chr3	101125194	rs4350900,rs9849685,rs9865059,rs9290402,rs9290403,rs4683848,rs9881145	0.838826,0.838826,0.843233,0.838826,0.838826,0.838826,0.838826	chr3	101223340	101228073	466611	False	2600079	chr3	101269444	101281827	466632
TRMT10C	rs9755773	chr3	101125194	rs56290975,rs4479567,rs2317705,rs2873540,rs2317704,rs9681493,rs9682313	0.838826,0.838826,0.838826,0.838826,0.838826,0.833621,0.833621	chr3	101228074	101232823	466612	True	2600079	chr3	101269444	101281827	466632
TRMT10C	rs9755773	chr3	101125194	rs4553954	0.833621	chr3	101232824	101233375	466613	False	2600079	chr3	101269444	101281827	466632
TRMT10C	rs9755773	chr3	101125194	rs7638912,rs2317706	0.82844,0.823283	chr3	101234830	101236838	466615	False	2600079	chr3	101269444	101281827	466632
TRMT10C	rs9755773	chr3	101125194	rs4683849,rs7635133,rs16843947,rs9851091	0.833621,0.818955,0.82844,0.823283	chr3	101236839	101241007	466616	False	2600079	chr3	101269444	101281827	466632
TRMT112	rs2701539	chr11	63963378	rs2701539	1.0	chr11	63960495	63963532	121181	False	5420398	chr11	64076978	64089926	121201
TRMT112	rs2701539	chr11	63963378	rs77281744,rs2070232	0.977789,1.0	chr11	63967115	63972259	121184	False	5420398	chr11	64076978	64089926	121201
TRMT112	rs2701539	chr11	63963378	rs80280955,rs17851033	1.0,1.0	chr11	63975367	63979649	121187	False	5420398	chr11	64076978	64089926	121201
TRMT112	rs2701539	chr11	63963378	rs59250939	1.0	chr11	63984435	63987868	121191	False	5420398	chr11	64076978	64089926	121201
TRMT6	rs6516064	chr20	5699186	rs6516064	1	chr20	5695540	5701531	404759	False	4060280	chr20	5929472	5933156	404832
TROVE2	rs74130658	chr1	192460535	rs74130658	1.0	chr1	192455157	192460596	47909	True	3610470	chr1	193025896	193031393	48110
TROVE2	rs74130658	chr1	192460535	rs7515864,rs6664162,rs10921171,rs10921172,rs75307378	0.887657,0.887657,0.887657,0.887657,0.85686	chr1	192460597	192463337	47910	False	3610470	chr1	193025896	193031393	48110
TROVE2	rs74130658	chr1	192460535	rs74585232	0.895784	chr1	192463338	192464114	47911	False	3610470	chr1	193025896	193031393	48110
TROVE2	rs74130658	chr1	192460535	rs76376003	0.872354	chr1	192464115	192465813	47912	False	3610470	chr1	193025896	193031393	48110
TRPT1	rs688241	chr11	63885769	rs80280955,rs17851033	0.849067,0.849067	chr11	63975367	63979649	121187	False	940669	chr11	63987869	63997286	121192
TSEN34	rs11666543	chr19	54711981	rs11666543	1.0	chr19	54711969	54715550	331135	False	5820528	chr19	54693495	54693792	331129
TSEN34	rs11666543	chr19	54711981	rs11666543	1.0	chr19	54711969	54715550	331135	False	5890497	chr19	54693495	54693792	331129
TSHR	rs140200601	chr14	81929088	rs140200601,rs7151990	1.0,0.822627	chr14	81921832	81938146	229127	False	4050022	chr14	81420768	81423583	228969
TTC26	rs6972391	chr7	138569977	rs6972391,rs6467815	1.0,0.807902	chr7	138568454	138575746	701769	False	1580400	chr7	138818179	138827939	701838
TTC40	rs2806445	chr10	134948164	rs2806445,rs12767123,rs12772066,rs4258296	1.0,0.880317,0.870179,0.86017	chr10	134938705	134957099	102311	False	1410202	chr10	134753878	134761213	102282
TUBB6	rs12455756	chr18	12298067	rs34685983	0.958639	chr18	12299064	12299384	301377	False	1570092	chr18	12306674	12309392	301380
TUFM	rs8049439	chr16	28837515	rs8049439,rs8062405	1.0,0.948899	chr16	28831275	28839157	265602	True	6370097	chr16	28857441	28873232	265605
UBE2D3	rs223487	chr4	103683546	rs223487	1.0	chr4	103678311	103702172	527314	True	6370040	chr4	103788991	103800652	527343
UBE3C	rs8101	chr7	157061474	rs8101	1.0	chr7	157060760	157062756	706879	False	6560750	chr7	156927915	156935000	706850
UBE3C	rs8101	chr7	157061474	rs1182410	0.994136	chr7	157062757	157068596	706880	False	6560750	chr7	156927915	156935000	706850
UBXN11	rs193142354	chr1	26608867	rs193142354	1	chr1	26606182	26609836	5721	False	7610594	chr1	26643927	26645883	5728
UFD1L	rs11702898	chr22	19293643	rs12166217,rs11912466	1.0,1.0	chr22	19295746	19300166	429973	False	1260475	chr22	19460522	19472869	430019
UFD1L	rs11702898	chr22	19293643	rs73160263	0.965966	chr22	19303611	19306659	429975	False	1260475	chr22	19460522	19472869	430019
UHMK1	rs4656369	chr1	162445326	rs465420,rs464649,rs459064,rs12030402	0.886398,0.886398,0.886398,0.842126	chr1	162455614	162460699	38520	False	4180612	chr1	162461812	162468672	38522
UHMK1	rs4656369	chr1	162445326	1:162485360	0.804076	chr1	162484955	162485537	38527	False	4180612	chr1	162461812	162468672	38522
UHRF1BP1L	rs7975157	chr12	100601847	rs7975157	1.0	chr12	100596175	100601956	172362	False	7160653	chr12	100532837	100543154	172348
UHRF1BP1L	rs7975157	chr12	100601847	rs7970382	0.964953	chr12	100601957	100605612	172363	False	7160653	chr12	100532837	100543154	172348
UNC45A	rs113788766	chr15	91111549	rs7162010,rs7162382	0.985566,0.870763	chr15	91138154	91142491	255516	False	3460368	chr15	91477137	91484708	255575
UNC45A	rs113788766	chr15	91111549	rs78207489	0.81626	chr15	91173521	91183350	255522	False	3460368	chr15	91477137	91484708	255575
UNC45A	rs113788766	chr15	91111549	rs80120194	0.803744	chr15	91183351	91193004	255523	False	3460368	chr15	91477137	91484708	255575
UNCX	rs12536923	chr7	1411021	rs60140167	0.809036	chr7	1472015	1489183	662028	False	4060253	chr7	1267808	1273873	661999
UPP1	rs2708871	chr7	48112772	rs2686802	0.927443	chr7	48115109	48117507	675681	False	7570673	chr7	48126862	48130341	675686
UPP1	rs2708871	chr7	48112772	rs2686803	0.958313	chr7	48117508	48119688	675682	False	7570673	chr7	48126862	48130341	675686
UPP1	rs2708871	chr7	48112772	rs9639019,rs11768083	0.927079,0.871716	chr7	48132067	48143130	675688	False	7570673	chr7	48126862	48130341	675686
UPP1	rs7800590	chr7	48041945	rs7800590	1	chr7	48038267	48043393	675660	False	7400445	chr7	48126862	48130341	675686
UPP1	rs2708909	chr7	48051679	rs2708909	1.0	chr7	48043394	48052027	675661	False	7200487	chr7	48126862	48130341	675686
UPP1	rs2708909	chr7	48051679	rs2140113,rs1915963,rs2348669,rs2686781	0.804134,0.811968,0.808466,0.894563	chr7	48054720	48061023	675664	False	7200487	chr7	48126862	48130341	675686
UPP1	rs2708909	chr7	48051679	rs12537979,rs1318327,rs2708874,rs1915969	0.802408,0.802408,0.978989,0.802408	chr7	48070751	48073093	675670	False	7200487	chr7	48126862	48130341	675686
UPP1	rs2708909	chr7	48051679	rs2686783,rs2708851	0.937653,0.942827	chr7	48077826	48088722	675672	False	7200487	chr7	48126862	48130341	675686
UPP1	rs2708909	chr7	48051679	rs10276338,7:48091989	0.820582,0.820582	chr7	48089385	48092910	675674	False	7200487	chr7	48126862	48130341	675686
UPP1	rs2708909	chr7	48051679	rs2686795	0.811045	chr7	48097307	48102935	675678	False	7200487	chr7	48126862	48130341	675686
USP48	rs6426724	chr1	22049667	rs6426724	1.0	chr1	22044896	22050482	4694	False	6980082	chr1	22108302	22111128	4713
USP48	rs6426724	chr1	22049667	rs16825896	0.960914	chr1	22052838	22054589	4697	False	6980082	chr1	22108302	22111128	4713
USP48	rs6426724	chr1	22049667	rs10753517,rs7541528	0.977439,0.91805	chr1	22061718	22066251	4700	False	6980082	chr1	22108302	22111128	4713
USP48	rs6426724	chr1	22049667	rs7538354	0.966239	chr1	22075654	22077500	4704	False	6980082	chr1	22108302	22111128	4713
USP6NL	rs6602513	chr10	11695077	rs6602513,rs10905984	1.0,0.933342	chr10	11694875	11695587	67697	False	2470053	chr10	11645734	11654324	67688
VAMP8	rs6721924	chr2	85754563	rs6547624	0.865653	chr2	85797423	85802684	357355	False	5910128	chr2	85787962	85789968	357351
VAT1	rs8176216	chr17	41225781	rs8176098	0.840817	chr17	41267657	41269169	287808	False	2600746	chr17	41171148	41182491	287792
VAT1	rs8176216	chr17	41225781	rs8070085,rs8074136,rs33911743,rs33924658	0.819638,0.819638,0.813995,0.818874	chr17	41341663	41345332	287824	False	2600746	chr17	41171148	41182491	287792
VAT1	rs8176216	chr17	41225781	rs3803871	0.818874	chr17	41364050	41365005	287829	False	2600746	chr17	41171148	41182491	287792
VCPKMT	rs73275103	chr14	50716578	rs73275103	1.0	chr14	50709464	50717278	219828	False	5220543	chr14	50568416	50584029	219789
VMO1	rs752370	chr17	4642814	rs752370,rs752371	1.0,0.938304	chr17	4637885	4646091	279613	True	1660484	chr17	4688592	4695842	279620
VNN2	rs2745427	chr6	133006059	rs2745427,rs2251455,rs2251449,rs2745429,rs2745430,rs2745431	1.0,0.993691,0.993691,0.993691,0.993691,0.848161	chr6	133003415	133009574	650436	False	4280747	chr6	133084221	133085538	650453
VNN2	rs2745427	chr6	133006059	rs909975,rs909977,rs2840815,rs2745435,rs2840816,rs2840817,rs2840818,rs2840819,rs2745436,rs2745437,rs2262437,rs2840820,rs2262438,rs2840821	0.803457,0.993691,0.889012,0.889012,0.889012,0.878331,0.889012,0.854309,0.889012,0.889012,0.867822,0.889012,0.889012,0.889012	chr6	133009575	133017211	650437	False	4280747	chr6	133084221	133085538	650453
VNN2	rs2745427	chr6	133006059	rs2840822,rs2840823,rs2745439,rs2745440,rs9389027,rs4897600,rs4897604,6:133018265,rs2247285,rs2247284,rs2247269,rs2223613,rs2840824,rs2745441,rs2745442,rs2745443,rs2745444,rs2840825,rs2745445,rs2840826,rs990499,rs990500,rs9399038,rs6936833	0.889012,0.889012,0.882726,0.993691,0.889012,0.872053,0.870229,0.861553,0.889012,0.889012,0.889012,0.889012,0.889012,0.889012,0.889012,0.899871,0.987438,0.889012,0.993691,0.889012,0.889012,0.889012,0.889012,0.889012	chr6	133017212	133024485	650438	False	4280747	chr6	133084221	133085538	650453
VNN2	rs2745427	chr6	133006059	rs2327275,rs4897605,rs6938196,rs6938355,rs9399039,rs1073954	0.889012,0.993691,0.889012,0.889012,0.993691,0.993691	chr6	133024568	133026726	650440	False	4280747	chr6	133084221	133085538	650453
VNN2	rs2745427	chr6	133006059	rs6941705,6:133032457,6:133032459,rs3823026,rs2050154	0.830847,0.968616,0.864817,0.993691,0.981114	chr6	133029317	133039553	650443	True	4280747	chr6	133084221	133085538	650453
VOPP1	rs4948028	chr7	55563880	rs4948028	1.0	chr7	55563253	55564512	677954	False	510398	chr7	55640460	55641353	677974
VOPP1	rs4948028	chr7	55563880	rs6953044,rs815956	1.0,0.928161	chr7	55564513	55568468	677955	False	510398	chr7	55640460	55641353	677974
VOPP1	rs4948028	chr7	55563880	rs3942587	1.0	chr7	55574640	55579010	677958	False	510398	chr7	55640460	55641353	677974
VOPP1	rs4948028	chr7	55563880	rs6957632	0.916025	chr7	55579011	55580774	677959	False	510398	chr7	55640460	55641353	677974
VOPP1	rs4948028	chr7	55563880	rs10215187	0.928161	chr7	55580775	55581163	677960	False	510398	chr7	55640460	55641353	677974
VOPP1	rs4948028	chr7	55563880	rs11238367,rs6956345,7:55586495,7:55586499,rs4948029	1.0,0.870725,0.880737,0.910408,1.0	chr7	55581164	55589755	677961	False	510398	chr7	55640460	55641353	677974
VOPP1	rs4948028	chr7	55563880	rs7784706,rs7788791,rs55985994,rs7785000,rs7805300	0.928161,0.928161,1.0,0.928161,0.928161	chr7	55589756	55600006	677962	False	510398	chr7	55640460	55641353	677974
VOPP1	rs4948028	chr7	55563880	rs7784952,7:55600355,rs10251825,rs11764362,rs11768022,7:55607341,rs7798107,rs7807422,rs4947512,rs4948031	0.922066,0.852633,1.0,0.928161,0.928161,0.969668,1.0,0.9041,0.993887,0.993887	chr7	55600007	55610378	677963	False	510398	chr7	55640460	55641353	677974
VPS13C	rs12911303	chr15	62205143	rs12911303	1.0	chr15	62204220	62210683	247823	False	1070181	chr15	62351633	62355071	247868
VPS13C	rs12911303	chr15	62205143	rs10459634	0.918089	chr15	62214781	62219358	247825	False	1070181	chr15	62351633	62355071	247868
VPS35	rs72800632	chr16	47280937	rs11648954	0.827196	chr16	47501582	47507871	267380	False	7200600	chr16	46716318	46725357	267172
VTA1	rs78817224	chr6	142523494	rs75989480	0.929959	chr6	142524878	142529641	653361	False	1980022	chr6	142467829	142469801	653346
VWA5A	rs7931178	chr11	123948027	rs7931178	1	chr11	123945580	123951002	138407	False	5080592	chr11	123985865	123988345	138420
VWF	rs7304624	chr12	6243909	rs7304624,12:6243973,rs9888358,rs7956847,rs7971489,rs9888408,rs10400497	1.0,0.967618,0.972927,0.972927,0.972927,0.957102,0.957102	chr12	6239045	6249025	143413	False	5870138	chr12	6233922	6237578	143410
VWF	rs7304624	chr12	6243909	rs2109120,rs2159369,rs2159368,rs10849394,12:6252451,rs12818408,rs35640186	0.821513,0.816416,0.821513,0.816573,0.81631,0.811479,0.811479	chr12	6249779	6253840	143415	False	5870138	chr12	6233922	6237578	143410
WFIKKN2	rs12938512	chr17	48897399	rs12938512	1.0	chr17	48896414	48900460	289488	False	1980156	chr17	48910833	48914584	289491
WNK1	rs10849333	chr12	719311	rs10849333,rs10849334	1.0,1.0	chr12	715010	726020	141896	False	5550682	chr12	857252	865548	141931
WSB2	rs61945177	chr12	118645032	rs12229607,rs61943364	0.81162,0.893909	chr12	118770207	118784713	177188	False	6840070	chr12	118497788	118501933	177127
XKR6	rs66754129	chr8	10962957	rs17724226,rs7460507	0.947283,0.942139	chr8	10968691	10972734	710407	False	4730672	chr8	11057286	11059709	710438
XKR6	rs66754129	chr8	10962957	rs11250117	0.847781	chr8	10972735	10973241	710408	False	4730672	chr8	11057286	11059709	710438
ZBTB4	rs12600861	chr17	7355621	rs12600861	1.0	chr17	7347466	7356754	280219	True	2900441	chr17	7381160	7390719	280227
ZBTB4	rs12600861	chr17	7355621	rs9217	0.971179	chr17	7357929	7364848	280221	False	2900441	chr17	7381160	7390719	280227
ZBTB4	rs12600861	chr17	7355621	rs7209131	0.898264	chr17	7374286	7379913	280225	False	2900441	chr17	7381160	7390719	280227
ZBTB46	rs6011007	chr20	62298216	rs6010614,rs6011014,rs73920947,rs35379633,rs35060126,rs117314802,rs75897888,rs56010802	0.890935,0.966442,0.966442,0.914781,0.914781,1.0,1.0,1.0	chr20	62300799	62305938	419050	False	2070243	chr20	62457081	62472097	419071
ZDHHC1	rs7200755	chr16	67369722	rs8047080	0.962766	chr16	67402296	67407205	273110	False	3370093	chr16	67447886	67457481	273122
ZDHHC18	rs71636780	chr1	27114447	rs71636780	1.0	chr1	27112453	27115733	5840	True	540274	chr1	27147799	27154952	5845
ZDHHC18	rs71636780	chr1	27114447	rs34889971	0.980089	chr1	27188039	27194264	5854	True	540274	chr1	27147799	27154952	5845
ZDHHC18	rs71636780	chr1	27114447	1:27194678,rs12753968,rs34696599	0.960235,0.903681,0.940672	chr1	27194265	27205526	5855	True	540274	chr1	27147799	27154952	5845
ZDHHC18	rs71636780	chr1	27114447	rs11555809,rs12741472	0.903681,0.903681	chr1	27215705	27222427	5860	True	540274	chr1	27147799	27154952	5845
ZDHHC18	rs71636780	chr1	27114447	rs34339345	0.866483	chr1	27222428	27228699	5861	True	540274	chr1	27147799	27154952	5845
ZDHHC5	rs1783976	chr11	57462752	rs1783979	0.952514	chr11	57465924	57469026	119501	False	130670	chr11	57433061	57436176	119493
ZDHHC5	rs1783976	chr11	57462752	rs1785499,rs7479922	0.952514,0.968394	chr11	57469027	57470773	119502	False	130670	chr11	57433061	57436176	119493
ZDHHC5	rs1783976	chr11	57462752	rs1783824	0.931752	chr11	57471277	57478002	119505	False	130670	chr11	57433061	57436176	119493
ZDHHC5	rs1783976	chr11	57462752	11:57479731,rs1424753	0.847529,0.937047	chr11	57478003	57481050	119506	True	130670	chr11	57433061	57436176	119493
ZDHHC5	rs1783976	chr11	57462752	rs2956982	0.906215	chr11	57487324	57492166	119510	False	130670	chr11	57433061	57436176	119493
ZDHHC5	rs1783976	chr11	57462752	rs56392705	0.870865	chr11	57508923	57520073	119514	True	130670	chr11	57433061	57436176	119493
ZDHHC5	rs1783976	chr11	57462752	rs3017889,rs12805343	0.860887,0.841318	chr11	57520074	57527860	119515	True	130670	chr11	57433061	57436176	119493
ZDHHC5	rs1783976	chr11	57462752	rs2156638,rs17455626	0.816875,0.836479	chr11	57542635	57546483	119518	False	130670	chr11	57433061	57436176	119493
ZDHHC5	rs1783976	chr11	57462752	rs4611222	0.807167	chr11	57548780	57552466	119520	False	130670	chr11	57433061	57436176	119493
ZDHHC5	rs1783976	chr11	57462752	rs11570181	0.836479	chr11	57552467	57557255	119521	False	130670	chr11	57433061	57436176	119493
ZDHHC5	rs1783976	chr11	57462752	rs12274865,rs10896644	0.821685,0.812215	chr11	57557256	57568689	119522	False	130670	chr11	57433061	57436176	119493
ZDHHC5	rs1783976	chr11	57462752	rs653889	0.807321	chr11	57570157	57570957	119525	False	130670	chr11	57433061	57436176	119493
ZFHX3	rs9928157	chr16	72117073	rs8060770,rs4788461,rs12935266,rs3812986	0.911803,0.901687,0.906764,0.89664	chr16	72152855	72159261	274187	False	4050746	chr16	73090145	73095911	274496
ZFP1	rs11645503	chr16	75201992	rs12930876,rs17673793	0.940183,0.952449	chr16	75203749	75205684	275066	False	2100333	chr16	75179332	75202658	275064
ZFP1	rs11645503	chr16	75201992	rs12924867	0.923748	chr16	75205685	75209001	275067	False	2100333	chr16	75179332	75202658	275064
ZFYVE16	rs36056668	chr5	79420866	rs36056668	1.0	chr5	79415636	79422192	579558	False	1400603	chr5	79701017	79705059	579637
ZFYVE16	rs36056668	chr5	79420866	rs34740105,rs725172,rs67929429,rs66503116	1.0,0.948288,0.964969,0.964969	chr5	79422193	79431531	579559	True	1400603	chr5	79701017	79705059	579637
ZFYVE26	rs1964828	chr14	68258646	rs181567,rs181566,rs181565	0.86517,0.811355,0.860061	chr14	68275975	68277528	225236	False	5890241	chr14	68279332	68302902	225239
ZKSCAN2	rs17178990	chr16	24921945	rs72772311	0.802403	chr16	24990759	24999992	264682	False	7570397	chr16	25268263	25271293	264736
ZMAT3	rs4287947	chr3	178726028	rs73187210	0.926701	chr3	178738726	178745721	490833	False	1510608	chr3	178788587	178798117	490846
ZMAT3	rs4287947	chr3	178726028	rs140698382	0.816427	chr3	178747030	178755690	490835	False	1510608	chr3	178788587	178798117	490846
ZMIZ2	rs9655458	chr7	44810985	rs9655458	1.0	chr7	44810800	44811973	674835	False	7150541	chr7	44785428	44808359	674832
ZMIZ2	rs9655458	chr7	44810985	rs4724320	0.937612	chr7	44812016	44830988	674837	True	7150541	chr7	44785428	44808359	674832
ZMPSTE24	rs3131669	chr1	40528688	rs3131669	1.0	chr1	40526068	40529902	8909	False	5390543	chr1	40721788	40737635	8976
ZMPSTE24	rs3131669	chr1	40528688	rs3122425	0.855219	chr1	40542359	40543601	8914	False	5390543	chr1	40721788	40737635	8976
ZMPSTE24	rs3131669	chr1	40528688	rs3122428	0.8026	chr1	40545767	40547565	8916	False	5390543	chr1	40721788	40737635	8976
ZMYND15	rs733099	chr17	4658971	rs35789354	0.931923	chr17	4659878	4677578	279617	False	6580717	chr17	4637885	4646091	279613
ZMYND8	rs7266778	chr20	45836396	rs7266778	1.0	chr20	45830059	45840109	414984	False	1090438	chr20	45985105	45987938	415018
ZNF225	rs62116888	chr19	45013840	rs62116888,rs17800760,rs17800789,rs17800819	1.0,0.931506,0.931506,1.0	chr19	45013597	45017416	329497	False	450687	chr19	44616755	44621565	329390
ZNF234	rs2356752	chr19	44654227	rs7248054	0.814106	chr19	44655084	44657657	329401	False	620523	chr19	44643003	44652487	329396
ZNF271	rs9951480	chr18	32905710	rs9951480	1.0	chr18	32903560	32905974	306759	False	3180189	chr18	32868637	32871089	306746
ZNF271	rs9951480	chr18	32905710	rs2978362	0.8074	chr18	32958660	32959915	306774	False	3180189	chr18	32868637	32871089	306746
ZNF318	rs78882866	chr6	43263473	rs76514175	0.863275	chr6	43344250	43349203	622615	False	7050040	chr6	43333442	43339393	622612
ZNF398	rs1052549	chr7	148700542	rs4727005,rs4727006,rs10272564,rs66691097,rs11980538,7:148707563,rs28463009	0.970078,0.977645,0.977645,0.970078,0.977645,0.935184,0.977645	chr7	148704585	148708808	704714	False	3870292	chr7	148822204	148829956	704732
ZNF398	rs1052549	chr7	148700542	rs10269104,rs12704057,rs1962976,rs4725795,rs10233535,rs56932055,rs6464929,rs6958855,rs1551926,rs6963547,rs6978068,rs12534095,rs6464930,rs6965440,rs6944853,rs112684174,rs112634954,rs112799047,rs10233906,rs13247593,rs7793916,rs7781312,rs6965276,rs6952916,rs11546289,rs13243678,rs11546290,rs2306169,rs2306170	0.940063,0.949018,0.834729,0.920836,0.925355,0.925355,0.962799,0.925355,0.925355,0.925355,0.881253,0.903667,0.881253,0.881253,0.910762,0.881253,0.859534,0.830886,0.881253,0.860016,0.852762,0.852762,0.852762,0.839038,0.845859,0.832299,0.839038,0.845544,0.836065	chr7	148711364	148726471	704716	True	3870292	chr7	148822204	148829956	704732
ZNF530	rs157363	chr19	58675603	rs159678	0.977412	chr19	58678395	58679606	331897	False	6380167	chr19	58107808	58113136	331794
ZNF614	rs75722407	chr19	52525242	rs80278704,rs11669540,rs78543982,rs3752120	0.94023,0.94023,0.94023,0.94023	chr19	52548366	52552691	330692	True	2450053	chr19	52526161	52533586	330689
ZNF652	rs12601665	chr17	47322264	rs12601665	1.0	chr17	47317652	47325407	289151	False	4860594	chr17	47431567	47448517	289178
ZSWIM7	rs2286796	chr17	15884227	rs4792713	0.957386	chr17	15913409	15914409	282495	False	2000209	chr17	15886818	15904888	282492
ZSWIM7	rs2286796	chr17	15884227	rs9891938	0.931461	chr17	15914410	15916756	282496	False	2000209	chr17	15886818	15904888	282492
ZSWIM7	rs2286796	chr17	15884227	rs8075345	0.931242	chr17	15917912	15919479	282498	False	2000209	chr17	15886818	15904888	282492
ZSWIM7	rs2286796	chr17	15884227	rs9897542	0.946849	chr17	15919480	15921553	282499	False	2000209	chr17	15886818	15904888	282492
ZSWIM7	rs2286796	chr17	15884227	rs35168566	0.905755	chr17	15928820	15930341	282503	False	2000209	chr17	15886818	15904888	282492

## Sheet: B cells (Fairfax et al. 2012)
Table S2. Lead eQTLs overlapping the PIRs of their target genes.
Tab 2. B cell-specific eQTLs (Fairfax et al., 2012) and PIRs.
Gene_symbol	Lead_eQTL_SNP_id	Lead_eQTL_SNP_chr	Lead_eQTL_SNP_pos	PIR_overlapping_SNP_ids	r2_with_lead_eQTL_SNP	PIR_chr	PIR_start	PIR_end	PIR_id	PIR_contains_promoter	ArrayProbeID	Bait_chr	Bait_start	Bait_end	Bait_id
ACVR1	rs4438436	chr2	158750454	rs4438436	1	chr2	158749771	158750913	377875	False	6940360	chr2	158732161	158733757	377870
BACH2	rs75344298	chr6	91077062	rs75344298	1.0	chr6	91072170	91077200	636930	False	4560561	chr6	91005343	91007425	636904
BACH2	rs75344298	chr6	91077062	rs61087875	0.859534	chr6	91077201	91078669	636931	False	4560561	chr6	91005343	91007425	636904
BACH2	rs75344298	chr6	91077062	rs7741944	0.866189	chr6	91078670	91081618	636932	False	4560561	chr6	91005343	91007425	636904
FBXO34	rs11621265	chr14	55822095	rs11621265	1	chr14	55813131	55828268	221376	False	2350754	chr14	55737572	55739661	221357
ZNF140	rs7975140	chr12	133699289	rs11147251	0.920152	chr12	133713403	133717840	180692	False	6270056	chr12	133653493	133671835	180681
ZNF140	rs7975140	chr12	133699289	rs12319764,rs3763151	0.892156,0.892156	chr12	133729680	133734316	180694	False	6270056	chr12	133653493	133671835	180681
ZNF140	rs7975140	chr12	133699289	rs11147262,rs7135086,rs11147267,rs11147268,rs7964377,rs58780526	0.870193,0.859315,0.859315,0.859743,0.859315,0.859315	chr12	133744085	133751170	180699	False	6270056	chr12	133653493	133671835	180681
ZNF140	rs7975140	chr12	133699289	rs11147272,rs7964704,rs7972746	0.854112,0.854112,0.854112	chr12	133751171	133751687	180700	False	6270056	chr12	133653493	133671835	180681
ZNF140	rs7975140	chr12	133699289	rs7302208,rs57940947	0.859315,0.859315	chr12	133754150	133755412	180702	False	6270056	chr12	133653493	133671835	180681
ZNF140	rs7975140	chr12	133699289	rs11147290,rs11147291,rs10870589,rs7965712,rs7960924,rs56336458	0.807015,0.80209,0.80209,0.80209,0.80209,0.806456	chr12	133767431	133771954	180707	False	6270056	chr12	133653493	133671835	180681
BNIP1	rs17729841	chr5	172472573	rs141178159	0.940247	chr5	172472784	172478096	608406	False	5860452	chr5	172568949	172576728	608433
BNIP1	rs17729841	chr5	172472573	rs72814167,5:172482903,rs72814178	0.893516,0.869172,0.869172	chr5	172478097	172486938	608407	True	5860452	chr5	172568949	172576728	608433
GNA13	rs12944877	chr17	63035254	rs12944877	1.0	chr17	63034960	63036187	293452	False	3800730	chr17	63049813	63054970	293457
NLRC3	rs12933120	chr16	3634746	rs12448212	0.868785	chr16	3634751	3639491	259363	False	3990050	chr16	3618174	3633687	259361
MSR1	rs1904577	chr8	15971684	rs10503575	0.874747	chr8	15981399	15982349	711894	False	4060132	chr8	16424230	16425962	712036
MIDN	rs113010808	chr19	986657	rs113010808,rs111572559,rs112699113,rs3815161,rs2240147,rs4337411,rs2365709,rs2240150,rs11538683,rs77430782,rs3177032	1.0,0.965303,0.988399,0.874993,0.874429,0.920019,0.920019,0.909212,0.909212,0.863657,0.841818	chr19	986107	1017627	320558	True	940291	chr19	1232134	1263472	320574
GAPT	rs10070522	chr5	57786110	rs10037721,rs9292167	0.889341,0.889341	chr5	57838255	57839952	572755	False	6480079	chr5	57784998	57791942	572737
GAPT	rs10070522	chr5	57786110	rs6891070	0.889341	chr5	57839953	57841617	572756	False	6480079	chr5	57784998	57791942	572737
GAPT	rs10070522	chr5	57786110	rs6450479,rs7726376,rs10039062	0.884202,0.884202,0.889341	chr5	57843598	57845999	572759	False	6480079	chr5	57784998	57791942	572737
C9orf85	rs4744666	chr9	74901759	rs4744666	1.0	chr9	74898112	74902622	767133	False	520050	chr9	74525103	74529153	767026
AKTIP	rs4002164	chr16	53525633	rs4002164,16:53525731,16:53525738	1.0,0.953943,0.836898	chr16	53524480	53526663	269098	False	4480338	chr16	53535280	53537586	269102
CLEC2D	rs741200	chr12	9870415	rs741200,rs1985788	1.0,0.859625	chr12	9868212	9874073	144332	False	2570132	chr12	9808992	9809309	144307
CLEC2D	rs741200	chr12	9870415	rs4763839	0.813697	chr12	9882585	9883776	144336	False	2570132	chr12	9808992	9809309	144307
CD2BP2	rs6565180	chr16	30361341	rs8049108,rs11646130	0.975867,0.916783	chr16	30375855	30378102	265893	False	2490066	chr16	30362291	30369355	265890
IRF4	rs67031508	chr6	236425	rs67031508	1	chr6	234705	236655	610538	False	6980370	chr6	391136	396367	610597
GAS7	rs9901916	chr17	10018500	rs9901916,rs11078832	1.0,0.95665	chr17	10006347	10039032	280790	False	1070435	chr17	10094567	10102912	280801
MR1	rs4652552	chr1	181026558	rs4287133	0.826934	chr1	181059691	181061483	44291	False	2900451	chr1	181002457	181004704	44281
FAM177B	rs35472374	chr1	222941082	rs35976854,rs34494528	0.933068,0.947529	chr1	222950028	222950666	56972	False	50647	chr1	222909496	222912566	56956
SLX4IP	rs6056752	chr20	9592338	rs6056752,rs6056755	1.0,0.8171	chr20	9585240	9593828	406016	False	2690431	chr20	10411365	10415968	406283
VNN2	rs6906965	chr6	132555990	rs7745571	0.877076	chr6	132600332	132601221	650293	False	7100161	chr6	133084221	133085538	650453
CSGALNACT1	rs56298301	chr8	19305937	rs56298301	1.0	chr8	19297868	19308567	712938	False	4610561	chr8	19611853	19620516	713047
CSGALNACT1	rs56298301	chr8	19305937	rs10888163	0.870549	chr8	19308581	19316381	712940	False	4610561	chr8	19611853	19620516	713047
CSGALNACT1	rs56298301	chr8	19305937	rs4625053	0.860719	chr8	19317022	19317664	712942	False	4610561	chr8	19611853	19620516	713047
FOXJ2	rs10846377	chr12	8189880	rs17801353,rs61922169,rs75871129	0.83527,0.840278,0.829999	chr12	8203230	8206717	143850	False	4900332	chr12	8183962	8192504	143845
FAM168A	rs501953	chr11	73194645	rs1277882,rs557923	0.885743,0.885743	chr11	73200116	73202832	123024	False	2630601	chr11	73308379	73312645	123054
HKR1	rs113752815	chr19	37534731	rs12151313	0.819252	chr19	37559825	37574381	327980	True	6400753	chr19	37808353	37813887	328033
CDK19	rs113264901	chr6	111244655	rs113158507,rs12210440	0.880006,0.880006	chr6	111265554	111268999	643360	False	3930452	chr6	111134319	111139402	643324
CDK19	rs113264901	chr6	111244655	rs12214187,rs12207933	0.880006,0.880006	chr6	111269000	111272241	643361	False	3930452	chr6	111134319	111139402	643324
CDK19	rs113264901	chr6	111244655	rs12207535	0.880006	chr6	111276714	111278250	643363	False	3930452	chr6	111134319	111139402	643324
CDK19	rs113264901	chr6	111244655	rs12199281	0.880006	chr6	111278251	111286854	643364	True	3930452	chr6	111134319	111139402	643324
CDK19	rs113264901	chr6	111244655	6:111289767	0.880006	chr6	111287973	111293727	643366	False	3930452	chr6	111134319	111139402	643324
CDK19	rs113264901	chr6	111244655	rs7341275,rs6923533	0.880006,0.880006	chr6	111293728	111303690	643367	True	3930452	chr6	111134319	111139402	643324
CDK19	rs113264901	chr6	111244655	rs59389062,rs57501113,6:111311933,rs3851218,rs3894918,rs9487568,6:111313072,rs3894917	0.880006,0.880006,0.880006,0.880006,0.880006,0.880006,0.846081,0.880006	chr6	111310061	111313665	643375	False	3930452	chr6	111134319	111139402	643324
LONRF1	rs7828734	chr8	12568161	rs7828734	1.0	chr8	12565898	12568384	710820	False	5050768	chr8	12611219	12622413	710837
TMEM60	rs10233055	chr7	77376322	rs28470505,rs10225586,7:77381734,rs9986707,rs9986891,rs9986830,7:77384988	0.979108,0.979108,0.89277,0.979108,0.979108,0.979108,0.822439	chr7	77376352	77387168	683187	False	4480368	chr7	77426595	77434807	683200
TMEM60	rs10233055	chr7	77376322	rs4727492,rs6952760	0.968689,0.937701	chr7	77389797	77394865	683191	False	4480368	chr7	77426595	77434807	683200
TMEM60	rs10233055	chr7	77376322	rs28716648	0.912301	chr7	77408831	77409858	683193	False	4480368	chr7	77426595	77434807	683200
TMEM60	rs10233055	chr7	77376322	rs6954671,rs6958015,rs10242184,rs6949795	0.917452,0.843842,0.873184,0.830564	chr7	77409859	77417093	683194	False	4480368	chr7	77426595	77434807	683200
TMEM60	rs10233055	chr7	77376322	rs1544458	0.863348	chr7	77417094	77418488	683195	False	4480368	chr7	77426595	77434807	683200
TMEM60	rs10233055	chr7	77376322	rs1544457	0.873184	chr7	77418489	77419745	683196	False	4480368	chr7	77426595	77434807	683200
TMEM60	rs10233055	chr7	77376322	7:77420171	0.812882	chr7	77419746	77421445	683197	False	4480368	chr7	77426595	77434807	683200
TMEM60	rs10233055	chr7	77376322	rs2057932,rs6465828	0.873184,0.873184	chr7	77421446	77423215	683198	False	4480368	chr7	77426595	77434807	683200
TMEM60	rs10233055	chr7	77376322	rs9769871,rs10248334,rs6465848	0.848284,0.89225,0.848284	chr7	77447568	77455290	683207	False	4480368	chr7	77426595	77434807	683200
TMEM60	rs10233055	chr7	77376322	rs1526748	0.882307	chr7	77464623	77467584	683212	False	4480368	chr7	77426595	77434807	683200
TMEM60	rs10233055	chr7	77376322	rs2091402	0.828943	chr7	77476258	77478011	683218	False	4480368	chr7	77426595	77434807	683200
TMEM60	rs10233055	chr7	77376322	rs10248871	0.848049	chr7	77478012	77483489	683219	False	4480368	chr7	77426595	77434807	683200
TMEM60	rs10233055	chr7	77376322	rs1405420	0.828943	chr7	77483490	77486711	683220	False	4480368	chr7	77426595	77434807	683200
TMEM60	rs10233055	chr7	77376322	rs7802691	0.824062	chr7	77486712	77491928	683221	False	4480368	chr7	77426595	77434807	683200
TMEM60	rs10233055	chr7	77376322	rs7803160	0.819433	chr7	77491929	77499390	683222	False	4480368	chr7	77426595	77434807	683200
TMEM60	rs10233055	chr7	77376322	rs2471584,7:77504847	0.805002,0.82398	chr7	77501231	77506284	683224	False	4480368	chr7	77426595	77434807	683200
TMEM60	rs10233055	chr7	77376322	rs2463008,rs2463010,rs2463011	0.805002,0.805002,0.805002	chr7	77506285	77516922	683225	False	4480368	chr7	77426595	77434807	683200
TMEM60	rs10233055	chr7	77376322	rs848449	0.814427	chr7	77526449	77529950	683229	False	4480368	chr7	77426595	77434807	683200
TMEM60	rs10233055	chr7	77376322	rs848493	0.82861	chr7	77530309	77532994	683231	False	4480368	chr7	77426595	77434807	683200
TMEM60	rs10233055	chr7	77376322	rs711309	0.843095	chr7	77537433	77540709	683235	False	4480368	chr7	77426595	77434807	683200
TMEM60	rs10233055	chr7	77376322	rs848478	0.828642	chr7	77543895	77544863	683238	False	4480368	chr7	77426595	77434807	683200
TMEM60	rs10233055	chr7	77376322	rs848481	0.81914	chr7	77545035	77550634	683240	False	4480368	chr7	77426595	77434807	683200
THBD	rs12625757	chr20	22309353	rs11699698,rs6137606,rs6137608	1.0,0.805833,0.819748	chr20	22310835	22312949	409911	False	5720369	chr20	23027371	23034119	410114
EIF3J	rs35267287	chr15	44167187	rs2918943	0.879897	chr15	44179357	44180934	242305	False	4280020	chr15	44822817	44829911	242481
NDUFAF6	rs2340536	chr8	96010435	rs4323442,rs7832570,rs7818688,8:96024860,rs11784178,rs10110635,rs10100089,rs10111300,rs9297950,rs10097930,8:96025901,rs10100842,rs10103841,rs73276417,rs28440026,rs28651964,rs28712702,rs28363725,rs28378156,rs7002940,rs6989862,rs6985880,rs7008542,rs11786380,8:96028370,rs6471505,rs6471506,rs7842715,rs7826196,rs10113545,rs10098453,rs16917224,rs28406132,rs28496357	0.92745,0.905496,0.905496,0.905496,0.859412,0.905496,0.905496,0.905496,0.89589,0.905496,0.839439,0.818074,0.818074,0.905496,0.905496,0.905496,0.905496,0.905496,0.905496,0.89589,0.905496,0.905496,0.905496,0.89589,0.905496,0.905496,0.894571,0.872825,0.905496,0.905496,0.905496,0.905496,0.905496,0.89589	chr8	96022312	96030742	735512	False	6480202	chr8	95904704	95909968	735485
NDUFAF6	rs2340536	chr8	96010435	rs28477467,rs10093594,rs11786878	0.89589,0.89589,0.89589	chr8	96030743	96033361	735513	False	6480202	chr8	95904704	95909968	735485
NDUFAF6	rs2340536	chr8	96010435	rs10086541,8:96034350	0.89589,0.886457	chr8	96033362	96035315	735514	False	6480202	chr8	95904704	95909968	735485
NDUFAF6	rs2340536	chr8	96010435	rs73276437,rs73276439,rs10092003,rs11776189,rs77790737,rs10112230,rs10106491,8:96039176,rs73276444	0.89589,0.877189,0.89589,0.89589,0.89589,0.874101,0.874101,0.852451,0.874101	chr8	96035316	96040852	735515	False	6480202	chr8	95904704	95909968	735485
NDUFAF6	rs2340536	chr8	96010435	rs10096455,rs9297951,rs11781040	0.852451,0.874101,0.864696	chr8	96040910	96042368	735517	False	6480202	chr8	95904704	95909968	735485
NDUFAF6	rs2340536	chr8	96010435	rs57925408	0.864696	chr8	96062370	96065652	735520	False	6480202	chr8	95904704	95909968	735485
NDUFAF6	rs2340536	chr8	96010435	rs79396265	0.874101	chr8	96070795	96077270	735524	False	6480202	chr8	95904704	95909968	735485
RRBP1	rs4814668	chr20	17832672	rs4814668	1.0	chr20	17822955	17834720	408637	True	3890408	chr20	17660712	17672229	408599
KIF5C	rs4270296	chr2	149677125	rs73970608,rs35668735	0.945934,1.0	chr2	149795936	149798043	374917	False	2570402	chr2	149627006	149637498	374894
FCER2	rs34613454	chr19	7758117	rs34613454	1.0	chr19	7737542	7761777	321453	True	830152	chr19	7763087	7768323	321455
NFIL3	rs9696872	chr9	93741233	rs9696872	1.0	chr9	93734699	93741938	772809	False	7000725	chr9	94169416	94191437	772943
NFIL3	rs9696872	chr9	93741233	rs7027577,rs10761104	0.959702,0.948247	chr9	93741939	93751594	772810	False	7000725	chr9	94169416	94191437	772943
REL	rs1432296	chr2	61068167	rs1432296	1.0	chr2	61066611	61081043	350053	False	1030441	chr2	61102532	61110391	350062
REL	rs1432296	chr2	61068167	rs34023434	0.896958	chr2	61119503	61125963	350064	False	1030441	chr2	61102532	61110391	350062
REL	rs1432296	chr2	61068167	rs13014803	0.896958	chr2	61161554	61167524	350075	False	1030441	chr2	61102532	61110391	350062
REL	rs1432296	chr2	61068167	rs72809405	0.807666	chr2	61172388	61173501	350077	False	1030441	chr2	61102532	61110391	350062
MARCH3	rs7380085	chr5	126442514	rs248116,rs248117,rs248119,5:126523448	0.845534,0.858543,0.868793,0.868793	chr5	126521295	126524196	594697	False	780672	chr5	126361828	126369387	594658
MARCH3	rs7380085	chr5	126442514	rs248122,rs2532882,5:126525378	0.868793,0.868793,0.84611	chr5	126524465	126525561	594700	False	780672	chr5	126361828	126369387	594658
MARCH3	rs7380085	chr5	126442514	rs193712,rs248131,rs248129	0.853457,0.868793,0.868793	chr5	126528761	126530364	594704	False	780672	chr5	126361828	126369387	594658
MARCH3	rs7380085	chr5	126442514	rs6888087,rs4836315,rs4835925	0.868793,0.868793,0.868793	chr5	126540104	126551705	594711	False	780672	chr5	126361828	126369387	594658
MIR17HG	rs7322083	chr13	92050246	rs7322083,rs9515923,rs9523325,rs7328355,rs1324062,rs9523328	1.0,1.0,1.0,0.991574,0.983263,0.983263	chr13	92048616	92058490	203531	True	4200022	chr13	91998121	92004991	203512
CYFIP1	rs6606807	chr15	22945903	rs6606807,rs6606809	1.0,0.951188	chr15	22941355	22946970	236440	False	4200343	chr15	22889714	22896358	236431
RP11-693N9.2	rs3017888	chr11	104586501	rs1147018,rs1147019	0.867324,0.862597	chr11	104590040	104595059	132785	False	650072	chr11	104768294	104780582	132839
RP11-693N9.2	rs3017888	chr11	104586501	rs1147022	0.867324	chr11	104595527	104597288	132787	False	650072	chr11	104768294	104780582	132839
LNPEP	rs6873866	chr5	96247810	rs6873866	1	chr5	96246637	96248047	585008	False	2690544	chr5	96269877	96276988	585013
TEX2	rs9905854	chr17	62276700	rs9905854	1.0	chr17	62275481	62277197	293229	False	2350333	chr17	62334415	62340895	293263
TEX2	rs9905854	chr17	62276700	rs8078904	0.849001	chr17	62277198	62280173	293230	False	2350333	chr17	62334415	62340895	293263
TEX2	rs9905854	chr17	62276700	rs11079532,rs2877420,rs940742,rs1983463	0.979112,0.979112,0.979112,0.979112	chr17	62280174	62283369	293231	False	2350333	chr17	62334415	62340895	293263
TEX2	rs9905854	chr17	62276700	rs4968708	0.979112	chr17	62303665	62305134	293246	False	2350333	chr17	62334415	62340895	293263
KIF21B	rs10753887	chr1	200989441	rs10920099,rs6673267	0.942214,0.942214	chr1	201002175	201006691	50567	True	4490025	chr1	200991322	200993279	50565
KIF21B	rs10753887	chr1	200989441	rs6675915	0.867841	chr1	201010603	201011881	50569	False	4490025	chr1	200991322	200993279	50565
METTL22	rs1730982	chr16	8743015	rs1730982	1.0	chr16	8731667	8743058	260595	False	650626	chr16	8712039	8718758	260587
METTL22	rs1730982	chr16	8743015	rs1379	1.0	chr16	8743059	8743708	260596	False	650626	chr16	8712039	8718758	260587
METTL22	rs1730982	chr16	8743015	rs77761039	0.948736	chr16	8743709	8746647	260597	False	650626	chr16	8712039	8718758	260587
METTL22	rs1730982	chr16	8743015	rs1320813	0.875717	chr16	8748482	8748992	260599	False	650626	chr16	8712039	8718758	260587
FZD2	rs72826812	chr17	42695689	rs11867470	0.84549	chr17	42726763	42736462	288097	True	5720180	chr17	42633685	42639665	288076
EHD3	rs482528	chr2	30933882	rs482528	1.0	chr2	30927302	30935507	340720	False	5810431	chr2	31454060	31478614	340882
NCOA3	rs2425962	chr20	46172571	rs2868802,rs6094734,rs7262094	0.936423,0.951744,0.951744	chr20	46174306	46178778	415048	False	1450669	chr20	46129962	46131962	415035
NCOA3	rs2425962	chr20	46172571	20:46185981,rs6012210,rs73125838,rs8123502,rs66468173,rs6018544,rs6018548	0.873545,0.873545,0.841861,0.841861,0.873545,0.859046,0.888491	chr20	46185965	46191823	415053	False	1450669	chr20	46129962	46131962	415035
NCOA3	rs2425962	chr20	46172571	rs6094738,rs112691077	0.859046,0.872157	chr20	46191824	46195039	415054	False	1450669	chr20	46129962	46131962	415035
NCOA3	rs2425962	chr20	46172571	20:46202164	0.815534	chr20	46201257	46202214	415056	False	1450669	chr20	46129962	46131962	415035
NCOA3	rs2425962	chr20	46172571	rs6018563,rs6012213,rs6012214,rs6018564,rs6012215,rs6012216,20:46210940,20:46210957,rs6090700,20:46213465	0.872606,0.85768,0.872606,0.840976,0.85768,0.85768,0.85768,0.810363,0.85768,0.85768	chr20	46204080	46214458	415059	False	1450669	chr20	46129962	46131962	415035
NCOA3	rs2425962	chr20	46172571	rs6012219,rs58169474,rs6018567,rs6018569,rs3787232,rs7267404,rs6018571	0.843205,0.815534,0.815534,0.815534,0.815534,0.811667,0.815534	chr20	46214459	46224454	415060	False	1450669	chr20	46129962	46131962	415035
NCOA3	rs2425962	chr20	46172571	rs6018572,rs6018573,rs6018574,rs6018576,rs112685191	0.829163,0.829163,0.829163,0.829163,0.811667	chr20	46224455	46229236	415061	False	1450669	chr20	46129962	46131962	415035
NCOA3	rs2425962	chr20	46172571	rs12479756,rs6018579	0.843205,0.829163	chr20	46230726	46233282	415065	False	1450669	chr20	46129962	46131962	415035
NCOA3	rs2425962	chr20	46172571	rs111452924,rs6012223,rs6018584,rs6094750,rs55865828,rs17726628,rs6090705	0.811667,0.843205,0.811667,0.843205,0.811667,0.811667,0.829163	chr20	46233283	46238821	415066	False	1450669	chr20	46129962	46131962	415035
NCOA3	rs2425962	chr20	46172571	rs6018587	0.843205	chr20	46238822	46239845	415067	False	1450669	chr20	46129962	46131962	415035
NCOA3	rs2425962	chr20	46172571	rs2267964	0.829163	chr20	46239846	46242791	415068	False	1450669	chr20	46129962	46131962	415035
LGALS1	rs4821697	chr22	38113095	rs5756803	0.850156	chr22	38141233	38144176	434216	False	1450193	chr22	38070921	38084008	434208
MICU2	rs11838655	chr13	22695311	rs11838655	1	chr13	22691100	22698171	181740	False	1400682	chr13	22177639	22179049	181593
KCTD1	rs3893013	chr18	24534650	rs9950196	0.839704	chr18	24539959	24543304	303949	False	510168	chr18	24207319	24210441	303850
LPIN2	rs681869	chr18	2981398	rs681869,rs59302194	1.0,0.896411	chr18	2977223	2981976	298551	False	510224	chr18	3007049	3015629	298566
LPIN2	rs681869	chr18	2981398	rs661767,rs606574	0.926205,1.0	chr18	2989351	2993816	298559	False	510224	chr18	3007049	3015629	298566
LPIN2	rs681869	chr18	2981398	18:2995193,18:2995194	0.899039,1.0	chr18	2995031	2995959	298561	False	510224	chr18	3007049	3015629	298566
LPIN2	rs681869	chr18	2981398	rs9945402	0.896411	chr18	2995960	3002376	298562	False	510224	chr18	3007049	3015629	298566
LPIN2	rs640617	chr18	3603182	rs640617,rs623302,rs561377,rs4098999	1.0,0.857071,0.863993,0.870938	chr18	3602183	3605532	298718	False	7650138	chr18	3007049	3015629	298566
LPIN2	rs640617	chr18	3603182	rs608942,18:3605823,rs555709,rs1787846,18:3606462,rs35317989	0.870938,0.849845,0.857071,0.849845,0.857071,0.970672	chr18	3605533	3611386	298719	False	7650138	chr18	3007049	3015629	298566
CCND2	rs58675636	chr12	3919954	rs2231381,rs58512506	0.907236,0.907236	chr12	3921256	3924965	142734	False	3460520	chr12	4380818	4386594	142867
CCND2	rs58675636	chr12	3919954	rs56793596,rs61600993,rs111230771	0.907236,0.907236,0.896677	chr12	3924966	3926575	142735	False	3460520	chr12	4380818	4386594	142867
CCND2	rs58675636	chr12	3919954	rs67009183	0.919526	chr12	3927790	3931398	142737	False	3460520	chr12	4380818	4386594	142867
CCND2	rs58675636	chr12	3919954	rs61907084	0.882772	chr12	3942401	3944261	142742	False	3460520	chr12	4380818	4386594	142867
CCND2	rs58675636	chr12	3919954	rs66471305	0.882772	chr12	3944262	3954085	142743	False	3460520	chr12	4380818	4386594	142867
CCND2	rs58675636	chr12	3919954	rs73045099	0.839729	chr12	3967818	3973189	142750	False	3460520	chr12	4380818	4386594	142867
GLCCI1	rs6952663	chr7	7886039	rs6952663	1	chr7	7885602	7888200	663388	False	5290079	chr7	8007422	8012181	663419
MRPL22	rs3776991	chr5	153784902	rs3776991	1	chr5	153784312	153790880	602735	False	3390468	chr5	154320308	154321348	602848
RBM43	rs10490523	chr2	152085984	rs6715393,rs11679466	0.884599,0.869265	chr2	152140320	152144312	375741	False	7610309	chr2	152113602	152121635	375733
RBM43	rs10490523	chr2	152085984	rs2278089	0.89499	chr2	152144313	152149182	375742	True	7610309	chr2	152113602	152121635	375733
GBP4	rs588630	chr1	89690179	rs660230	0.879645	chr1	89700182	89705356	23843	False	1980524	chr1	89664459	89668112	23828
VCPKMT	rs4901004	chr14	50723631	rs75718994	0.886038	chr14	50742842	50749171	219834	False	4040523	chr14	50568416	50584029	219789
VCPKMT	rs4901004	chr14	50723631	rs10135842	0.897824	chr14	50749172	50750861	219835	False	4040523	chr14	50568416	50584029	219789
VCPKMT	rs4901004	chr14	50723631	rs2153554	0.897824	chr14	50760963	50771108	219838	False	4040523	chr14	50568416	50584029	219789
C9orf72	rs774358	chr9	27559997	rs774358,rs1031153	1.0,0.979925	chr9	27558122	27566439	759249	False	510347	chr9	27572920	27576709	759254
SNHG15	rs7793073	chr7	45179942	rs7793073,rs7810279,rs56189336	1.0,0.912643,0.912643	chr7	45174960	45198119	674905	True	3130358	chr7	45022708	45035238	674882
CHI3L2	rs3118207	chr1	111768576	rs3118207,rs1977336	1.0,0.944496	chr1	111768203	111770680	30665	False	610598	chr1	111742392	111746618	30654
PLOD1	rs61776523	chr1	12083287	rs61776523	1.0	chr1	12080398	12086799	2377	False	60437	chr1	11990123	12006954	2369
RPL37A	rs72946656	chr2	217268345	rs17335817	0.927007	chr2	217270739	217279291	396503	True	4180110	chr2	217362391	217365717	396533
RPL37A	rs72946656	chr2	217268345	rs71577872	0.927007	chr2	217279292	217280917	396504	False	4180110	chr2	217362391	217365717	396533
EPRS	rs2577151	chr1	220201062	rs2577151,rs2647457,rs2577150,rs2577149,rs2577148,rs2577147,rs2577146,rs2577145,rs2577144	1.0,0.883182,0.969354,0.969354,0.969354,0.961757,0.969354,0.969354,0.969354	chr1	220193443	220203069	56125	False	5090088	chr1	220214228	220224682	56129
EPRS	rs2577151	chr1	220201062	rs2577142,rs2577141,rs2577140	0.969354,0.969354,0.969354	chr1	220203070	220203676	56126	False	5090088	chr1	220214228	220224682	56129
OSGIN1	rs3785022	chr16	84124828	rs3785022,rs8050801	1.0,0.902635	chr16	84121791	84125946	277564	False	620202	chr16	83982663	83988291	277535
OSGIN1	rs3785022	chr16	84124828	rs3743636	0.817455	chr16	84125947	84130911	277565	False	620202	chr16	83982663	83988291	277535
SPATA16	rs11716800	chr3	172831363	rs13060861,rs12107461	0.842454,0.815913	chr3	172849314	172854694	488965	False	4490097	chr3	172858855	172871401	488968
CD27-AS1	rs111922468	chr12	6556078	rs111922468	1.0	chr12	6554822	6556281	143473	False	7320484	chr12	6558665	6568606	143475
PDLIM1	rs686016	chr10	96987103	rs11188248	0.823219	chr10	96997161	97004055	91618	False	1410010	chr10	97047991	97053863	91626
MASTL	rs10829172	chr10	27371126	rs11015549	0.90438	chr10	27411598	27416301	72246	False	20521	chr10	27436569	27447380	72253
MASTL	rs10829172	chr10	27371126	rs1360007	0.914607	chr10	27426640	27427429	72250	False	20521	chr10	27436569	27447380	72253
MACC1	rs6980441	chr7	20006793	rs4721853	0.825148	chr7	20016208	20022572	667378	False	6450255	chr7	20256941	20262335	667457
CYTIP	rs267991	chr2	158278740	rs267991	1.0	chr2	158277623	158281603	377732	False	2680386	chr2	158344257	158346093	377753
ARL4C	rs4663995	chr2	234892127	rs4663995	1.0	chr2	234882052	234898290	401517	False	1300192	chr2	235397099	235410803	401646
LEPR	rs1613999	chr1	66895085	rs811952	0.900447	chr1	66912133	66916338	16342	False	2680382	chr1	65885295	65894626	16000
TNFAIP8	rs7703744	chr5	118732187	rs7703744	1.0	chr5	118729276	118734058	592132	False	5340521	chr5	118600720	118609276	592091
CLK4	rs4701037	chr5	178516072	rs716782	0.865871	chr5	178522068	178524477	609939	False	5820403	chr5	178057233	178067789	609837
FHIT	rs3821480	chr3	59964918	rs3821480	1.0	chr3	59964507	59965819	454360	False	7150142	chr3	61233511	61238445	454775
SYT17	rs2352796	chr16	19275345	rs2352796	1.0	chr16	19273879	19276556	263172	False	1470176	chr16	19175423	19180808	263144
CCM2	rs67681615	chr7	45116145	rs67681615	1.0	chr7	45111687	45116641	674895	False	580670	chr7	45037945	45044131	674885
CCM2	rs67681615	chr7	45116145	rs3735492,rs3823866,rs4724357,rs6953826,7:45119389,7:45119832,7:45119836,rs35199312	0.918495,0.93334,0.93334,0.93334,0.896886,0.889509,0.889509,0.896717	chr7	45116642	45126924	674896	False	580670	chr7	45037945	45044131	674885
NCOR2	rs7963151	chr12	124861726	rs7963151	1.0	chr12	124852700	124863306	178571	False	5490376	chr12	125048886	125056455	178604
TMEM71	rs2472233	chr8	133777527	rs2467958,rs2467957	0.906458,0.906458	chr8	133783218	133786746	747413	False	1710541	chr8	133772610	133777349	747408
CTD-3088G3.8	rs1802409	chr16	11772230	rs10492851	0.903681	chr16	11813170	11821949	261284	False	4860022	chr16	11578222	11592606	261248
HTATIP2	rs10766662	chr11	20401007	rs10766662	1.0	chr11	20391615	20401256	108080	False	4670575	chr11	20384160	20385808	108075
HTATIP2	rs10766662	chr11	20401007	rs10766664	0.906312	chr11	20401533	20405270	108082	False	4670575	chr11	20384160	20385808	108075
LDLRAD4	rs62085735	chr18	13470332	rs62085735,rs8084766	1.0,0.994698	chr18	13467062	13472372	301662	False	3060390	chr18	13216144	13218929	301599
LDLRAD4	rs62085735	chr18	13470332	rs35091683	0.88156	chr18	13472373	13474140	301663	False	3060390	chr18	13216144	13218929	301599
LDLRAD4	rs62085735	chr18	13470332	rs8083180	0.866506	chr18	13474141	13485812	301664	False	3060390	chr18	13216144	13218929	301599
PSMB8	rs115070457	chr6	32948804	rs115070457,rs116521026	1.0,1.0	chr6	32947571	32952626	620053	False	7210326	chr6	32809718	32812852	620019
PSMB8	rs115070457	chr6	32948804	rs115120063	0.901008	chr6	32957414	32958637	620058	False	7210326	chr6	32809718	32812852	620019
PSMB8	rs115070457	chr6	32948804	rs115385919,rs116013335	1.0,0.901008	chr6	32958638	32961022	620059	False	7210326	chr6	32809718	32812852	620019
EIF2B2	rs12882111	chr14	75460741	rs175499	0.858918	chr14	75534123	75537115	227286	True	3130079	chr14	75468893	75476925	227264
EIF2B2	rs12882111	chr14	75460741	rs175490	0.858918	chr14	75543554	75546108	227289	False	3130079	chr14	75468893	75476925	227264
RNASE6	rs7151941	chr14	21178387	rs7151941	1	chr14	21175541	21178841	210782	False	130681	chr14	21249124	21250573	210797
RNASE6	rs7151941	chr14	21178387	rs8003799,rs8003813	1,1	chr14	21178842	21181311	210783	False	130681	chr14	21249124	21250573	210797
NUAK1	rs4414324	chr12	105994355	rs4414324	1	chr12	105993575	105995293	173973	False	7210497	chr12	106530562	106535711	174159
EMC9	rs2236352	chr14	24610733	rs927493	0.874055	chr14	24615500	24621487	211659	True	4570014	chr14	24605003	24613420	211657
C1orf131	rs4846884	chr1	231087075	rs4846884,rs4846885	1.0,0.979849	chr1	231086719	231087385	59116	False	4760692	chr1	231372947	231381939	59213
FIGNL1	rs6964823	chr7	50460096	rs6964823	1.0	chr7	50459687	50460431	676405	False	6100372	chr7	50516225	50524991	676429
FIGNL1	rs6964823	chr7	50460096	rs11763774,rs12533940	0.979049,0.95809	chr7	50460432	50464844	676406	False	6100372	chr7	50516225	50524991	676429
ERBB2IP	rs1979015	chr5	65140318	rs79542495	0.972546	chr5	65152729	65156561	575196	False	4480037	chr5	65217559	65224644	575217
TMPRSS4	rs76419317	chr11	117754692	rs76419317	1	chr11	117750258	117754878	136752	False	7320753	chr11	117944924	117949255	136806
CDH26	rs6027328	chr20	58703541	rs6027328,20:58709439,20:58710113,20:58710115,rs2145556,20:58711742,20:58711744,rs2208451	1.0,0.892908,0.806687,0.849615,0.865825,0.817188,0.817188,0.860335	chr20	58700553	58712049	418370	False	4590541	chr20	58533117	58533568	418321
MYCNOS	rs2193776	chr2	16817937	rs6707363	1.0	chr2	16821064	16822137	336731	False	2850292	chr2	16072331	16091526	336539
BHLHE23	rs6062878	chr20	61329423	rs6062878,rs4809531,rs3761303	1.0,0.951617,0.904674	chr20	61326710	61339006	418903	True	2360324	chr20	61633544	61644276	418960
PDILT	rs1634675	chr16	19893621	rs1690398,rs1690397	0.948696,0.914994	chr16	19894206	19899742	263323	True	730025	chr16	20414987	20418143	263481
C16orf72	rs1048687	chr16	9212987	rs1048687,rs3743832,16:9214368,rs7185995,rs12448512,rs12447788,16:9215433,16:9215435,rs4381605,rs9939607,rs9926522,rs7203115,rs9932549	1.0,0.983397,0.961466,0.983397,0.96155,0.972427,0.977964,0.956052,0.977964,0.977964,0.977964,0.977964,0.977964	chr16	9212790	9219396	260696	False	3180450	chr16	9172698	9187397	260687
C16orf72	rs1048687	chr16	9212987	rs2313980,rs7189960,rs9926326	0.972427,0.966928,0.966928	chr16	9220633	9225406	260698	False	3180450	chr16	9172698	9187397	260687
STAP1	rs1054593	chr4	68472428	rs1054593	1.0	chr4	68470587	68475996	515867	False	380201	chr4	68421266	68433390	515855
RHOH	rs4078470	chr4	40305745	rs4078470,4:40306178,rs4379091,rs13136820,4:40307586,4:40307587	1.0,0.863595,0.815709,0.861701,0.861701,0.861701	chr4	40301120	40308020	508127	False	160674	chr4	40192478	40196890	508100
DRAM2	rs3762374	chr1	111682118	rs3795823	0.830426	chr1	111726763	111727341	30647	False	1440142	chr1	111678854	111684197	30629
DOCK9-AS2	rs12867499	chr13	99622292	rs113222976	0.815621	chr13	99644442	99648827	205817	False	7380240	chr13	99737340	99742772	205844
MOXD1	rs2050733	chr6	132805090	rs2050733	1.0	chr6	132804936	132805510	650368	False	3310520	chr6	132714405	132727561	650333
CEBPG	rs73026246	chr19	33836426	rs73026246	1.0	chr19	33832461	33838465	327174	False	4230431	chr19	33861189	33869374	327182
CEBPG	rs73026246	chr19	33836426	rs10518275	0.975051	chr19	33849808	33850917	327178	False	4230431	chr19	33861189	33869374	327182
CEBPG	rs73026246	chr19	33836426	rs62128267	0.942253	chr19	33855684	33858929	327180	False	4230431	chr19	33861189	33869374	327182
TROVE2	rs7534336	chr1	192760884	rs7534336	1.0	chr1	192758439	192763063	48022	False	3610470	chr1	193025896	193031393	48110
OR2B6	rs115091084	chr6	28483590	rs114360179	0.970966	chr6	28491245	28494972	619018	True	4480291	chr6	27923523	27925977	618839
OR2B6	rs115091084	chr6	28483590	rs114664753,rs115993171,rs116329963,rs115473581,rs114565403	0.814906,0.841701,0.841701,0.942359,0.942359	chr6	28498772	28507629	619021	False	4480291	chr6	27923523	27925977	618839
SERPINB1	rs386915	chr6	2834265	rs386915,rs1262184,rs316337,rs316338,rs316339,rs316341	1.0,0.950688,0.932363,0.803303,0.932363,0.944371	chr6	2833808	2839356	611291	False	3190112	chr6	2840902	2842325	611293
ZNF271	rs56149118	chr18	32903222	rs56149118	1.0	chr18	32902405	32903559	306758	False	3180189	chr18	32868637	32871089	306746
ZNF271	rs56149118	chr18	32903222	rs56014035	0.972898	chr18	32903560	32905974	306759	False	3180189	chr18	32868637	32871089	306746
ZNF271	rs56149118	chr18	32903222	rs17560535,rs55689466	0.946093,0.946093	chr18	32911671	32915002	306761	False	3180189	chr18	32868637	32871089	306746
ZNF271	rs56149118	chr18	32903222	rs1064753	0.935439	chr18	32915003	32919314	306762	False	3180189	chr18	32868637	32871089	306746
ZNF271	rs56149118	chr18	32903222	rs4799796	0.930264	chr18	32919425	32922177	306764	False	3180189	chr18	32868637	32871089	306746
ZNF271	rs56149118	chr18	32903222	rs12456491	0.919704	chr18	32922178	32924718	306765	True	3180189	chr18	32868637	32871089	306746
ZNF271	rs56149118	chr18	32903222	rs72969237,rs11081900,rs72969244,18:32932783,rs4485442,rs139776903,rs67798254	0.924844,0.924844,0.924844,0.893171,0.924844,0.898272,0.872507	chr18	32925812	32942150	306767	False	3180189	chr18	32868637	32871089	306746
ZNF271	rs56149118	chr18	32903222	rs8096611	0.852713	chr18	32950017	32951957	306772	False	3180189	chr18	32868637	32871089	306746
MARCH2	rs7508201	chr19	8559154	rs7508201	1.0	chr19	8551209	8567991	321583	True	1470196	chr19	8472993	8480208	321559
ZFP36L1	rs757369	chr14	68973546	rs757369	1	chr14	68970843	68975082	225448	False	830164	chr14	69257982	69263908	225534
LEF1	rs10856987	chr4	109070484	rs10856987	1.0	chr4	109069747	109072106	529113	False	2810601	chr4	109084351	109092513	529120
DSP	rs12191747	chr6	7437357	6:7437794,rs12523891,rs11243177,rs11243178,6:7438140,rs10901005,rs11243180,6:7439249,6:7439250,rs4959437,rs4959438	0.973457,0.856516,0.989285,0.994626,0.888331,0.937623,0.994626,0.932626,0.932626,0.994626,1.0	chr6	7437604	7439786	612646	False	3610672	chr6	7538657	7545492	612670
DSP	rs12191747	chr6	7437357	6:7440159,rs9392889,rs9406030,rs9379105,rs9392890,rs9379106,rs9392891,rs9392892,rs4960319,rs4960320,rs4960321,rs111235645,rs112820471,rs72822939,rs113764721,rs13200704,rs13220589,rs13200718,rs13200841,rs113445003,rs71559168,rs67471005,rs66497533,rs7760412,rs67907737,rs68192722,rs66646407,rs71559172,rs67228999	0.905573,0.989248,0.983907,0.978599,0.973323,0.93675,0.947012,0.941865,0.962643,0.925926,0.962643,0.952191,0.957688,0.957517,0.921912,0.942335,0.926907,0.957401,0.957401,0.926367,0.868252,0.926367,0.921094,0.910795,0.920927,0.895827,0.862429,0.862429,0.921094	chr6	7439787	7443437	612647	False	3610672	chr6	7538657	7545492	612670
DSP	rs12191747	chr6	7437357	rs11753111,rs11755711,rs12190502,rs12198983,rs12190677,rs736409,rs11243182,rs34704640	0.925956,0.931184,0.931184,0.920813,0.920813,0.920813,0.813922,0.905324	chr6	7445733	7450536	612649	False	3610672	chr6	7538657	7545492	612670
DSP	rs12191747	chr6	7437357	rs7454845,6:7451317,rs2104357,rs2093897,rs2104358,rs2763093,rs12191700,6:7452338,rs12206677,rs2876090	0.875322,0.90017,0.905324,0.895041,0.905324,0.90017,0.905324,0.890185,0.879912,0.879912	chr6	7450537	7454574	612650	False	3610672	chr6	7538657	7545492	612670
DSP	rs12191747	chr6	7437357	rs11756237,rs11757857,rs11755831	0.85981,0.85981,0.85476	chr6	7470119	7473099	612654	False	3610672	chr6	7538657	7545492	612670
TNS3	rs6957684	chr7	47709216	rs6957684	1.0	chr7	47704489	47709877	675578	False	5560561	chr7	47614634	47624339	675560
TNS3	rs6957684	chr7	47709216	rs7797302,rs10253798,rs34110502	0.846767,0.832455,0.815172	chr7	47714066	47723465	675580	False	5560561	chr7	47614634	47624339	675560
TBC1D4	rs548057	chr13	75915976	rs568772,rs558063,rs551891	0.880422,0.913243,0.815618	chr13	75922671	75941312	198522	False	7650669	chr13	76054492	76056653	198569
PCIF1	rs6130997	chr20	44650818	rs6130997	1.0	chr20	44643933	44652724	414704	True	3890139	chr20	44562442	44565593	414690
DNASE2B	rs1750486	chr1	85229044	rs1750486,rs1770562	1.0,0.986376	chr1	85225479	85238135	22306	False	6520392	chr1	84863031	84864954	22189
HK2	rs4853067	chr2	75110271	rs4853067	1.0	chr2	75102803	75112917	354038	False	7150661	chr2	75052482	75074860	354026
SNTB2	rs8049057	chr16	69210661	rs1541979,rs9928460	0.846899,0.828107	chr16	69322201	69335443	273529	False	840053	chr16	69215895	69224541	273509
SAP30L	rs6884266	chr5	153840472	rs6884266	1	chr5	153839495	153852869	602754	False	5290768	chr5	153820579	153829059	602744
TPP1	rs7487	chr11	6634189	rs7487	1.0	chr11	6628173	6634338	103865	True	670113	chr11	6639397	6641096	103869
GINM1	rs9371201	chr6	150145001	rs9371201,rs9478848	1.0,0.899472	chr6	150142806	150146312	655717	False	360017	chr6	149885411	149891638	655661
GINM1	rs9371201	chr6	150145001	rs1889473	0.899472	chr6	150146335	150147120	655719	False	360017	chr6	149885411	149891638	655661
GINM1	rs9371201	chr6	150145001	rs7764846	0.904711	chr6	150148474	150151701	655721	False	360017	chr6	149885411	149891638	655661
GINM1	rs9371201	chr6	150145001	rs6903998,rs1984111,rs2151912,rs9371486,rs9322224,rs7740784,rs7745915,rs4870048	0.899472,0.899472,0.899472,0.98825,0.894271,0.942506,0.899472,0.894271	chr6	150151702	150156188	655722	False	360017	chr6	149885411	149891638	655661
GINM1	rs9371201	chr6	150145001	6:150169320,rs4870054,rs7769101,rs7769115,rs7738696,rs7744105,rs7743823	0.836122,0.896472,0.806355,0.836777,0.836777,0.836777,0.836777	chr6	150169151	150172458	655725	False	360017	chr6	149885411	149891638	655661
GINM1	rs9371201	chr6	150145001	rs9371207,rs9383874	0.841986,0.841986	chr6	150177475	150179883	655729	False	360017	chr6	149885411	149891638	655661
GINM1	rs9371201	chr6	150145001	rs2342765,rs2880436	0.806355,0.841986	chr6	150179884	150193188	655730	True	360017	chr6	149885411	149891638	655661
CDH23	rs7912447	chr10	73313981	10:73322669	0.900653	chr10	73318428	73324651	84668	False	360014	chr10	73155358	73164327	84631
CDH23	rs7912447	chr10	73313981	rs17635709	0.84447	chr10	73324652	73327609	84669	False	360014	chr10	73155358	73164327	84631
DANCR	rs73248652	chr4	53436366	rs11937646,rs10014556,rs11939490,rs7663559	0.969169,0.969169,0.969169,0.969169	chr4	53521886	53524172	511198	False	4150110	chr4	53578144	53584996	511221
COG5	rs2283038	chr7	106835410	rs2283038	1.0	chr7	106834452	106836038	691956	False	4040630	chr7	107202598	107205244	692059
COG5	rs2283038	chr7	106835410	rs3801964,rs2237658	0.980289,0.859862	chr7	106836039	106844059	691957	False	4040630	chr7	107202598	107205244	692059
COG5	rs2283038	chr7	106835410	rs2237659	0.954184	chr7	106844060	106849245	691958	False	4040630	chr7	107202598	107205244	692059
COG5	rs2283038	chr7	106835410	rs17153981	0.843662	chr7	106920147	106923573	691980	False	4040630	chr7	107202598	107205244	692059
CCND2	rs58675636	chr12	3919954	rs2231381,rs58512506	0.907236,0.907236	chr12	3921256	3924965	142734	False	1570348	chr12	4380818	4386594	142867
CCND2	rs58675636	chr12	3919954	rs56793596,rs61600993,rs111230771	0.907236,0.907236,0.896677	chr12	3924966	3926575	142735	False	1570348	chr12	4380818	4386594	142867
CCND2	rs58675636	chr12	3919954	rs67009183	0.919526	chr12	3927790	3931398	142737	False	1570348	chr12	4380818	4386594	142867
CCND2	rs58675636	chr12	3919954	rs61907084	0.882772	chr12	3942401	3944261	142742	False	1570348	chr12	4380818	4386594	142867
CCND2	rs58675636	chr12	3919954	rs66471305	0.882772	chr12	3944262	3954085	142743	False	1570348	chr12	4380818	4386594	142867
CCND2	rs58675636	chr12	3919954	rs73045099	0.839729	chr12	3967818	3973189	142750	False	1570348	chr12	4380818	4386594	142867
BARD1	rs6744446	chr2	215619043	rs6744446	1.0	chr2	215610660	215619409	395959	False	5080561	chr2	215670462	215675134	395975
MDM1	rs2306393	chr12	68708761	rs962976,rs962977	0.987128,0.987128	chr12	68720599	68721205	161955	False	4730546	chr12	68723761	68734650	161958
MDM1	rs2306393	chr12	68708761	rs7966516,rs7953610	0.987128,0.987128	chr12	68721206	68722425	161956	False	4730546	chr12	68723761	68734650	161958
ARHGAP24	rs7698610	chr4	86546728	rs116763730,rs2086575,rs12504294,rs28888099,rs1600840,rs12641068,rs7697937,rs1384132,rs28481407,rs35592449,rs7689508	0.993755,0.987494,0.987494,0.987494,0.981303,0.981303,0.981303,0.981303,0.968853,0.975166,0.981303	chr4	86548144	86557473	521767	False	2260538	chr4	86395593	86401582	521719
ARHGAP24	rs7698610	chr4	86546728	rs2128185,rs62317213,rs9997730,rs62317214	0.975066,0.975066,0.975066,0.975066	chr4	86557474	86559135	521768	False	2260538	chr4	86395593	86401582	521719
ARHGAP24	rs7698610	chr4	86546728	rs62317215,rs1471605	0.975066,0.975066	chr4	86559136	86559844	521769	False	2260538	chr4	86395593	86401582	521719
ARHGAP24	rs7698610	chr4	86546728	4:86560764,rs7669207,rs7669879,rs61120164,4:86562058,rs6531846	0.975066,0.975066,0.975066,0.975066,0.938134,0.975066	chr4	86559845	86562948	521770	False	2260538	chr4	86395593	86401582	521719
ARHGAP24	rs7698610	chr4	86546728	rs10000472,rs61255139,rs12506009,4:86563726,rs12506100,rs12506145,4:86564229,rs12503598,rs1384135,rs1384134,rs62317218	0.975066,0.968853,0.975066,0.96893,0.975066,0.975066,0.968853,0.975066,0.975066,0.975066,0.975066	chr4	86562949	86567246	521771	False	2260538	chr4	86395593	86401582	521719
ARHGAP24	rs7698610	chr4	86546728	rs10454245,rs6814977,rs61503855	0.962663,0.96893,0.96893	chr4	86567247	86569083	521772	False	2260538	chr4	86395593	86401582	521719
ARHGAP24	rs7698610	chr4	86546728	rs59051404,rs12640411,rs1031988,4:86571812,rs4693727,rs4693728,rs7655020,rs6531847,rs6817221,rs6817114,rs6817549,rs6817542,rs28423069,4:86572948,rs28483433,rs28361935,rs56266001,rs55798888,rs10018069	0.975066,0.975066,0.975066,0.956496,0.962663,0.962663,0.975066,0.975066,0.975066,0.975066,0.975066,0.975066,0.975066,0.962663,0.975066,0.975066,0.962847,0.975066,0.975066	chr4	86569084	86573737	521773	False	2260538	chr4	86395593	86401582	521719
ARHGAP24	rs7698610	chr4	86546728	rs10018180,rs10028585,rs10018546,rs56853324,rs60629877,rs57626737,rs72613144,rs12650652,rs12644703,rs12644694,4:86574631,rs67431978,rs12647949,rs62315277,rs62315278,rs28537622,rs28475794,rs12644260,4:86575873	0.975066,0.975066,0.96893,0.950353,0.956496,0.956496,0.968853,0.962718,0.962718,0.962718,0.950607,0.950607,0.938256,0.962718,0.962718,0.950363,0.962718,0.962718,0.962718	chr4	86573738	86576632	521774	False	2260538	chr4	86395593	86401582	521719
ARHGAP24	rs7698610	chr4	86546728	4:86576669,rs28591298,rs4285081,rs4286512,rs4447855,4:86576999,rs1905084,rs1905083	0.962718,0.950353,0.962663,0.962663,0.962718,0.907984,0.962718,0.962718	chr4	86576633	86577614	521775	False	2260538	chr4	86395593	86401582	521719
ARHGAP24	rs7698610	chr4	86546728	rs1905082,rs1905081	0.962718,0.950353	chr4	86577615	86577923	521776	False	2260538	chr4	86395593	86401582	521719
ARHGAP24	rs7698610	chr4	86546728	4:86578105,4:86578113,rs12648939,4:86578313,rs1471607,rs1471606,rs28565549,rs7671404,rs7672353,rs4693122,rs12646241,rs4259055,rs116785460	0.932022,0.962718,0.962718,0.962718,0.921231,0.962718,0.956636,0.962718,0.962718,0.962718,0.950448,0.884038,0.884262	chr4	86577924	86585041	521777	False	2260538	chr4	86395593	86401582	521719
ARHGAP24	rs7698610	chr4	86546728	rs7668677,rs28454938,rs62315287,rs34837792,rs4693124,4:86590819,4:86590848	0.895788,0.914109,0.920028,0.920028,0.920028,0.872465,0.861971	chr4	86586928	86591296	521779	False	2260538	chr4	86395593	86401582	521719
ARHGAP24	rs7698610	chr4	86546728	rs62315290,rs2869363	0.920028,0.920028	chr4	86591297	86593133	521780	False	2260538	chr4	86395593	86401582	521719
ARHGAP24	rs7698610	chr4	86546728	rs61660116,rs11097066	0.884026,0.890278	chr4	86593747	86597418	521782	False	2260538	chr4	86395593	86401582	521719
SEMA4A	rs191795474	chr1	156131050	rs191795474	1	chr1	156130503	156134576	36781	False	2850576	chr1	156107982	156121315	36779
JAG1	rs6108988	chr20	11440128	rs6134277	0.961466	chr20	11496434	11499076	406645	False	5720735	chr20	10652126	10657723	406352
SLC25A37	rs2928682	chr8	23435117	rs2928682	1.0	chr8	23433957	23436385	714054	False	620682	chr8	23382771	23389105	714040
SLC25A37	rs2928682	chr8	23435117	rs2942219,8:23441218,8:23441219	0.940913,0.928005,0.928005	chr8	23438842	23444332	714058	False	620682	chr8	23382771	23389105	714040
SEMA4D	rs7036818	chr9	91997687	rs7036818,rs7469453,rs7469476	1.0,0.982663,0.937357	chr9	91992161	91999431	772411	False	4880408	chr9	92110901	92113447	772436
LRFN3	rs8113704	chr19	36387881	rs8113704	1.0	chr19	36363209	36389675	327722	False	3840288	chr19	36414293	36436085	327730
TMX4	rs8123323	chr20	8695581	rs8123323	1.0	chr20	8694777	8697912	405736	False	6660356	chr20	7997490	8001115	405490
TMX4	rs8123323	chr20	8695581	rs6039243,20:8698723	0.932698,0.926892	chr20	8697913	8699453	405737	False	6660356	chr20	7997490	8001115	405490
TMX4	rs8123323	chr20	8695581	rs6056033	0.901758	chr20	8699454	8699757	405738	False	6660356	chr20	7997490	8001115	405490
IER5	rs4287133	chr1	181060618	rs61809230	0.93059	chr1	181061484	181062097	44292	False	650241	chr1	181045928	181059662	44289
IER5	rs4287133	chr1	181060618	rs2332057,rs6667308,rs3892264	0.882693,0.877545,0.882693	chr1	181063303	181071500	44294	False	650241	chr1	181045928	181059662	44289
ARHGEF3	rs10222681	chr3	56792755	rs10222681,rs9851853	1.0,0.98149	chr3	56789910	56797600	453458	False	6250435	chr3	57110628	57114231	453551
ARHGEF3	rs10222681	chr3	56792755	rs11130548	0.843953	chr3	56821345	56822883	453468	False	6250435	chr3	57110628	57114231	453551
BZW1	rs3820972	chr2	202111020	rs3820972	1.0	chr2	202092012	202114843	391676	True	3400300	chr2	201674570	201682361	391577
CNIH1	rs2358665	chr14	54906380	rs8014883	0.911881	chr14	54953779	54955058	221143	False	2900187	chr14	54907230	54908668	221132
SMG9	rs62116989	chr19	44297675	rs62116989,rs10413172	1.0,0.838653	chr19	44297404	44298229	329294	False	2750465	chr19	44258490	44264782	329284
PAM	rs61654927	chr5	102382725	5:102395488,rs34382,rs34381,rs34380,rs34379,rs42431,rs34378,rs34377,rs34376,rs34375,rs40061	0.931537,0.937498,0.937498,0.937498,0.887194,0.887194,0.937498,0.887194,0.937498,0.937498,0.937498	chr5	102395483	102403682	586982	False	4210670	chr5	102088637	102093200	586876
PAM	rs61654927	chr5	102382725	rs185387,rs257313	0.919263,0.919263	chr5	102419765	102420832	586989	False	4210670	chr5	102088637	102093200	586876
PAM	rs61654927	chr5	102382725	rs257314,rs257315	0.925169,0.919263	chr5	102420833	102422314	586990	False	4210670	chr5	102088637	102093200	586876
PAM	rs61654927	chr5	102382725	rs257316,rs257317	0.925169,0.919263	chr5	102422315	102423175	586991	False	4210670	chr5	102088637	102093200	586876
PAM	rs61654927	chr5	102382725	rs34794,rs468844,rs469094,rs40092,rs34795,rs34796	0.862779,0.925169,0.925169,0.875072,0.925169,0.925169	chr5	102423176	102424773	586992	False	4210670	chr5	102088637	102093200	586876
PAM	rs61654927	chr5	102382725	rs34797,rs34798,rs34799,rs34800,rs34801,rs34802,rs34803,rs40605,rs42860,rs34805,rs34806,rs34807,5:102428688,rs34808,rs34809	0.863034,0.912921,0.912921,0.912921,0.863034,0.912921,0.863034,0.863034,0.907071,0.912921,0.907071,0.863034,0.826343,0.863034,0.863034	chr5	102424774	102430375	586993	False	4210670	chr5	102088637	102093200	586876
PAM	rs61654927	chr5	102382725	rs34810,rs34811,rs34812,rs427430,5:102432772,rs34813	0.912921,0.900756,0.851858,0.907071,0.912921,0.900756	chr5	102430549	102433554	586995	False	4210670	chr5	102088637	102093200	586876
PAM	rs61654927	chr5	102382725	rs34815,rs34816,rs34817	0.851079,0.900756,0.840046	chr5	102434088	102435300	586997	False	4210670	chr5	102088637	102093200	586876
PAM	rs61654927	chr5	102382725	rs34818,rs34820	0.875366,0.888671	chr5	102435301	102437524	586998	False	4210670	chr5	102088637	102093200	586876
PAM	rs61654927	chr5	102382725	rs34821,rs34822,rs34823,rs34824,rs34825,rs40093	0.894464,0.888671,0.844973,0.894464,0.894464,0.888671	chr5	102437525	102441183	586999	False	4210670	chr5	102088637	102093200	586876
PAM	rs61654927	chr5	102382725	rs28301,rs34826	0.894464,0.894464	chr5	102441184	102442860	587000	False	4210670	chr5	102088637	102093200	586876
PAM	rs61654927	chr5	102382725	rs34828,rs40508,rs34829,rs34830,rs34831,rs34832,rs257318,rs257319,rs257320,5:102446886,rs40322,rs39666,rs34769,rs464591,rs461609,rs34770,5:102448017,5:102448018,5:102449787,rs34771,rs34772,rs34773,rs34774	0.894464,0.844973,0.88293,0.894464,0.888671,0.844973,0.888671,0.894464,0.844973,0.808721,0.876669,0.882407,0.882407,0.869948,0.815024,0.827419,0.864217,0.833494,0.882407,0.876669,0.882407,0.859115,0.882407	chr5	102442861	102451099	587001	False	4210670	chr5	102088637	102093200	586876
PAM	rs61654927	chr5	102382725	rs34775,rs34776,rs34777	0.882407,0.882407,0.858537	chr5	102451100	102452433	587002	False	4210670	chr5	102088637	102093200	586876
PAM	rs61654927	chr5	102382725	rs34778,rs34779,rs34780,5:102454056	0.876669,0.833128,0.833128,0.833128	chr5	102452434	102454210	587003	False	4210670	chr5	102088637	102093200	586876
PAM	rs61654927	chr5	102382725	rs34781	0.833128	chr5	102454211	102454757	587004	False	4210670	chr5	102088637	102093200	586876
PAM	rs61654927	chr5	102382725	rs26523,rs26524,rs34783,rs34784,rs34785,rs34786,rs34787,rs34788,rs34789,rs34791,rs28022,rs26525	0.833128,0.876669,0.827419,0.827419,0.827419,0.827419,0.827419,0.827419,0.827419,0.827419,0.827419,0.827419	chr5	102455800	102465696	587007	True	4210670	chr5	102088637	102093200	586876
PAM	rs61654927	chr5	102382725	rs257294	0.876669	chr5	102465800	102467333	587009	False	4210670	chr5	102088637	102093200	586876
PAM	rs61654927	chr5	102382725	rs32851,rs32850,rs32849,rs32848,rs32847,5:102473615	0.827419,0.870982,0.827419,0.835625,0.827419,0.852908	chr5	102467334	102474196	587010	False	4210670	chr5	102088637	102093200	586876
PAM	rs61654927	chr5	102382725	rs32844,rs32842,rs32840	0.804566,0.859115,0.864748	chr5	102476174	102483263	587013	False	4210670	chr5	102088637	102093200	586876
PAM	rs61654927	chr5	102382725	rs27970,rs27896,rs34767,rs34768,rs154355,rs154356	0.852908,0.804092,0.804092,0.804092,0.84115,0.824721	chr5	102483359	102499736	587015	False	4210670	chr5	102088637	102093200	586876
PAM	rs61654927	chr5	102382725	rs34765	0.804092	chr5	102503340	102507160	587018	False	4210670	chr5	102088637	102093200	586876
PAM	rs61654927	chr5	102382725	rs183752,rs34766	0.804092,0.804092	chr5	102507161	102511123	587019	False	4210670	chr5	102088637	102093200	586876
PAM	rs61654927	chr5	102382725	5:102512345,rs152134,rs187427,5:102512852,5:102512853	0.804092,0.804092,0.84115,0.804092,0.804092	chr5	102511124	102513187	587020	False	4210670	chr5	102088637	102093200	586876
PAM	rs61654927	chr5	102382725	rs257115	0.823347	chr5	102524217	102536244	587024	False	4210670	chr5	102088637	102093200	586876
PAM	rs61654927	chr5	102382725	rs26817,rs26816,rs26262	0.829474,0.829474,0.824003	chr5	102538538	102545424	587027	False	4210670	chr5	102088637	102093200	586876
PAM	rs61654927	chr5	102382725	rs26261	0.829474	chr5	102545425	102547674	587028	False	4210670	chr5	102088637	102093200	586876
ARL14EP	rs1933337	chr11	30329232	rs2225910	0.89821	chr11	30329655	30330870	111295	False	3840736	chr11	30341009	30350357	111306
ARL14EP	rs1933337	chr11	30329232	rs7947001,rs7947160	0.89821,0.89821	chr11	30331098	30332224	111297	False	3840736	chr11	30341009	30350357	111306
ARL14EP	rs1933337	chr11	30329232	rs7130017	0.885414	chr11	30332225	30332441	111298	False	3840736	chr11	30341009	30350357	111306
ARL14EP	rs1933337	chr11	30329232	rs1856142	1.0	chr11	30332442	30335297	111299	False	3840736	chr11	30341009	30350357	111306
ARL14EP	rs1933337	chr11	30329232	rs7950187,rs11031046,rs7950221,rs3904780	1.0,1.0,1.0,1.0	chr11	30335298	30336816	111300	False	3840736	chr11	30341009	30350357	111306
ARL14EP	rs1933337	chr11	30329232	rs3904779	1.0	chr11	30336817	30337751	111301	False	3840736	chr11	30341009	30350357	111306
CMIP	rs4889407	chr16	81854520	rs4889407,rs4417543	1.0,0.898953	chr16	81853215	81860198	276903	False	2470612	chr16	81475083	81484443	276823
ATP1B3	rs2640015	chr3	141368214	rs2640015,rs2640019,rs34867571	1.0,0.898862,0.898862	chr3	141362964	141369176	478775	False	2490678	chr3	141590486	141597234	478833
ATP1B3	rs2640015	chr3	141368214	rs4634089	0.898862	chr3	141369177	141371234	478776	False	2490678	chr3	141590486	141597234	478833
ATP1B3	rs2640015	chr3	141368214	rs295294,rs295296,rs2640001	0.898862,0.898862,0.898862	chr3	141371235	141378522	478777	False	2490678	chr3	141590486	141597234	478833
ERCC1	rs3212969	chr19	45919290	rs3212969,rs3212967,rs3212964,rs3212961	1.0,0.989301,0.989301,0.935806	chr19	45916303	45947351	329611	False	3610474	chr19	45981987	45998429	329619
CYP24A1	rs6097326	chr20	51891390	rs6097326	1	chr20	51887217	51891786	416505	False	6400131	chr20	52789343	52791792	416751
ATM	rs624888	chr11	108131776	rs642496	0.816736	chr11	108133111	108138994	133923	False	580537	chr11	108093134	108097336	133907
ATM	rs624888	chr11	108131776	rs637064	0.84446	chr11	108138995	108141938	133924	False	580537	chr11	108093134	108097336	133907
ATM	rs624888	chr11	108131776	rs664677,11:108145072	0.816736,0.82282	chr11	108141939	108146347	133925	False	580537	chr11	108093134	108097336	133907
ATM	rs624888	chr11	108131776	rs641312,rs618499	0.81141,0.816736	chr11	108147949	108149685	133927	False	580537	chr11	108093134	108097336	133907
ATM	rs624888	chr11	108131776	rs11212579,rs4987982	0.834455,0.80686	chr11	108150274	108151922	133929	False	580537	chr11	108093134	108097336	133907
ATM	rs624888	chr11	108131776	rs1003623,rs1003624,rs624366	0.814624,0.814624,0.814624	chr11	108151923	108154755	133930	False	580537	chr11	108093134	108097336	133907
ATM	rs624888	chr11	108131776	rs654005	0.814624	chr11	108154756	108155565	133931	False	580537	chr11	108093134	108097336	133907
ATM	rs624888	chr11	108131776	rs609261,rs601111	0.814624,0.814624	chr11	108156142	108162552	133933	False	580537	chr11	108093134	108097336	133907
ATM	rs624888	chr11	108131776	rs600329	0.814624	chr11	108163157	108164106	133936	False	580537	chr11	108093134	108097336	133907
ATM	rs624888	chr11	108131776	rs583725,rs645485,rs619972,rs1150203	0.814624,0.814624,0.814624,0.814624	chr11	108164107	108170701	133937	False	580537	chr11	108093134	108097336	133907
ATM	rs624888	chr11	108131776	rs650173,rs650128,rs599558	0.804798,0.804798,0.804798	chr11	108170702	108178227	133938	False	580537	chr11	108093134	108097336	133907
ATM	rs624888	chr11	108131776	rs660429	0.804798	chr11	108179856	108183371	133941	False	580537	chr11	108093134	108097336	133907
ATM	rs624888	chr11	108131776	rs676729,rs608086,rs620613	0.804798,0.804798,0.804798	chr11	108183372	108189706	133942	False	580537	chr11	108093134	108097336	133907
PRKRIP1	rs192463851	chr7	102029769	rs192463851,7:102030576,rs111820855,7:102031551,rs10235407,rs6947435,rs77615934	1.0,0.82424,0.841592,0.841592,0.82424,0.82424,0.82424	chr7	102024955	102034029	690530	False	1710746	chr7	102037459	102050719	690532
NPC1	rs2236707	chr18	21114997	rs6507720,rs1140458,rs7239575,rs1805082	0.834682,0.839265,0.830125,0.834682	chr18	21118786	21120546	302939	False	7570358	chr18	21164335	21170935	302955
NPC1	rs2236707	chr18	21114997	18:21122206,18:21122207	0.936839,0.941989	chr18	21120609	21122985	302941	False	7570358	chr18	21164335	21170935	302955
TRAF6	rs1562327	chr11	36320992	rs1562327,rs1562326	1.0,0.810806	chr11	36320175	36321298	113145	False	6330026	chr11	36528362	36538466	113198
TRAF6	rs1562327	chr11	36320992	rs1562325,11:36322124,11:36322127,rs2901672	0.810806,0.806386,0.801985,0.801985	chr11	36321299	36328988	113146	False	6330026	chr11	36528362	36538466	113198
PLAUR	rs12463319	chr19	44282857	rs12463319,rs1685191,rs12609846	1.0,0.983939,0.983939	chr19	44278434	44291147	329289	True	730528	chr19	44172804	44183039	329272
TCERG1	rs56393319	chr5	145453274	rs12188581,rs12187128,rs12187913,rs35652702,rs34170515,rs55681251,rs79403433,rs72820460,rs4913063,rs13182838,5:145487822,rs4913064	0.98605,0.98605,0.98605,0.98605,0.98605,0.951483,0.98605,0.890376,0.98605,0.98605,0.857834,0.98605	chr5	145482193	145489674	600173	True	6450538	chr5	145824140	145828481	600280
TCERG1	rs56393319	chr5	145453274	rs13174055	0.972199	chr5	145489675	145491170	600174	False	6450538	chr5	145824140	145828481	600280
TCERG1	rs56393319	chr5	145453274	rs2015248	0.972199	chr5	145491171	145491622	600175	False	6450538	chr5	145824140	145828481	600280
TCERG1	rs56393319	chr5	145453274	rs4913067,5:145492900	0.972199,0.965262	chr5	145491623	145493104	600176	False	6450538	chr5	145824140	145828481	600280
TCERG1	rs56393319	chr5	145453274	rs56278005,rs17426845,rs35676277,5:145497338,rs10988,rs11167931,rs13171828,rs1395276,rs17492851,rs17492893,5:145504580,rs55812375,5:145505270,rs17427286,rs13178840,rs3749994,rs1395277,rs17493090,rs34683303,rs35825928	0.972199,0.972199,0.972199,0.951461,0.972199,0.972199,0.972199,0.972199,0.972199,0.972199,0.924148,0.972199,0.972199,0.972199,0.965262,0.972199,0.972199,0.972199,0.965381,0.972199	chr5	145495474	145507804	600179	False	6450538	chr5	145824140	145828481	600280
TCERG1	rs56393319	chr5	145453274	rs13161659,rs2895647,rs2895648,rs2895649,5:145508688,5:145509267,rs11953517,rs34794547,rs36098188,rs17427691,rs1911112,rs1911113	0.972199,0.972199,0.972199,0.972199,0.958349,0.917379,0.972199,0.972199,0.972199,0.972199,0.972199,0.972199	chr5	145507805	145510608	600180	False	6450538	chr5	145824140	145828481	600280
TCERG1	rs56393319	chr5	145453274	rs35424128,5:145511011,5:145511015,rs2963924,rs62373771,rs10515564	0.958634,0.910634,0.857503,0.972199,0.910634,0.972199	chr5	145510609	145512203	600181	False	6450538	chr5	145824140	145828481	600280
TCERG1	rs56393319	chr5	145453274	5:145512378,rs35869904,rs3797628,rs3822623,rs11954750,rs11954083,rs11167932,rs11167933,rs11167934,rs12153238,rs62373773,rs62373774	0.958634,0.972199,0.972199,0.972199,0.972199,0.972199,0.972199,0.965262,0.972199,0.972199,0.944597,0.944597	chr5	145512204	145514557	600182	False	6450538	chr5	145824140	145828481	600280
TCERG1	rs56393319	chr5	145453274	rs13161075,rs2400211,rs2895650,5:145524841,5:145526249,5:145526252,rs34529192,rs35658996,rs11948180,rs11954870,rs11954923,rs11954977,rs11948314,rs2292173,rs2292172	0.972199,0.92413,0.965381,0.965381,0.890537,0.917379,0.972199,0.972199,0.972199,0.972199,0.972199,0.972199,0.972199,0.972199,0.972199	chr5	145523594	145529695	600184	False	6450538	chr5	145824140	145828481	600280
TCERG1	rs56393319	chr5	145453274	rs13164882,rs17500456,5:145532383,rs17500504,rs17428465	0.972199,0.972199,0.972199,0.972199,0.972199	chr5	145529696	145533103	600185	False	6450538	chr5	145824140	145828481	600280
TCERG1	rs56393319	chr5	145453274	rs34342344,rs35238125,rs36059140,rs145903171	0.972199,0.972199,0.972199,0.972199	chr5	145533104	145534943	600186	False	6450538	chr5	145824140	145828481	600280
TCERG1	rs56393319	chr5	145453274	rs13178370,rs13153675,rs62373785,rs62373786,rs34272709,rs34482773,rs13180113,rs17428570,rs36102990,rs13178516,rs13182567	0.972199,0.972199,0.972199,0.972199,0.972199,0.958349,0.972199,0.972199,0.972199,0.972199,0.972199	chr5	145534944	145539212	600187	False	6450538	chr5	145824140	145828481	600280
TCERG1	rs56393319	chr5	145453274	rs67986716,rs2939536,rs62373789,rs11540214,5:145540213,5:145540219,rs182801361,rs35421875,rs35185759,rs72822286,rs55681213	0.972199,0.972199,0.972199,0.972199,0.917379,0.924148,0.924148,0.972199,0.897213,0.972199,0.972199	chr5	145539213	145543362	600188	False	6450538	chr5	145824140	145828481	600280
TCERG1	rs56393319	chr5	145453274	rs3763373,rs35436549,rs62373794,rs62373795,rs35581472,rs4705398,5:145545225,rs34581962,5:145545532,rs36095232,rs13154547,rs34404385,rs34345997,rs62373798,rs35821418,rs34794113,rs34672485,rs67051761,rs62373799,rs35262581,rs62373801,rs62373802,5:145550920,rs3828935,rs11952228,rs11949703,rs4705119,rs2963911,rs4705438	0.958445,0.958445,0.824695,0.824695,0.85071,0.958445,0.846901,0.958445,0.958445,0.958445,0.958445,0.958445,0.958445,0.958445,0.958445,0.917339,0.917339,0.9517,0.951534,0.958445,0.958445,0.958445,0.808355,0.958445,0.944647,0.958445,0.958445,0.958445,0.958445	chr5	145543363	145553099	600189	False	6450538	chr5	145824140	145828481	600280
TCERG1	rs56393319	chr5	145453274	rs35749752	0.9517	chr5	145553100	145553643	600190	False	6450538	chr5	145824140	145828481	600280
TCERG1	rs56393319	chr5	145453274	rs144322464,rs11957830,rs11955557,rs11957888,rs62373809,rs62373810,rs62373811,rs62373812,rs62373813,rs13179517,rs13178755,rs35421100,rs34014355,rs4413574,rs4443471,rs11949351,rs13161036,rs13157279,rs13171596,rs35048686,rs33914983,rs71594528	0.92413,0.87123,0.844463,0.877981,0.864503,0.864503,0.857799,0.864503,0.864503,0.864503,0.864503,0.877981,0.877981,0.864503,0.877981,0.877981,0.857799,0.877981,0.864503,0.884368,0.877981,0.877981	chr5	145553644	145560205	600191	False	6450538	chr5	145824140	145828481	600280
TCERG1	rs56393319	chr5	145453274	rs56338615,rs13159380,rs13176784,rs13176915,5:145560937,rs2962515,rs11540215,rs13186701,rs17428647,rs17428724,rs55799797,rs11958216,rs13154735,rs34405762,rs62373819,rs56410805,rs55665974	0.877981,0.877981,0.877981,0.877981,0.829198,0.877981,0.864914,0.864914,0.864914,0.864914,0.851491,0.824929,0.851491,0.831534,0.813047,0.813047,0.813047	chr5	145560206	145566306	600192	True	6450538	chr5	145824140	145828481	600280
TCERG1	rs56393319	chr5	145453274	rs55909935,rs12188772,rs7443214,rs2063002	0.813047,0.800429,0.800429,0.800429	chr5	145566307	145568314	600193	False	6450538	chr5	145824140	145828481	600280
TCERG1	rs56393319	chr5	145453274	rs11957998,rs11948016,rs17500927	0.800429,0.800429,0.800429	chr5	145568315	145574957	600194	False	6450538	chr5	145824140	145828481	600280
HMGB1	rs9551954	chr13	31278440	rs9551954,rs9550574	1.0,1.0	chr13	31277459	31279177	184264	False	4230097	chr13	31190013	31194589	184230
HMGB1	rs9551954	chr13	31278440	rs7995384,rs7995424	0.98687,0.993425	chr13	31279178	31279927	184265	False	4230097	chr13	31190013	31194589	184230
HMGB1	rs9551954	chr13	31278440	rs4542510,rs9579633,rs12560847,rs10870639,rs61947374	0.980319,0.9673,0.828208,0.816621,0.954369	chr13	31282472	31288898	184268	False	4230097	chr13	31190013	31194589	184230
HMGB1	rs9551954	chr13	31278440	rs10870640,13:31289954,13:31289956	0.954369,0.947891,0.903323	chr13	31289355	31291930	184270	False	4230097	chr13	31190013	31194589	184230
HMGB1	rs9551954	chr13	31278440	rs4238133	0.884574	chr13	31291931	31293690	184271	False	4230097	chr13	31190013	31194589	184230
HMGB1	rs9551954	chr13	31278440	rs4316608	0.884574	chr13	31293691	31294443	184272	False	4230097	chr13	31190013	31194589	184230
HMGB1	rs9551954	chr13	31278440	rs4409939,rs11147434,rs4769869	0.884574,0.865607,0.872185	chr13	31294444	31303388	184273	False	4230097	chr13	31190013	31194589	184230
HMGB1	rs9551954	chr13	31278440	rs4076128	0.878368	chr13	31303389	31311401	184274	True	4230097	chr13	31190013	31194589	184230
FNDC3B	rs9838076	chr3	172415923	rs9838076	1.0	chr3	172415135	172420296	488828	False	6060440	chr3	171755271	171762749	488643
CSGALNACT2	rs7073849	chr10	43740474	rs10899786,rs61845684,rs10793426,10:43746090,rs10793427,rs11238490,rs10899787,rs2503853,rs12356643	0.964479,0.964479,0.964479,0.929276,0.947333,0.947333,0.938945,0.922526,0.8968	chr10	43741275	43759181	76025	False	1980092	chr10	43629055	43634565	76003
AFTPH	rs11679748	chr2	64342626	rs11679748,rs4671081,rs4671082	1.0,0.83489,0.83489	chr2	64339241	64344343	350980	False	5570543	chr2	64750059	64756237	351123
AFTPH	rs11679748	chr2	64342626	2:64344632,rs1814406,rs7563423	0.814403,0.944977,0.805383	chr2	64344344	64345595	350981	False	5570543	chr2	64750059	64756237	351123
AFTPH	rs11679748	chr2	64342626	rs10496106,rs717382	0.819024,0.819024	chr2	64346449	64347300	350983	False	5570543	chr2	64750059	64756237	351123
AFTPH	rs11679748	chr2	64342626	rs7574193,rs7577356	0.944977,0.944977	chr2	64351704	64353879	350986	False	5570543	chr2	64750059	64756237	351123
AFTPH	rs11679748	chr2	64342626	rs10192642,rs4671548	0.819024,0.878318	chr2	64353880	64356179	350987	False	5570543	chr2	64750059	64756237	351123
AFTPH	rs11679748	chr2	64342626	rs7572397,rs7558544,rs7558568	0.944977,0.944977,0.944977	chr2	64356180	64357156	350988	False	5570543	chr2	64750059	64756237	351123
AFTPH	rs11679748	chr2	64342626	rs55756539	0.931179	chr2	64368669	64370088	350995	False	5570543	chr2	64750059	64756237	351123
AFTPH	rs11679748	chr2	64342626	rs55837435	0.803129	chr2	64370089	64376206	350996	True	5570543	chr2	64750059	64756237	351123
RP11-104H15.7	rs1042522	chr17	7579472	rs1042522,rs1642785	1.0,0.968359	chr17	7578005	7580682	280257	False	6980634	chr17	7321835	7334006	280216
TNFRSF19	rs4770479	chr13	24281081	rs4770479	1.0	chr13	24275219	24282065	182214	False	2360672	chr13	24142681	24144559	182165
TNFRSF19	rs4770479	chr13	24281081	rs9510833,rs9507148	0.913932,0.913932	chr13	24293322	24296867	182221	False	2360672	chr13	24142681	24144559	182165
PCNA	rs10221982	chr20	5092296	rs10221982	1.0	chr20	5089241	5094302	404582	True	6900079	chr20	5101169	5114541	404588
PCNA	rs10221982	chr20	5092296	rs3730446,rs3626	0.982197,0.982197	chr20	5095331	5096432	404584	False	6900079	chr20	5101169	5114541	404588
PCNA	rs10221982	chr20	5092296	rs3730438,rs3730436	0.982197,0.982197	chr20	5096433	5097170	404585	False	6900079	chr20	5101169	5114541	404588
AC079922.3	rs13023311	chr2	113420106	rs6747928,rs4849094	0.972108,0.972108	chr2	113422187	113423213	363766	False	870551	chr2	113402487	113405754	363760
AC079922.3	rs13023311	chr2	113420106	rs10746527,rs10779886,rs4849100	0.832181,0.823078,0.830368	chr2	113424637	113427095	363769	False	870551	chr2	113402487	113405754	363760
AC079922.3	rs13023311	chr2	113420106	rs72948491,rs61443276,rs56092429	0.837762,0.837762,0.837762	chr2	113427096	113428781	363770	False	870551	chr2	113402487	113405754	363760
CUX1	rs13224130	chr7	101369852	rs13224130	1	chr7	101368223	101370474	690413	False	5960537	chr7	101456246	101466776	690432
CUX1	rs13224130	chr7	101369852	rs71559423	1	chr7	101370475	101371785	690414	False	5960537	chr7	101456246	101466776	690432
SOS1	rs212322	chr2	39305928	rs212322	1.0	chr2	39302975	39307509	343204	False	2140519	chr2	39346734	39371804	343215
SOS1	rs212322	chr2	39305928	rs297145,rs297147	0.818669,0.818669	chr2	39319456	39323673	343208	False	2140519	chr2	39346734	39371804	343215
SOS1	rs212322	chr2	39305928	rs297156	0.832615	chr2	39326800	39337845	343211	False	2140519	chr2	39346734	39371804	343215
SOS1	rs212322	chr2	39305928	rs79756054	0.805133	chr2	39337846	39341028	343212	False	2140519	chr2	39346734	39371804	343215
SOS1	rs212322	chr2	39305928	rs6419600	0.818669	chr2	39341029	39343023	343213	False	2140519	chr2	39346734	39371804	343215
CSF1R	rs4289551	chr5	149468528	rs112912126,rs28592810,rs62380712,rs7722898,rs6579771,rs4362932,rs62380713	0.985903,0.884635,0.924205,0.891549,0.87909,0.859989,0.866056	chr5	149475287	149487815	601441	False	1070014	chr5	149489028	149493901	601445
PSMD8	rs8111466	chr19	39260000	rs8111466	1.0	chr19	39257980	39264620	328298	False	650369	chr19	38864867	38875259	328255
ANKRD42	rs601425	chr11	82969562	rs8789,rs673021	1.0,0.856167	chr11	82971961	82976617	125779	False	2120392	chr11	82899651	82913711	125757
ANKRD42	rs601425	chr11	82969562	rs543806,rs684404	0.940842,0.935668	chr11	82993065	82997864	125785	True	2120392	chr11	82899651	82913711	125757
DEGS1	rs72755909	chr1	224393211	rs10799529,rs150030688,rs7541131,rs10495222	0.938199,0.923822,0.923822,0.923822	chr1	224396242	224407717	57339	True	5220632	chr1	224357606	224378386	57335
TCF12	rs12912007	chr15	57411492	rs11636100,rs12899904	0.825619,0.840923	chr15	57413422	57417332	246346	False	4200291	chr15	57203919	57215451	246280
TCF12	rs12912007	chr15	57411492	rs12914410,15:57430241	0.94771,0.877927	chr15	57428478	57430543	246350	False	4200291	chr15	57203919	57215451	246280
TCF12	rs12912007	chr15	57411492	rs11853331	0.942596	chr15	57431204	57431987	246354	False	4200291	chr15	57203919	57215451	246280
TCF12	rs12912007	chr15	57411492	rs12910094	0.942596	chr15	57431988	57434122	246355	False	4200291	chr15	57203919	57215451	246280
TCF12	rs12912007	chr15	57411492	rs2414494	0.93231	chr15	57439703	57442076	246362	False	4200291	chr15	57203919	57215451	246280
TCF12	rs12912007	chr15	57411492	rs12903578	0.89676	chr15	57451883	57452830	246365	False	4200291	chr15	57203919	57215451	246280
NSUN6	rs10829041	chr10	18917062	rs10829041,rs10829042	1.0,0.877976	chr10	18915149	18918083	69656	False	6220372	chr10	18939894	18942895	69666
NSUN6	rs10829041	chr10	18917062	rs7101352,rs7077637,rs1352655,rs7907153,rs1880682,rs11015306,rs11015307	0.878096,0.883275,0.878478,0.873704,0.868528,0.873704,0.873704	chr10	18927863	18932768	69661	False	6220372	chr10	18939894	18942895	69666
NSUN6	rs10829041	chr10	18917062	rs7071897,10:18934194	0.873704,0.843389	chr10	18932769	18935343	69662	False	6220372	chr10	18939894	18942895	69666
NSUN6	rs10829041	chr10	18917062	rs1968961,rs4748503	0.868953,0.873704	chr10	18935344	18936406	69663	False	6220372	chr10	18939894	18942895	69666
NSUN6	rs10829041	chr10	18917062	rs10829139,rs12412484,rs10829140,rs11015411	0.873704,0.867556,0.843719,0.873704	chr10	18944748	18947341	69669	False	6220372	chr10	18939894	18942895	69666
NSUN6	rs10829041	chr10	18917062	rs4748508,rs7086911	0.848799,0.829296	chr10	18957230	18963390	69674	False	6220372	chr10	18939894	18942895	69666
PACSIN2	rs60752002	chr22	43371628	rs60752002,rs5759067,rs1040427,rs1883314,rs4822242,rs67362457,rs79276014,rs5759070,rs5759071,rs4820500,rs6002993	1.0,0.821455,0.811101,0.822296,0.826677,0.833734,0.84857,0.84857,0.826677,0.815497,0.809671	chr22	43370880	43380437	435290	False	7550333	chr22	43409329	43433936	435297
PACSIN2	rs60752002	chr22	43371628	rs2267482,rs2267486,rs8137128,rs8138151,rs3819677,rs972577,rs972578,rs972579,rs4820502,rs4822244,rs5759075,rs738377,rs733139,rs2284096,rs6002997,rs2899366,rs5759080,rs5751410	0.817076,0.817076,0.818563,0.814778,0.817076,0.817076,0.817076,0.817076,0.817076,0.817076,0.817076,0.808382,0.817076,0.805969,0.806727,0.801597,0.807531,0.807531	chr22	43380438	43395840	435291	False	7550333	chr22	43409329	43433936	435297
PACSIN2	rs60752002	chr22	43371628	rs2038062,rs2256040	0.807531,0.807531	chr22	43397739	43399123	435293	False	7550333	chr22	43409329	43433936	435297
PACSIN2	rs60752002	chr22	43371628	rs2284097	0.803197	chr22	43399124	43400293	435294	False	7550333	chr22	43409329	43433936	435297
PACSIN2	rs60752002	chr22	43371628	rs1546860,rs738379	0.807531,0.807531	chr22	43400294	43400976	435295	False	7550333	chr22	43409329	43433936	435297
USP53	rs1511021	chr4	120126211	rs34624042	0.954452	chr4	120144327	120146033	532707	False	6520619	chr4	120129156	120143225	532705
USP53	rs1511021	chr4	120126211	rs13106878	0.943498	chr4	120146034	120150991	532708	False	6520619	chr4	120129156	120143225	532705
VASP	rs7252959	chr19	46033058	rs4803830,rs28506127,rs11879934,rs10421008	0.94194,0.872927,0.872927,0.872927	chr19	46036926	46060001	329623	False	2320356	chr19	46009502	46011988	329621
CCR2	rs6766515	chr3	46095235	rs9824886	0.8177	chr3	46107375	46111071	450854	False	2900524	chr3	46390630	46401080	450926
CCR2	rs6766515	chr3	46095235	rs1604069,rs1909595,rs9311387	0.803469,0.814496,0.814496	chr3	46111072	46118041	450855	False	2900524	chr3	46390630	46401080	450926
CCR2	rs6766515	chr3	46095235	rs1491959	0.814496	chr3	46118042	46120631	450856	False	2900524	chr3	46390630	46401080	450926
TRAF3IP3	rs623360	chr1	209952865	rs651141	0.915526	chr1	209955276	209959693	52890	True	3450154	chr1	209917292	209934418	52879
TRAF3IP3	rs623360	chr1	209952865	rs846808	0.836263	chr1	209975584	209980570	52896	True	3450154	chr1	209917292	209934418	52879
SLC43A2	rs6502793	chr17	1477619	rs6502793	1.0	chr17	1473262	1481901	278979	False	1820053	chr17	1529960	1535742	278986
MED6	rs4749	chr14	70793004	rs2332363,rs2332364,rs7152300,rs7144850,14:70823874,14:70824968,rs10148837,rs2877658	0.865144,0.931852,0.88374,0.919428,0.804613,0.871521,0.882709,0.901464	chr14	70817761	70825864	225944	False	7200598	chr14	71067227	71068218	226016
KLRB1	rs4103869	chr12	10307081	rs4103869	1.0	chr12	10304362	10308320	144494	False	6200019	chr12	9755784	9760513	144283
KLRB1	rs4103869	chr12	10307081	rs2634162	0.835018	chr12	10322244	10325522	144507	True	6200019	chr12	9755784	9760513	144283
PLIN2	rs12338361	chr9	19111637	rs12338361	1	chr9	19108974	19112639	756552	False	460204	chr9	19143969	19154042	756562
STK32B	rs168985	chr4	5418539	rs168985,rs195101	1.0,0.861726	chr4	5416929	5423807	497585	False	840670	chr4	5051135	5054419	497472
TTC39C	rs16940430	chr18	21591022	rs16940430	1.0	chr18	21589653	21593860	303064	False	990719	chr18	21571428	21572989	303059
TTC39C	rs16940430	chr18	21591022	rs2076906,rs28608904,rs7236272,rs1893281,rs7238316,rs35425220,rs34085514,rs35162110,rs73402238,rs34687447,rs71360538,rs66706513,rs35125574,18:21601525,rs4450486	0.970672,0.898893,0.807393,0.906276,0.817539,0.804264,0.804264,0.836406,0.836406,0.836406,0.836406,0.836406,0.836406,0.815882,0.822843	chr18	21593861	21602651	303065	False	990719	chr18	21571428	21572989	303059
DHX35	rs3752298	chr20	37635027	rs1011020,rs8115074,rs1534928	0.915132,0.876007,0.904074	chr20	37656529	37666397	412779	False	20192	chr20	37587585	37592004	412750
DHX35	rs3752298	chr20	37635027	rs7268097	0.904074	chr20	37666615	37668672	412781	False	20192	chr20	37587585	37592004	412750
PTPN12	rs13243012	chr7	77324582	rs13243012	1.0	chr7	77323262	77325124	683174	False	3990136	chr7	77161674	77168472	683131
PTPN12	rs13243012	chr7	77324582	rs3750128	0.872464	chr7	77325125	77327287	683175	True	3990136	chr7	77161674	77168472	683131
PTPN12	rs13243012	chr7	77324582	rs10235679,rs10239156,rs11760252	0.804893,0.814309,0.819115	chr7	77327527	77337100	683177	False	3990136	chr7	77161674	77168472	683131
PTPN12	rs13243012	chr7	77324582	rs12539065,rs6966632	0.814309,0.823947	chr7	77337101	77345473	683178	False	3990136	chr7	77161674	77168472	683131
PTPN12	rs13243012	chr7	77324582	rs6946914,rs6465779,rs4729643,rs6967914,rs7782728,rs7783032	0.823947,0.823947,0.819222,0.814392,0.804811,0.814392	chr7	77345474	77352204	683179	False	3990136	chr7	77161674	77168472	683131
PTPN12	rs13243012	chr7	77324582	rs9691803	0.814392	chr7	77352205	77364975	683180	False	3990136	chr7	77161674	77168472	683131
RAB21	rs1795467	chr12	71963144	rs1149000	0.858487	chr12	71993860	71994488	163002	False	1770661	chr12	72146912	72152876	163055
RAB21	rs1795467	chr12	71963144	rs1149002	0.85307	chr12	71995195	71996854	163004	False	1770661	chr12	72146912	72152876	163055
RAB21	rs1795467	chr12	71963144	rs1149003	0.81631	chr12	71996855	71999602	163005	False	1770661	chr12	72146912	72152876	163055
RAB21	rs1795467	chr12	71963144	12:72012474	0.800353	chr12	72006809	72014081	163009	False	1770661	chr12	72146912	72152876	163055
RAB21	rs1795467	chr12	71963144	rs2700169	0.805437	chr12	72014082	72015818	163010	False	1770661	chr12	72146912	72152876	163055
RAB21	rs1795467	chr12	71963144	rs1148988,rs1148989,rs1148990	0.836784,0.836784,0.836784	chr12	72015819	72020047	163011	False	1770661	chr12	72146912	72152876	163055
RAB21	rs1795467	chr12	71963144	rs1148993,rs1148995,rs1148996	0.805437,0.805437,0.805437	chr12	72021561	72023889	163016	False	1770661	chr12	72146912	72152876	163055
TUFM	rs62036616	chr16	28826307	rs4788095,rs72793809,rs62036620,rs62036621,16:28834254,16:28835682,16:28835685,rs4451951,rs62036622,rs8049439,rs8062405	0.982507,0.982507,0.982507,0.982507,0.920293,0.823,0.81331,0.982507,0.988304,0.920655,0.970871	chr16	28831275	28839157	265602	True	6370097	chr16	28857441	28873232	265605
AC020907.1	rs10414549	chr19	35797150	rs2269757	1.0	chr19	35799546	35800562	327626	False	6330050	chr19	35590055	35605734	327591
QKI	rs12207069	chr6	164082927	rs12207069	1	chr6	164082886	164087447	659892	False	4570440	chr6	163833365	163837600	659809
UBR3	rs13010047	chr2	170418540	rs13010047	1	chr2	170416838	170424144	381643	False	940445	chr2	170682708	170698986	381715
CCT7	rs12476137	chr2	73088056	rs1876487	0.802001	chr2	73114107	73123895	353509	True	4290358	chr2	73458148	73461406	353581
HAGH	rs5006376	chr16	1905201	rs2437745,rs2437744	0.869562,0.858756	chr16	1907423	1908543	259074	False	4900333	chr16	1861041	1879365	259066
SLC38A1	rs80164297	chr12	46588626	rs7316482,rs7316615	0.986716,0.973352	chr12	46589093	46594271	155629	False	2070687	chr12	46660473	46664623	155648
SLC38A1	rs80164297	chr12	46588626	rs1492890,rs1492889	0.946944,0.946944	chr12	46594272	46601890	155630	False	2070687	chr12	46660473	46664623	155648
CMTM3	rs1972835	chr16	66458044	rs1972835,rs958619	1.0,0.949247	chr16	66451660	66464980	272911	True	3890551	chr16	66632469	66648882	272951
PTEN	rs1981150	chr10	89854115	rs1981150	1.0	chr10	89852739	89855574	89373	False	7100475	chr10	89620815	89627996	89278
PTEN	rs1981150	chr10	89854115	rs7070980,rs4933467	1.0,0.962749	chr10	89855575	89857371	89374	False	7100475	chr10	89620815	89627996	89278
PTEN	rs1981150	chr10	89854115	rs12416046	0.833444	chr10	89860866	89873044	89377	False	7100475	chr10	89620815	89627996	89278
XKR6	rs6981352	chr8	10968600	rs17724226,rs7460507,rs4618656	0.809302,0.804991,0.876799	chr8	10968691	10972734	710407	False	4730672	chr8	11057286	11059709	710438
PLEKHG1	rs73004397	chr6	150973583	rs4869924	0.904422	chr6	150973951	150979124	655921	False	4920670	chr6	150920602	150921908	655909
PLEKHG1	rs73004397	chr6	150973583	rs9480515,rs9480516,rs9480517	0.81973,0.81973,0.81973	chr6	150989246	150992751	655929	False	4920670	chr6	150920602	150921908	655909
PLEKHG1	rs73004397	chr6	150973583	rs9480518,rs9478777,rs73006338,rs73006339	0.81973,0.81973,0.81973,0.81973	chr6	150992752	150994381	655930	False	4920670	chr6	150920602	150921908	655909
PLEKHG1	rs73004397	chr6	150973583	rs9478778,rs73008164,rs73008165,rs73008166,rs73008169,6:150995426,rs77980616,6:150995763,rs9480520,rs9480521,rs9480522,rs9480523,rs9480524	0.81973,0.81973,0.81973,0.81973,0.81973,0.81973,0.81973,0.81973,0.81973,0.807197,0.807197,0.807197,0.807197	chr6	150994382	150998028	655931	False	4920670	chr6	150920602	150921908	655909
YPEL5	rs2363971	chr2	30891114	rs2363971,2:30891287	1.0,0.810883	chr2	30888200	30891410	340714	False	2680097	chr2	30360487	30371449	340567
CEP192	rs8097125	chr18	13005473	rs8097125,rs7234094,18:13008247,rs6505777,rs7226616,rs7236764,rs7237236,18:13011530	1.0,0.934233,0.841083,0.934233,0.928997,0.823882,0.923362,0.882115	chr18	12999668	13015428	301541	False	4490154	chr18	12987613	12996545	301538
NMB	rs1429443	chr15	85378020	rs1429443	1.0	chr15	85377814	85379003	253983	False	5670594	chr15	85193161	85203635	253942
NMB	rs1429443	chr15	85378020	rs1429444	0.993873	chr15	85379004	85379898	253984	False	5670594	chr15	85193161	85203635	253942
C1orf101	rs2260070	chr1	244812323	rs2819016,rs6429499,1:244812685,rs989284,rs2806598	0.925547,0.848803,0.867107,0.833821,0.834047	chr1	244812432	244816973	63202	True	1500670	chr1	244611695	244618371	63154
TMEM245	rs10816766	chr9	111774393	rs10816766	1	chr9	111770037	111776135	778059	True	2940687	chr9	111881085	111886361	778093
PDZD2	rs32792	chr5	32073647	rs32792	1.0	chr5	32067981	32095485	564865	False	130095	chr5	31637290	31643361	564746
ST6GAL1	rs7634389	chr3	186738421	rs7634389	1.0	chr3	186734259	186739607	493110	False	1710630	chr3	186646094	186650319	493078
ST3GAL5	rs311586	chr2	86288519	rs311586	1	chr2	86287143	86295047	357457	False	3890382	chr2	86115619	86116415	357421
BANF1	rs56239996	chr11	65730003	rs538954,rs1151512,11:65757877	0.82673,0.82673,0.816441	chr11	65755748	65759406	121461	False	150767	chr11	65761939	65782934	121463
C2orf82	rs3792117	chr2	234115337	rs78765795	0.800748	chr2	234118510	234120753	401303	True	4280327	chr2	233717501	233726153	401221
SEPHS1	rs58505537	chr10	13159362	rs58505537,rs57057378	1.0,0.968443	chr10	13158153	13160172	68073	False	5700612	chr10	13386899	13402823	68125
DAAM1	rs4901917	chr14	59816420	rs4901917,rs11622409,rs4901919	1.0,1.0,1.0	chr14	59814133	59819397	222691	False	4490010	chr14	59653607	59659120	222623
DAAM1	rs4901917	chr14	59816420	rs10138805,rs10142139,rs17255694,rs12590850	0.939158,0.977264,0.982921,0.977264	chr14	59822882	59828207	222695	False	4490010	chr14	59653607	59659120	222623
DAAM1	rs4901917	chr14	59816420	rs2295850,rs1253036,rs10083469,rs28645961,rs10140514,rs10130669	0.842069,0.982921,0.988601,0.977264,0.949408,0.988601	chr14	59828208	59835974	222696	False	4490010	chr14	59653607	59659120	222623
DAAM1	rs4901917	chr14	59816420	rs10162437,14:59849027	0.831395,0.809929	chr14	59847168	59849262	222700	False	4490010	chr14	59653607	59659120	222623
CSNK2A1	rs6107831	chr20	707827	rs6107831,rs6107832	1.0,0.99469	chr20	707382	716255	403583	False	130255	chr20	523682	536237	403548
MCM8	rs13041190	chr20	5961458	rs236126,20:5979861	0.981738,0.85281	chr20	5976005	5981702	404847	False	1190037	chr20	5929472	5933156	404832
TOP2B	rs73055816	chr3	25721849	rs73055816	1.0	chr3	25709036	25723292	444618	False	3890255	chr3	25702828	25707043	444614
TOP2B	rs73055816	chr3	25721849	rs74278588	0.961521	chr3	25723293	25725167	444619	False	3890255	chr3	25702828	25707043	444614
TOP2B	rs73055816	chr3	25721849	rs2054898,rs73055886	0.803121,0.872705	chr3	25726293	25732705	444622	False	3890255	chr3	25702828	25707043	444614
ANKRD40	rs2412324	chr17	48532793	rs17641254,rs8082089,rs3744522,rs2277630,rs898455,rs898454,rs8080319,rs736911,rs3809765,rs3826439	0.942925,0.942925,0.942925,0.912504,0.932382,0.922138,0.887849,0.911752,0.911752,0.90182	chr17	48535173	48547481	289415	True	5560142	chr17	48781239	48790573	289463
CECR2	rs8136533	chr22	17700284	rs8136533	1.0	chr22	17695495	17702409	429658	False	3460750	chr22	17839550	17848230	429680
CENPC	rs2067869	chr4	68453164	rs2067869	1	chr4	68451141	68457556	515862	False	2810731	chr4	68410110	68415354	515853
BCAS4	rs12481137	chr20	49516100	rs12481137	1.0	chr20	49514982	49516464	415827	False	4290079	chr20	49411130	49415969	415807
BCAS4	rs12481137	chr20	49516100	rs6020837,20:49524290,rs1010944	0.903934,0.89836,0.892833	chr20	49518194	49531615	415829	False	4290079	chr20	49411130	49415969	415807
BCAS4	rs12481137	chr20	49516100	rs2426205	0.863063	chr20	49532085	49535338	415831	False	4290079	chr20	49411130	49415969	415807
BCAS4	rs12481137	chr20	49516100	rs2426208	0.846127	chr20	49536360	49537300	415833	False	4290079	chr20	49411130	49415969	415807
BCAS4	rs12481137	chr20	49516100	rs2426211,rs2870023	0.863063,0.857686	chr20	49537527	49539436	415836	False	4290079	chr20	49411130	49415969	415807
BCAS4	rs12481137	chr20	49516100	rs6091238,rs6020856,20:49543473	0.852354,0.863063,0.863063	chr20	49541608	49544876	415838	False	4290079	chr20	49411130	49415969	415807
UBE2E3	rs11694175	chr2	182338027	rs11694175,rs2305591	1.0,0.880703	chr2	182335970	182341271	385365	False	6350296	chr2	181844443	181846639	385186
UBE2E3	rs11694175	chr2	182338027	rs59803867	0.880931	chr2	182341272	182342665	385366	False	6350296	chr2	181844443	181846639	385186
UBE2E3	rs11694175	chr2	182338027	rs155093,rs155094	0.822801,0.822801	chr2	182342666	182344578	385367	False	6350296	chr2	181844443	181846639	385186
MDS2	rs6701131	chr1	23955451	rs6701131,rs2811956,rs2811958,rs2492598	1.0,0.919863,0.909385,0.909407	chr1	23954416	23960870	5126	False	2120332	chr1	23903672	23918990	5117
MDS2	rs6701131	chr1	23955451	rs2811960	0.878409	chr1	23960871	23964573	5127	False	2120332	chr1	23903672	23918990	5117
MDS2	rs6701131	chr1	23955451	rs1317345	0.838044	chr1	23965714	23970717	5129	False	2120332	chr1	23903672	23918990	5117
UTS2B	rs6444528	chr3	190977891	rs6444528	1.0	chr3	190975946	190980769	494466	False	2810110	chr3	191038814	191048709	494488
UTS2B	rs6444528	chr3	190977891	rs4687206	0.935567	chr3	190985149	190986200	494470	False	2810110	chr3	191038814	191048709	494488
UTS2B	rs6444528	chr3	190977891	rs6794154	0.94194	chr3	190986201	190988632	494471	False	2810110	chr3	191038814	191048709	494488
UTS2B	rs6444528	chr3	190977891	rs2886062	0.94194	chr3	190988640	190992124	494473	False	2810110	chr3	191038814	191048709	494488
MAP7D1	rs7537052	chr1	36616941	rs272811,rs11263863	0.853961,0.847509	chr1	36633553	36635192	7944	False	2970563	chr1	36612957	36628346	7942
MAP7D1	rs7537052	chr1	36616941	rs795047	0.914862	chr1	36636130	36643239	7947	False	2970563	chr1	36612957	36628346	7942
KIAA1191	rs12518180	chr5	176059616	rs12518180	1.0	chr5	176057957	176062563	609423	False	7570465	chr5	175786892	175801792	609379
NSA2	rs10515199	chr5	74099634	rs16872362	0.935213	chr5	74158257	74163337	577957	True	7400358	chr5	74060220	74063392	577934
GGA2	rs2285521	chr16	23521780	16:23530040,rs4968016,rs2106458,rs11074564,rs11074565	1.0,0.925745,0.801985,1.0,0.808909	chr16	23529899	23533198	264310	False	2190121	chr16	23520967	23528976	264308
PRORSD1P	rs2941584	chr2	54881621	rs2941584	1	chr2	54878151	54882165	348025	False	540202	chr2	55504703	55510852	348241
ZMYND11	rs11250280	chr10	171543	rs11250280	1.0	chr10	171135	174068	64429	False	1190626	chr10	179510	193410	64433
ZMYND11	rs11250280	chr10	171543	rs4880781,rs79642209	1.0,1.0	chr10	174768	178165	64431	False	1190626	chr10	179510	193410	64433
CLIP2	rs5874	chr7	73820024	rs5874	1.0	chr7	73816005	73820245	682408	False	580148	chr7	73701583	73705291	682392
DUSP22	rs7767355	chr6	237676	rs7767355	1	chr6	236656	240097	610539	False	1660209	chr6	290446	297152	610557
HMBOX1	rs10088428	chr8	28909523	rs10088428	1	chr8	28903306	28911279	715637	False	160446	chr8	28746544	28749397	715595
TRIM69	rs78983599	chr15	45016156	rs7175365	1.0	chr15	45021481	45023531	242520	False	6940605	chr15	45028306	45028896	242523
TRIM69	rs78983599	chr15	45016156	rs62025971	0.871002	chr15	45073198	45073356	242536	False	6940605	chr15	45028306	45028896	242523
TRIM69	rs78983599	chr15	45016156	rs7170580	0.827198	chr15	45073722	45077688	242538	False	6940605	chr15	45028306	45028896	242523
KRT33B	rs2107213	chr17	39105270	rs2107213,17:39105308,rs2107212,rs2158297,rs9897478,rs12601191	1.0,0.948198,0.948198,0.948198,0.948198,0.939613	chr17	39104621	39109005	287345	False	6450148	chr17	39524670	39527174	287456
MGC10955	rs140595709	chr2	74351211	rs140595709	1.0	chr2	74342250	74352610	353829	False	1570095	chr2	74361314	74362538	353832
MGC10955	rs140595709	chr2	74351211	2:74353307,2:74353308	0.846609,0.86533	chr2	74352611	74353398	353830	False	1570095	chr2	74361314	74362538	353832
CSK	rs12591078	chr15	75050854	rs1543927	0.903853	chr15	75062796	75064333	251333	False	3170239	chr15	75070118	75080491	251337
GIN1	rs2288789	chr5	102600524	rs2288789,rs2288788,rs2288787,rs2288786,rs568999,rs411648,rs2569016,rs377192,rs403214,rs187579,5:102605152	1.0,0.958617,0.958617,0.958617,0.958617,0.958617,0.958617,0.958617,0.958617,0.958617,0.95265	chr5	102599749	102605368	587047	False	3390382	chr5	102455800	102465696	587007
PKIG	rs184864	chr20	43236253	rs184864,rs244088	1.0,0.874711	chr20	43229498	43239660	414349	False	1430445	chr20	43155716	43165187	414330
PKIG	rs184864	chr20	43236253	rs244083,rs1061662	0.833407,0.978797	chr20	43239661	43243817	414350	False	1430445	chr20	43155716	43165187	414330
PKIG	rs184864	chr20	43236253	rs244082	0.899579	chr20	43244223	43247902	414352	False	1430445	chr20	43155716	43165187	414330
PKIG	rs184864	chr20	43236253	rs244078	0.890471	chr20	43247903	43250812	414353	False	1430445	chr20	43155716	43165187	414330
ILF3	rs11672425	chr19	10671585	rs11672425	1.0	chr19	10667442	10677259	321937	True	1450075	chr19	10761038	10772955	321952
ILF3	rs11672425	chr19	10671585	rs187371841,rs147175676,rs11666515,rs73496553	0.853365,0.839044,0.853365,0.883369	chr19	10677260	10686369	321938	True	1450075	chr19	10761038	10772955	321952
ILF3	rs11672425	chr19	10671585	rs11671455,rs138295910	0.853365,0.836622	chr19	10686370	10704753	321939	False	1450075	chr19	10761038	10772955	321952
CHI3L2	rs3118207	chr1	111768576	rs3118207,rs1977336	1.0,0.944496	chr1	111768203	111770680	30665	False	4830202	chr1	111742392	111746618	30654
HOPX	rs6554379	chr4	57622222	rs6554379,rs6818605,rs2016218	1.0,0.985137,0.806925	chr4	57619069	57629108	512508	False	3850246	chr4	57547727	57553136	512491
RNF6	rs9553832	chr13	27058326	rs9553832	1.0	chr13	27056768	27061103	183028	False	1450079	chr13	26794376	26801986	182950
MBP	rs470929	chr18	74723459	rs470929	1	chr18	74715914	74726632	319565	False	4830204	chr18	74835328	74850786	319596
SNAPIN	rs35760493	chr1	153596603	rs3806233	0.86388	chr1	153599452	153610732	36292	True	870041	chr1	153621935	153636394	36298
BLVRA	rs73102714	chr7	43619069	rs73102714	1	chr7	43618755	43620341	674604	False	2940022	chr7	43794586	43800238	674645
SURF6	rs551154	chr9	136197278	rs1179037	0.832687	chr9	136237763	136239454	784301	False	2600452	chr9	136198424	136206519	784295
SURF6	rs551154	chr9	136197278	rs1179040	0.818044	chr9	136239455	136241972	784302	False	2600452	chr9	136198424	136206519	784295
MCEE	rs34550823	chr2	71301959	rs34550823	1.0	chr2	71298503	71304833	353014	False	5290408	chr2	71356189	71358127	353031
CYTH1	rs12943069	chr17	76672322	rs7215100	0.816318	chr17	76691598	76694688	296868	True	6860719	chr17	76762219	76782124	296888
CYTH1	rs12943069	chr17	76672322	rs11654527	0.803301	chr17	76700145	76703629	296870	False	6860719	chr17	76762219	76782124	296888
SRI	rs1063964	chr7	87835469	rs1063964	1	chr7	87835185	87836702	686570	False	2900626	chr7	87842176	87864521	686576
CNOT8	rs10051493	chr5	154074626	rs10051493	1.0	chr5	154072050	154076077	602784	False	6560609	chr5	154222767	154244266	602814
CNOT8	rs10051493	chr5	154074626	rs9324791,rs9324792,rs6868098	0.883525,0.883525,0.890062	chr5	154076078	154084226	602785	False	6560609	chr5	154222767	154244266	602814
CNOT8	rs10051493	chr5	154074626	rs4958386,rs4958387	0.845608,0.864554	chr5	154084227	154085340	602786	False	6560609	chr5	154222767	154244266	602814
CNOT8	rs10051493	chr5	154074626	rs3893695,rs6580111,rs6580112,rs7736062	0.864554,0.864554,0.889652,0.864554	chr5	154093721	154113875	602791	False	6560609	chr5	154222767	154244266	602814
GRK5	rs17608873	chr10	121154736	rs17608873	1	chr10	121152467	121161583	98631	False	3190239	chr10	120964464	120969579	98596
CD86	rs75375113	chr3	121757822	rs75375113	1	chr3	121739171	121763133	473211	True	4570368	chr3	121767421	121774241	473215
SLC38A1	rs80164297	chr12	46588626	rs7316482,rs7316615	0.986716,0.973352	chr12	46589093	46594271	155629	False	7320382	chr12	46660473	46664623	155648
SLC38A1	rs80164297	chr12	46588626	rs1492890,rs1492889	0.946944,0.946944	chr12	46594272	46601890	155630	False	7320382	chr12	46660473	46664623	155648
TRABD2A	rs890617	chr2	85083503	rs890617	1.0	chr2	85078181	85083564	357192	False	4760053	chr2	85134085	85145948	357208
TRABD2A	rs890617	chr2	85083503	rs11684677,rs6753370,rs1009568,rs7593934,rs55906098,rs76541252,rs78839646	0.820209,0.820209,0.820209,0.820209,0.820209,0.806315,0.806315	chr2	85083565	85088691	357193	False	4760053	chr2	85134085	85145948	357208
TRABD2A	rs890617	chr2	85083503	rs735797,rs75499193,rs11683239,rs12464591,rs12465338	0.806315,0.806315,0.806315,0.806315,0.806315	chr2	85088692	85095876	357194	False	4760053	chr2	85134085	85145948	357208
TRABD2A	rs890617	chr2	85083503	rs1000919,rs80090251	0.806315,0.806315	chr2	85095877	85098528	357195	False	4760053	chr2	85134085	85145948	357208
TRABD2A	rs890617	chr2	85083503	rs74417790,rs111583032	0.806315,0.806315	chr2	85098529	85102895	357196	False	4760053	chr2	85134085	85145948	357208
TRABD2A	rs890617	chr2	85083503	rs1478782	0.806315	chr2	85103764	85104788	357198	False	4760053	chr2	85134085	85145948	357208
KRT38	rs2269860	chr17	39081546	rs2269860,rs1859253	1.0,0.994031	chr17	39081008	39085475	287336	False	3170341	chr17	39589780	39597458	287474
RCCD1	rs77554484	chr15	91509215	rs78029804	0.816427	chr15	91538207	91539544	255597	True	6250605	chr15	91497581	91501550	255580
EDEM3	rs2378949	chr1	184947071	rs2378949	1	chr1	184942210	184950629	45459	True	5670398	chr1	184723626	184725585	45387
OR5M10	rs2156780	chr11	56322091	rs1001967,rs7127149	0.834132,0.864213	chr11	56379468	56385468	119214	True	1510066	chr11	56344091	56352043	119204
ZNF586	rs62128136	chr19	58237388	rs62128136	1	chr19	58232633	58239735	331824	True	1050626	chr19	58280962	58282047	331833
PAG1	rs12677218	chr8	82036542	rs12677218	1	chr8	82034246	82042922	731141	False	7330296	chr8	82021922	82027237	731135
CLEC2D	rs4763283	chr12	9864975	rs4763283	1.0	chr12	9864543	9865407	144330	False	3520129	chr12	9808992	9809309	144307
CLEC2D	rs4763283	chr12	9864975	rs7964018	0.956872	chr12	9865408	9868211	144331	False	3520129	chr12	9808992	9809309	144307
ANXA11	rs34816332	chr10	81907967	rs34816332,rs35420115	1.0,1.0	chr10	81902009	81910313	87024	False	1300274	chr10	81954077	81968055	87030
ANXA11	rs34816332	chr10	81907967	rs35014047,rs17100316,10:81915055,rs36073865,rs12779139,rs12768613,rs12769764,rs3862518,rs12781912,rs76362903	0.986046,0.986046,0.918089,0.986046,0.986046,0.986046,0.986046,0.986046,0.986046,0.986046	chr10	81910314	81927269	87025	False	1300274	chr10	81954077	81968055	87030
RP11-613D13.5	rs1061810	chr11	43877934	rs1061810,rs35251247,rs57635800	1.0,0.993555,0.993555	chr11	43875828	43890363	115584	False	4180450	chr11	43895700	43902835	115586
FOXC2	rs12920657	chr16	87274163	rs12920657,rs4843580	1.0,0.848314	chr16	87273437	87276833	278210	False	7560523	chr16	86591953	86603239	278067
FOXC2	rs12920657	chr16	87274163	rs7200205	0.808152	chr16	87279313	87285026	278215	False	7560523	chr16	86591953	86603239	278067
BAMBI	rs2796303	chr10	29573101	rs2796303,rs2796302,rs2796301,rs2817810,rs2532773,rs2817811,rs2796300,rs2817812,rs2817814,rs2796299,rs2796298,rs2265658,rs2488267,rs2796297,rs2817818,rs2796296,rs1410065,rs1410066,rs2768670,rs17851935,rs2493338,rs2429504,rs2248053,rs2248058	1.0,1.0,1.0,1.0,0.911028,0.884374,0.949247,0.884374,0.893944,0.949247,0.831135,0.888062,0.854244,0.898024,0.898024,0.883132,0.883132,0.897348,0.849541,0.835621,0.898024,0.888062,0.868542,0.893614	chr10	29571454	29579436	72853	True	430050	chr10	28937735	28968214	72684
FCRL5	rs6665921	chr1	157518785	rs12741945,rs12741984,rs12743151,rs7521658,rs7532092,rs1581997,rs6657673,rs12734708,1:157536400,1:157536682,rs12753221,rs7528096,rs7528102,rs12049389,rs10489671,rs1412678,rs1412676,rs1831680	0.882461,0.882461,0.882461,0.882461,0.882461,0.882461,0.882461,0.882461,0.882461,0.807641,0.882461,0.882461,0.882461,0.882461,0.876206,0.876206,0.876206,0.876206	chr1	157534503	157539441	37122	False	1660465	chr1	157507278	157532770	37120
FCRL5	rs6665921	chr1	157518785	rs12730133,rs7520793	0.876206,0.806615	chr1	157539442	157543548	37123	False	1660465	chr1	157507278	157532770	37120
CISD1	rs1819658	chr10	59913151	rs9731951	0.92612	chr10	59922655	59926467	80772	False	20392	chr10	60026672	60034571	80807
RNF167	rs6559	chr17	4848450	rs238243	1.0	chr17	4849484	4859526	279639	True	1580521	chr17	4840206	4848402	279637
CEP70	rs9877108	chr3	138538006	rs9877108,3:138540124,rs9818354	1.0,0.818196,0.952866	chr3	138537817	138544673	477916	False	4640242	chr3	138312712	138319219	477867
CEP70	rs9877108	chr3	138538006	rs6800801	0.92715	chr3	138544674	138547402	477917	False	4640242	chr3	138312712	138319219	477867
CEP70	rs9877108	chr3	138538006	rs2881900,rs4405948,rs9647336,rs9647337,rs6778874,rs9289566,rs9855727,rs4894358,rs11924479,rs13077455,rs10935288,rs6791627,rs17484361,rs11711360,rs6773514,rs4894359,rs7613579,rs12497815,rs9813576,rs9817727,rs12631035,rs11708762,3:138573048	0.947728,0.937388,0.906834,0.911888,0.815639,0.916967,0.916967,0.881799,0.877022,0.876781,0.891744,0.896771,0.891783,0.891783,0.886742,0.891744,0.847236,0.847265,0.852133,0.852133,0.852133,0.852133,0.832722	chr3	138547403	138573371	477918	True	4640242	chr3	138312712	138319219	477867
CEP70	rs9877108	chr3	138538006	rs7646689,rs9822500,rs7628172,rs7650967,rs10804659,rs12633714,rs13061496	0.852133,0.823183,0.84237,0.847236,0.847236,0.822999,0.803883	chr3	138573372	138592083	477919	False	4640242	chr3	138312712	138319219	477867
EML4	rs4953236	chr2	42333345	rs4953236	1.0	chr2	42332763	42342012	344200	False	110139	chr2	42396038	42398533	344220
EDEM2	rs7353271	chr20	33727431	rs6060266,rs6058193	0.809731,0.809731	chr20	33731001	33736180	411897	False	4480519	chr20	33851285	33868731	411925
SGCE	rs10276063	chr7	94188680	rs73425464	0.924782	chr7	94268759	94274717	688635	False	5290348	chr7	94276483	94296436	688638
RNF141	rs11042904	chr11	10656687	rs11042904	1.0	chr11	10654080	10657526	105054	False	4220372	chr11	10559238	10563945	105028
RNF141	rs11042904	chr11	10656687	11:10660058,rs12801558	0.837082,0.826478	chr11	10659018	10662264	105056	False	4220372	chr11	10559238	10563945	105028
RNF141	rs11042904	chr11	10656687	rs11042905,rs7947808	0.826478,0.841774	chr11	10662265	10670801	105057	False	4220372	chr11	10559238	10563945	105028
RBBP6	rs171619	chr16	23650836	rs171619	1.0	chr16	23645392	23662828	264332	True	4180356	chr16	24548528	24552482	264571
PPOX	rs12721035	chr1	161191339	rs12721035	1	chr1	161189751	161191375	38197	False	3120609	chr1	161135967	161164078	38190
SWAP70	rs10770059	chr11	9770910	rs10770059,rs6483656	1.0,0.938254	chr11	9770228	9773009	104794	False	6200753	chr11	9673270	9690711	104767
UBASH3B	rs1557456	chr11	122588485	rs1557456,rs10736526	1.0,0.952939	chr11	122587530	122589199	138005	False	1940524	chr11	122523923	122530325	137994
URB2	rs927888	chr1	230773031	rs927888,rs11122564	1,1	chr1	230766387	230778752	59012	True	7050075	chr1	229759689	229763411	58719
KLK13	rs80122351	chr19	51441425	rs80122351,rs73932685	1.0,0.914679	chr19	51439013	51442849	330474	False	940327	chr19	51564700	51569729	330488
ERCC6L2	rs913407	chr9	98770928	rs913407,rs689702	1.0,0.994502	chr9	98769245	98771731	774114	False	2510768	chr9	98635859	98639863	774073
ERCC6L2	rs913407	chr9	98770928	rs10819713,rs2672813,rs607344,rs690601	0.862349,0.905848,0.989027,0.989027	chr9	98775871	98782072	774117	False	2510768	chr9	98635859	98639863	774073
TET3	rs35422189	chr2	74193307	rs35422189	1.0	chr2	74192987	74194254	353795	False	2470180	chr2	74221435	74234296	353801
TMOD1	rs2805803	chr9	100337953	rs2805791,9:100354352	0.886981,0.886981	chr9	100352075	100355879	774565	False	3140520	chr9	100263198	100263482	774548
ING1	rs6492279	chr13	111165390	rs6492279,rs9515239,rs4773202	1.0,0.852968,0.847683	chr13	111163347	111173340	209304	False	5090040	chr13	111358825	111369374	209361
MTUS1	rs2904723	chr8	17576784	rs2904723	1	chr8	17573643	17579427	712383	False	7320520	chr8	17657818	17659359	712411
RBM23	rs35382404	chr14	23379841	rs2295685,rs4982710,rs4982711,14:23399096,rs7145494,rs7155857,rs34496309,rs61977740,rs61977741,rs8003934,rs11157930,rs11157931,rs4982713,rs35615180,rs8006875,14:23405771,rs55894132,rs12884614,rs35085068,rs57822749,rs4981451,rs4981452,rs4536383,rs34584578,rs4982714,rs1815231,rs2008951	0.880503,0.880503,0.978399,0.880503,0.880503,0.880503,0.973002,0.880503,0.989145,0.880503,0.875573,0.875573,0.967614,0.967614,0.875573,0.845601,0.956937,0.956937,0.956937,0.956937,0.956937,0.946297,0.946297,0.956937,0.941067,0.816181,0.811752	chr14	23397393	23416653	211342	True	3610092	chr14	23381673	23388786	211340
RBM23	rs35382404	chr14	23379841	rs712486	0.925262	chr14	23424555	23428610	211348	True	3610092	chr14	23381673	23388786	211340
BIN1	rs10194375	chr2	127839781	rs10194375,rs11694743	1.0,0.808214	chr2	127833866	127854534	368115	False	650553	chr2	127856362	127868517	368117
TRIM47	rs936396	chr17	73846829	rs936396,rs936393,rs936391,rs9906971,17:73849307,rs9894009,rs58363746,rs57287238,rs1463485,rs936394,17:73852407,17:73852890,17:73853267,rs9897770	1.0,0.877114,1.0,0.98429,0.846661,0.968704,0.95351,0.846661,0.968704,0.846661,0.846661,0.846661,0.953242,0.876941	chr17	73841974	73854416	296282	True	840528	chr17	73861050	73879549	296287
THAP4	rs56390343	chr2	242497899	rs56390343	1.0	chr2	242497684	242499401	403322	True	1820392	chr2	242563102	242581025	403335
PLEKHB2	rs73960401	chr2	131797308	rs73960401,rs10928514,rs2288189,rs10928515,rs10928516,rs11541220	1.0,0.944464,0.944464,0.917196,0.917196,0.917196	chr2	131790735	131807397	369099	False	1470341	chr2	131860828	131862553	369116
PLEKHB2	rs73960401	chr2	131797308	rs7598890	0.903046	chr2	131807398	131809718	369100	False	1470341	chr2	131860828	131862553	369116
PLEKHB2	rs73960401	chr2	131797308	rs3814392,rs11904400,rs3814391,rs73962903	0.903046,0.868062,0.917196,0.917196	chr2	131809719	131816366	369101	False	1470341	chr2	131860828	131862553	369116
PLEKHB2	rs73960401	chr2	131797308	rs56273201,rs7561363,rs76463400,rs6708700,rs6754786,rs16856512,rs6726447,rs6430557	0.917196,0.856501,0.903046,0.917196,0.865819,0.917196,0.917196,0.917196	chr2	131816407	131823606	369103	False	1470341	chr2	131860828	131862553	369116
PLEKHB2	rs73960401	chr2	131797308	rs11893353	0.917196	chr2	131823607	131828532	369104	False	1470341	chr2	131860828	131862553	369116
PLEKHB2	rs73960401	chr2	131797308	2:131829557,rs9967808	0.851781,0.917196	chr2	131829276	131831361	369107	False	1470341	chr2	131860828	131862553	369116
PLEKHB2	rs73960401	chr2	131797308	rs57352617,rs11900545,rs11901660	0.917196,0.856501,0.917196	chr2	131831362	131834268	369108	False	1470341	chr2	131860828	131862553	369116
PLEKHB2	rs73960401	chr2	131797308	rs12617919,rs10208629,rs11694994,rs73962906,rs12105793	0.917196,0.856501,0.834177,0.917196,0.917196	chr2	131834269	131842389	369109	False	1470341	chr2	131860828	131862553	369116
PLEKHB2	rs73960401	chr2	131797308	2:131844673,rs11904177,rs6745955,rs78926001,rs78300903,rs7568668	0.917196,0.917196,0.917196,0.903046,0.890327,0.917196	chr2	131842571	131850102	369111	False	1470341	chr2	131860828	131862553	369116
PLEKHB2	rs73960401	chr2	131797308	rs7575891	0.842478	chr2	131850103	131852483	369112	True	1470341	chr2	131860828	131862553	369116
PLEKHB2	rs73960401	chr2	131797308	rs7597771,rs10928534,rs7567779,rs11685313,rs11892761,rs12619246,rs11893345	0.917196,0.856501,0.849836,0.917196,0.917196,0.888939,0.917196	chr2	131852596	131860403	369114	False	1470341	chr2	131860828	131862553	369116
PLEKHB2	rs73960401	chr2	131797308	rs11901794	0.917196	chr2	131864641	131865846	369118	False	1470341	chr2	131860828	131862553	369116
PLEKHB2	rs73960401	chr2	131797308	rs149820466,rs57947210	0.890327,0.890327	chr2	131875936	131880560	369124	False	1470341	chr2	131860828	131862553	369116
PLEKHB2	rs73960401	chr2	131797308	rs6430581	0.837787	chr2	131882850	131886634	369126	False	1470341	chr2	131860828	131862553	369116
PLEKHB2	rs73960401	chr2	131797308	rs3762570,rs3792004,rs10928538,rs10928539	0.837787,0.837787,0.837787,0.837787	chr2	131887263	131889180	369128	False	1470341	chr2	131860828	131862553	369116
PLEKHB2	rs73960401	chr2	131797308	rs11895872,rs11899277,rs16856542	0.837787,0.837787,0.837787	chr2	131889286	131903960	369130	False	1470341	chr2	131860828	131862553	369116
PLEKHB2	rs73960401	chr2	131797308	rs3203233	0.837787	chr2	131903961	131905818	369131	False	1470341	chr2	131860828	131862553	369116
PLEKHB2	rs73960401	chr2	131797308	rs16856546	0.837787	chr2	131905819	131906623	369132	False	1470341	chr2	131860828	131862553	369116
PCDHB7	rs2878996	chr5	140120733	rs2878996	1.0	chr5	140119435	140121153	598599	False	6420593	chr5	140546581	140556610	598693
PCDHB7	rs2878996	chr5	140120733	rs11167579	0.983127	chr5	140124767	140131542	598601	False	6420593	chr5	140546581	140556610	598693
SLK	rs4918077	chr10	105781711	rs4918077	1.0	chr10	105781503	105785179	93894	False	4060021	chr10	105723734	105729377	93869
CD6	rs509936	chr11	60858031	rs509936,rs612415	1.0,0.874996	chr11	60857890	60860982	120485	False	6590228	chr11	60731770	60742356	120463
RHBDD1	rs1879942	chr2	227018292	rs2948566	0.97897	chr2	227019094	227022141	399355	False	1780736	chr2	227700140	227700340	399562
PLIN2	rs3808657	chr9	19127877	rs3808657,rs3824368	1.0,1.0	chr9	19124684	19129053	756558	False	1400446	chr9	19143969	19154042	756562
C1orf122	rs3748804	chr1	38340963	rs3748804	1.0	chr1	38328051	38341570	8357	False	620433	chr1	38269910	38276064	8339
ADAMTSL4-AS1	rs34207591	chr1	150906995	rs34207591	1.0	chr1	150905221	150907999	35577	False	4050497	chr1	150501621	150544031	35488
ADAMTSL4-AS1	rs34207591	chr1	150906995	rs71624514	0.957296	chr1	150908000	150912700	35578	False	4050497	chr1	150501621	150544031	35488
HPCAL1	rs3771129	chr2	10549436	rs3771129,rs3771128,2:10549905,2:10550170	1.0,0.883652,0.876206,0.883652	chr2	10542015	10550301	334891	False	520184	chr2	10441046	10446970	334868
HPCAL1	rs3771129	chr2	10549436	rs62130189	0.977625	chr2	10550302	10552086	334892	False	520184	chr2	10441046	10446970	334868
HPCAL1	rs3771129	chr2	10549436	rs62130190,rs3755263	0.970144,0.970144	chr2	10552087	10555746	334893	False	520184	chr2	10441046	10446970	334868
UTS2B	rs2886062	chr3	190990163	rs2886062	1.0	chr3	190988640	190992124	494473	False	3390215	chr3	191038814	191048709	494488
TRIM24	rs2465909	chr7	137930588	rs2465909	1.0	chr7	137927995	137931965	701600	False	6510196	chr7	138143717	138146035	701652
CMTM3	rs11075630	chr16	66445520	rs11075631,rs8045810,rs8046348,rs11075632	0.948024,0.953229,0.917585,0.968612	chr16	66451660	66464980	272911	True	6020746	chr16	66632469	66648882	272951
TNFRSF10C	rs1063577	chr8	23225559	rs1063577	1.0	chr8	23214514	23226940	713993	False	2260746	chr8	22940865	22946103	713926
ENTPD8	rs7857229	chr9	140178902	rs7857229	1.0	chr9	140177205	140179104	784954	False	6940068	chr9	140323547	140336630	784980
SLC45A2	rs7729545	chr5	33934007	rs171631	0.821431	chr5	33935415	33941115	565429	True	3890121	chr5	33978699	33987451	565444
WNK1	rs34038797	chr12	740009	rs34038797	1	chr12	738670	741959	141901	True	5550682	chr12	857252	865548	141931
CYB5A	rs12458414	chr18	71916055	rs12970539,18:71923762,18:71923764,18:71923765,18:71923766,rs8096066,rs4327143	0.939281,0.857492,0.904777,0.870882,0.870882,0.939281,0.924373	chr18	71921525	71925259	318801	False	2140154	chr18	71951773	71966214	318811
CYB5A	rs12458414	chr18	71916055	rs1788619,rs12955756,rs1790813	0.939281,0.932869,0.939281	chr18	71925386	71926542	318803	False	2140154	chr18	71951773	71966214	318811
CYB5A	rs12458414	chr18	71916055	rs1790815	0.939281	chr18	71926543	71928850	318804	False	2140154	chr18	71951773	71966214	318811
GCC1	rs806188	chr7	127268806	rs806174,7:127291540,rs806172	0.948363,0.897905,0.937357	chr7	127289511	127298661	698602	True	1570280	chr7	127233103	127239233	698586
LYAR	rs6828980	chr4	4328930	rs6828980	1.0	chr4	4327910	4335378	497283	False	6220148	chr4	4289924	4294448	497274
GCN1L1	rs2422	chr12	120565188	rs2422	1.0	chr12	120565028	120568887	177692	False	6270450	chr12	120631554	120637396	177715
TBC1D2B	rs12148365	chr15	78349350	rs12148365	1.0	chr15	78348360	78352319	252147	False	2850039	chr15	78365089	78378332	252150
TBC1D2B	rs12148365	chr15	78349350	rs7181594,rs58578288	0.812465,0.994067	chr15	78352320	78359714	252148	False	2850039	chr15	78365089	78378332	252150
OSTF1	rs2273770	chr9	77755469	rs2273770	1.0	chr9	77752746	77755563	767995	False	6380463	chr9	77701203	77705355	767979
OSTF1	rs2273770	chr9	77755469	rs4532667,rs34084631	0.988737,1.0	chr9	77755564	77760854	767996	False	6380463	chr9	77701203	77705355	767979
OSTF1	rs2273770	chr9	77755469	rs7871013	0.977506	chr9	77760855	77761159	767997	False	6380463	chr9	77701203	77705355	767979
CYB5A	rs12969457	chr18	71912919	rs12970539,18:71923762,18:71923764,18:71923765,18:71923766,rs8096066,rs4327143	0.925921,0.844463,0.891556,0.857799,0.857799,0.925921,0.910939	chr18	71921525	71925259	318801	False	5810414	chr18	71951773	71966214	318811
CYB5A	rs12969457	chr18	71912919	rs1788619,rs12955756,rs1790813	0.925921,0.932869,0.925921	chr18	71925386	71926542	318803	False	5810414	chr18	71951773	71966214	318811
CYB5A	rs12969457	chr18	71912919	rs1790815	0.925921	chr18	71926543	71928850	318804	False	5810414	chr18	71951773	71966214	318811
SLC9B2	rs17032996	chr4	103545219	rs17032996,rs10213251	1.0,0.940255	chr4	103545218	103549895	527282	False	4230398	chr4	104005313	104009816	527406
SLC9B2	rs17032996	chr4	103545219	rs6834176,rs765789	0.8654,0.85673	chr4	103558431	103571006	527288	False	4230398	chr4	104005313	104009816	527406
TTC39B	rs9657569	chr9	15297786	rs9657569,rs4740607	1.0,0.907039	chr9	15292759	15301971	755356	False	2340477	chr9	15305051	15307455	755359
PFKFB2	rs1060286	chr1	207250300	rs1060286	1.0	chr1	207249326	207250538	52066	False	2630753	chr1	207221568	207223320	52053
PTBP3	rs111289220	chr9	115445083	rs59226424	0.825753	chr9	115481933	115489517	779109	False	6370678	chr9	115094480	115106436	779014
PAIP1	rs7732140	chr5	43452110	rs6451705	0.912217	chr5	43480572	43484366	568636	True	1580097	chr5	43557746	43559203	568663
PAIP1	rs7732140	chr5	43452110	rs72756535	0.912217	chr5	43484367	43486110	568637	False	1580097	chr5	43557746	43559203	568663
PAIP1	rs7732140	chr5	43452110	rs10053229	0.922306	chr5	43486111	43489925	568638	False	1580097	chr5	43557746	43559203	568663
PAIP1	rs7732140	chr5	43452110	5:43491682	0.922306	chr5	43490581	43492700	568641	False	1580097	chr5	43557746	43559203	568663
STK17B	rs4850676	chr2	197033562	rs12472336,rs4850680	0.835579,0.803025	chr2	197061029	197069660	390130	False	2360390	chr2	197036285	197047320	390124
PLCG1	rs6129731	chr20	39660687	rs6129731	1.0	chr20	39656513	39662867	413387	True	2260131	chr20	39765141	39773243	413423
PLCG1	rs6129731	chr20	39660687	rs6016511	0.929417	chr20	39702770	39712005	413413	False	2260131	chr20	39765141	39773243	413423
PLCG1	rs6129731	chr20	39660687	rs6129760	0.89888	chr20	39740125	39746601	413420	False	2260131	chr20	39765141	39773243	413423
PLCG1	rs6129731	chr20	39660687	rs2072881	0.824112	chr20	39787049	39789558	413430	False	2260131	chr20	39765141	39773243	413423
VWA5A	rs4601798	chr11	124159786	rs4280005	0.916106	chr11	124162548	124166618	138488	False	5080592	chr11	123985865	123988345	138420
VWA5A	rs4601798	chr11	124159786	rs676720	0.941353	chr11	124193163	124197939	138498	False	5080592	chr11	123985865	123988345	138420
VWA5A	rs4601798	chr11	124159786	rs595827,rs612410,rs539802,rs641428,rs641856,rs2521416,11:124201295	0.928766,0.941353,0.916416,0.928766,0.922297,0.922297,0.928766	chr11	124197940	124201351	138499	False	5080592	chr11	123985865	123988345	138420
VWA5A	rs4601798	chr11	124159786	rs547414,11:124201659,rs672244,rs688985,rs2521417,rs2521418,11:124204285	0.928766,0.928766,0.941353,0.928766,0.928766,0.928766,0.898323	chr11	124201352	124204348	138500	False	5080592	chr11	123985865	123988345	138420
VWA5A	rs4601798	chr11	124159786	rs489510	0.928766	chr11	124204349	124205510	138501	False	5080592	chr11	123985865	123988345	138420
VWA5A	rs4601798	chr11	124159786	rs624246	0.873665	chr11	124205511	124206977	138502	False	5080592	chr11	123985865	123988345	138420
VWA5A	rs4601798	chr11	124159786	rs669698	0.903511	chr11	124209630	124210673	138504	False	5080592	chr11	123985865	123988345	138420
VWA5A	rs4601798	chr11	124159786	rs652361	0.903511	chr11	124214482	124215146	138507	False	5080592	chr11	123985865	123988345	138420
ZBTB14	rs1044656	chr18	5244771	rs1044656,rs1044658,18:5244962,18:5246006,rs8576,rs9948693,rs12959438	1.0,0.989133,0.915515,0.857799,0.96211,0.96211,0.828998	chr18	5242004	5251866	299243	False	1030324	chr18	5294871	5297127	299256
DLX5	rs12155455	chr7	96037571	rs7778451,rs1859279	0.90365,0.904335	chr7	96041061	96043257	689187	False	3370767	chr7	96653663	96657880	689377
DLX5	rs12155455	chr7	96037571	rs6465503,rs1989968,rs55798900,rs17308346	0.832546,0.903057,0.856714,0.856714	chr7	96045118	96051574	689190	False	3370767	chr7	96653663	96657880	689377
DLX5	rs12155455	chr7	96037571	rs2524977	0.882026	chr7	96051575	96055663	689191	False	3370767	chr7	96653663	96657880	689377
CCDC50	rs4687203	chr3	190978467	rs4687203,rs9854249,rs9817062,rs9917762,rs6769451,rs9917716,rs9917717,rs9917773,rs9821494,rs7631026,rs7641263,rs6773528,rs6773375	1.0,1.0,1.0,1.0,0.831081,0.933093,0.928152,0.923239,0.933093,0.927767,0.927767,0.927767,0.927767	chr3	190975946	190980769	494466	False	70603	chr3	191038814	191048709	494488
CCDC50	rs4687203	chr3	190978467	rs7644510,rs9852327,rs9832488,rs9832495,rs9832873,3:190981739,rs7637404,rs6444529,rs6780538	0.927767,0.927767,0.917529,0.917529,0.917529,0.845348,0.917529,0.917529,0.917529	chr3	190980770	190982530	494467	False	70603	chr3	191038814	191048709	494488
CCDC50	rs4687203	chr3	190978467	rs6795976,3:190982758,3:190982760	0.917529,0.917529,0.842205	chr3	190982531	190983309	494468	False	70603	chr3	191038814	191048709	494488
CCDC50	rs4687203	chr3	190978467	rs13097385,rs13097406,rs13077359,3:190983522,rs4687204,rs4687205,rs9868244,3:190984503	0.917529,0.917529,0.917529,0.917529,0.917529,0.893257,0.917529,0.898056	chr3	190983310	190985148	494469	False	70603	chr3	191038814	191048709	494488
GIMAP7	rs4146035	chr7	150152520	rs4146035	1	chr7	150148515	150152678	705057	False	3170091	chr7	150208948	150221621	705071
RP11-689B22.2	rs7136041	chr12	109033867	rs10746128,rs4964731	0.91261,0.849852	chr12	109056621	109058319	174906	False	7570452	chr12	109022067	109027847	174898
RP11-689B22.2	rs7136041	chr12	109033867	rs56364122	0.907391	chr12	109059839	109061923	174908	False	7570452	chr12	109022067	109027847	174898
RP11-689B22.2	rs7136041	chr12	109033867	rs10746130	0.91261	chr12	109112820	109115321	174929	False	7570452	chr12	109022067	109027847	174898
RP11-689B22.2	rs7136041	chr12	109033867	rs10778655	0.91261	chr12	109115322	109116120	174930	False	7570452	chr12	109022067	109027847	174898
RP11-689B22.2	rs7136041	chr12	109033867	rs7136703	0.91261	chr12	109119497	109122676	174932	False	7570452	chr12	109022067	109027847	174898
RP11-689B22.2	rs7136041	chr12	109033867	rs11114041	0.876792	chr12	109122677	109126504	174933	True	7570452	chr12	109022067	109027847	174898
TREML2	rs9462696	chr6	41291124	rs9462696	1.0	chr6	41283598	41296131	622143	False	7380180	chr6	41155905	41170471	622110
OTUD4	rs7659884	chr4	146866150	rs7659884	1.0	chr4	146862852	146867489	541352	False	3990201	chr4	146099479	146103462	541126
DEAF1	rs7936930	chr11	658506	rs7936930,rs7933436	1.0,1.0	chr11	656495	661919	102512	False	7610279	chr11	681845	715265	102517
DEAF1	rs7936930	chr11	658506	11:670771,rs7941887,rs7103377,rs4963169,rs4073591,rs4073590	0.826698,0.896106,0.957665,0.957665,0.962902,0.962902	chr11	663594	674377	102514	True	7610279	chr11	681845	715265	102517
DEAF1	rs7936930	chr11	658506	rs6597997,rs6597996,11:675162,11:675987,rs12287651	0.962902,0.962902,0.891364,0.911111,0.831224	chr11	674378	677467	102515	False	7610279	chr11	681845	715265	102517
BAG1	rs11789000	chr9	33255483	rs62542695	0.916384	chr9	33278797	33280662	761085	False	2060195	chr9	33249168	33273876	761082
BAG1	rs11789000	chr9	33255483	rs4878531	0.916384	chr9	33284046	33286557	761087	False	2060195	chr9	33249168	33273876	761082
BAG1	rs11789000	chr9	33255483	rs7019355,rs12353391,rs7866990	0.857103,0.916384,0.895627	chr9	33297032	33304638	761091	False	2060195	chr9	33249168	33273876	761082
BAG1	rs11789000	chr9	33255483	rs78936795,rs75512284	0.916384,0.916384	chr9	33304639	33309597	761092	False	2060195	chr9	33249168	33273876	761082
BAG1	rs11789000	chr9	33255483	rs7024137	0.895627	chr9	33316993	33320473	761095	False	2060195	chr9	33249168	33273876	761082
[truncated: 577 more rows]

## Sheet: Whole Blood (Westra et al. 2013
Table S2. Lead eQTLs overlapping the PIRs of their target genes.
[truncated: 3,251 more rows]
