# Supplementary material for: Lineage-Specific Genome Architecture Links Enhancers and Non-coding Disease Variants to Target Gene Promoters
Source: Cell. 2016 Nov 17;167(5):1369–1384.e19. doi: 10.1016/j.cell.2016.09.037 (PMC5123897; doi:10.1016/j.cell.2016.09.037)
Supplement: Table S3. Candidate Genes Prioritized on the Basis of GWAS and PCHi-C Data, Related to Figure 6 — Tab 1: prioritized genes. Tab 2: raw gene scores. Tab 3: known candidate autoimmune (AI) genes. Tab 4: genes in known AI disease susceptibility regions (DSRs). Tab 5: prioritized genes showing differential expression in inflammatory bowel disease. Tab 6: topscoring SNPs and HindIII fragments for COGS-prioritized genes. [file mmc3.xlsx]

## Sheet: Table of contents
Table S3. Candidate genes prioritized on the basis of GWAS and PCHi-C data
Tab 1. The list of the prioritized genes
Tab 2. Raw gene scores generated by the gene prioritization algorithm.
Tab 3. Pubmed IDs of publications that implicate the prioritized genes in the respective autoimmune diseases (obtained from ImmunoBase).
Tab 4. Pubmed IDs of publications that implicate the Disease Susceptibility Regions harbouring the prioritized genes in the respective autoimmune diseases (obtained from ImmunoBase).
Tab 5. Genes prioritized for ulcerative colitis and Crohn's disease that show differential expression in the immune cells of IBD patients (Peters et al., PLoS Genet 2016)
Tab 6. Proximal top-scoring SNPs and HindIII fragments for protein-coding genes prioritised by COGS.

## Sheet: Prioritized genes
Table S3. Candidate genes prioritized on the basis of GWAS and PCHi-C data
Tab 1. The list of the prioritized genes							(+ 0.5<=genescore<0.9 ; ++ gene score >= 0.9)
Gene Name	Ensembl Gene ID	Max Gene Score	Trait with Max Gene Score	Known Candidate AI Gene	Known AI DSR	AI Core Network	CD	CEL	MS	PBC	RA	SLE	T1D	UC	HB	MCH	MCHC	MCV	PCV	PLT	PV	RBC	BMI	GLC	GLC_B	HDL	INS	INS_B	LDL	TC	TG	BP_D	BP_S	FNBMD	HT	LSBMD	T2D
MIB2	ENSG00000197530	1	UC	-	-	+	-	-	-	-	-	-	-	++	-	-	-	-	-	-	-	-	-	-	-	-	-	-	-	-	-	-	-	-	-	-	-
MMP23B	ENSG00000189409	1	UC	-	-	+	-	-	-	-	-	-	-	++	-	-	-	-	-	-	-	-	-	-	-	-	-	-	-	-	-	-	-	-	-	-	-
CDK11B	ENSG00000248333	1	UC	-	-	+	-	-	-	-	-	-	-	++	-	-	-	-	-	-	-	-	-	-	-	-	-	-	-	-	-	-	-	-	-	-	-
CDK11A	ENSG00000008128	1	UC	-	-	+	-	-	-	-	-	-	-	++	-	-	-	-	-	-	-	-	-	-	-	-	-	-	-	-	-	-	-	-	-	-	-
SLC35E2	ENSG00000215790	1	UC	-	-	+	-	-	-	-	-	-	-	++	-	-	-	-	-	-	-	-	-	-	-	-	-	-	-	-	-	-	-	-	-	-	-
CELSR2	ENSG00000143126	1	TC	-	-	-	-	-	-	-	-	-	-	-	-	-	-	-	-	-	-	-	-	-	-	+	-	-	++	++	-	-	-	-	+	-	-
SORT1	ENSG00000134243	1	TC	-	-	-	-	-	-	-	-	-	-	-	-	-	-	-	-	-	-	-	-	-	-	-	-	-	++	++	-	-	-	-	-	-	-
ATXN7L2	ENSG00000162650	1	TC	-	-	-	-	-	-	-	-	-	-	-	-	-	-	-	-	-	-	-	-	-	-	-	-	-	++	++	-	-	-	-	-	-	-
CYB561D1	ENSG00000174151	1	TC	-	-	-	-	-	-	-	-	-	-	-	-	-	-	-	-	-	-	-	-	-	-	-	-	-	++	++	-	-	-	-	-	-	-
GPR61	ENSG00000156097	1	TC	-	-	-	-	-	-	-	-	-	-	-	-	-	-	-	-	-	-	-	+	-	-	-	-	-	++	++	-	-	-	-	-	-	-
FCGR2A	ENSG00000143226	1	UC	+	+	+	-	-	-	-	+	++	-	++	-	-	-	-	-	-	-	-	-	-	-	-	-	-	-	+	-	-	-	-	-	-	-
IL19	ENSG00000142224	1	UC	+	+	+	-	-	-	-	-	-	++	++	-	-	-	-	-	-	-	-	-	-	-	-	-	-	-	-	-	-	-	-	-	-	-
IL24	ENSG00000162892	1	UC	+	-	+	-	-	-	-	-	-	++	++	-	-	-	-	-	-	-	-	-	-	-	-	-	-	-	-	-	-	-	-	+	-	-
FAIM3	ENSG00000162894	1	UC	+	-	+	-	-	-	-	-	-	+	++	-	-	-	-	-	-	-	-	-	-	-	-	-	-	-	-	-	-	-	-	++	-	-
PIGR	ENSG00000162896	1	UC	+	-	+	-	-	-	-	-	-	+	++	-	-	-	-	-	-	-	-	-	-	-	-	-	-	-	-	-	-	-	-	++	-	-
FCAMR	ENSG00000162897	1	UC	-	-	+	-	-	-	-	-	-	-	++	-	-	-	-	-	-	-	-	-	-	-	-	-	-	-	-	-	-	-	-	++	-	-
URB2	ENSG00000135763	1	HDL	-	-	-	-	-	-	-	-	-	-	-	-	-	-	-	-	-	-	-	-	-	-	++	-	-	-	-	++	-	-	-	-	-	-
TAF5L	ENSG00000135801	1	HDL	-	-	-	-	-	-	-	-	-	-	-	-	-	-	-	-	-	-	-	-	-	-	++	-	-	-	-	++	-	-	-	-	-	-
JMJD1C	ENSG00000171988	1	PV	-	-	-	-	-	-	-	-	-	-	-	-	-	-	-	-	+	++	-	-	-	-	+	-	-	-	-	-	-	-	-	-	-	-
REEP3	ENSG00000165476	1	PV	-	-	-	-	-	-	-	-	-	-	-	-	-	-	-	-	+	++	-	-	-	-	+	-	-	-	-	-	-	-	-	-	-	-
GRK5	ENSG00000198873	1	HT	-	-	-	-	-	-	-	-	-	-	-	-	-	-	-	-	-	-	-	-	-	-	-	-	-	-	-	-	-	-	-	++	-	-
TSSC4	ENSG00000184281	1	T1D	-	-	+	-	-	-	-	-	-	++	-	-	-	-	-	-	-	-	-	-	-	-	-	-	-	-	-	-	-	-	-	-	-	-
TRPM5	ENSG00000070985	1	T1D	-	-	+	-	-	-	-	-	-	++	-	-	-	-	-	-	-	-	-	-	-	-	-	-	-	-	-	-	-	-	-	-	-	-
FADS3	ENSG00000221968	1	TC	+	+	-	-	-	-	-	-	-	-	-	-	-	-	-	-	-	-	-	-	-	-	++	-	-	++	++	++	-	-	-	-	-	-
BEST1	ENSG00000167995	1	TC	-	-	-	+	-	-	-	-	-	-	-	-	-	-	-	-	+	-	-	-	+	+	++	-	-	++	++	++	-	-	-	-	-	-
MTNR1B	ENSG00000134640	1	GLC	-	-	-	-	-	-	-	-	-	-	-	-	-	-	-	-	-	-	-	-	++	++	-	-	-	-	-	-	-	-	-	-	-	-
ZNF259	ENSG00000109917	1	HDL	-	-	-	-	-	-	-	-	-	-	-	-	-	-	-	-	-	-	-	-	-	-	++	-	-	++	++	++	-	-	-	+	-	-
FOXRED1	ENSG00000110074	1	LDL	-	-	-	-	-	-	-	-	-	-	-	-	-	-	-	-	-	-	-	-	-	-	-	-	-	++	++	-	-	-	-	-	-	-
SRPR	ENSG00000182934	1	LDL	-	-	-	-	-	-	-	-	-	-	-	-	-	-	-	-	-	-	-	-	-	-	-	-	-	++	++	-	-	-	-	-	-	-
TIRAP	ENSG00000150455	1	LDL	-	-	-	-	-	-	-	-	-	-	-	-	-	-	-	-	-	-	-	-	-	-	-	-	-	++	++	-	-	-	-	-	-	-
RP11-712L6.5	ENSG00000255062	1	LDL	-	-	-	-	-	-	-	-	-	-	-	-	-	-	-	-	-	-	-	-	-	-	-	-	-	++	++	-	-	-	-	-	-	-
DCPS	ENSG00000110063	1	LDL	-	-	-	-	-	-	-	-	-	-	-	-	-	-	-	-	-	-	-	-	-	-	-	-	-	++	++	-	-	-	-	-	-	-
ETS1	ENSG00000134954	1	HT	+	+	+	-	++	-	-	++	++	+	++	-	-	-	-	-	-	-	-	-	-	-	-	-	-	-	-	-	-	-	-	++	-	-
VWF	ENSG00000110799	1	PLT	-	-	+	-	-	++	++	-	-	-	-	-	-	-	-	-	++	++	-	-	-	-	-	-	-	-	-	-	-	-	-	-	-	-
SCNN1A	ENSG00000111319	1	MS	+	+	+	-	-	++	++	-	-	-	-	-	-	-	-	-	-	-	-	-	-	-	-	-	-	-	-	-	-	-	-	-	-	-
LTBR	ENSG00000111321	1	MS	+	+	+	-	-	++	++	-	-	-	-	-	-	-	-	-	-	-	-	-	-	-	-	-	-	-	-	-	-	-	-	-	-	-
CD27	ENSG00000139193	1	MS	-	-	+	-	-	++	++	-	-	-	-	-	-	-	-	-	-	-	-	-	-	-	-	-	-	-	-	-	-	-	-	-	-	-
TAPBPL	ENSG00000139192	1	MS	-	-	+	-	-	++	++	-	-	-	-	-	-	-	-	-	-	-	-	-	-	-	-	-	-	-	-	-	-	-	-	-	-	-
VAMP1	ENSG00000139190	1	MS	-	-	+	-	-	++	++	-	-	-	-	-	-	-	-	-	-	-	-	-	-	-	-	-	-	-	-	-	-	-	-	-	-	-
NCAPD2	ENSG00000010292	1	MS	-	-	+	-	-	++	++	-	-	-	-	-	-	-	-	-	-	-	-	-	-	-	-	-	-	-	-	-	-	-	-	-	-	-
MRPL51	ENSG00000111639	1	MS	-	-	+	-	-	++	++	-	-	-	-	-	-	-	-	-	-	-	-	-	-	-	-	-	-	-	-	-	-	-	-	-	-	-
GAPDH	ENSG00000111640	1	MS	-	-	+	-	-	++	++	-	-	-	-	-	-	-	-	-	-	-	-	-	-	-	-	-	-	-	-	-	-	-	-	-	-	-
IFFO1	ENSG00000010295	1	MS	-	-	+	-	-	++	++	-	-	-	-	-	-	-	-	-	-	-	-	-	-	-	-	-	-	-	-	-	-	-	-	-	-	-
NOP2	ENSG00000111641	1	MS	-	-	+	-	-	++	++	-	-	-	-	-	-	-	-	-	-	-	-	-	-	-	-	-	-	-	-	-	-	-	-	-	-	-
CHD4	ENSG00000111642	1	MS	-	-	+	-	-	++	++	-	-	-	-	-	-	-	-	-	-	-	-	-	-	-	-	-	-	-	-	-	-	-	-	-	-	-
COPS7A	ENSG00000111652	1	MS	-	-	+	-	-	++	++	-	-	-	-	-	-	-	-	-	+	-	-	-	-	-	-	-	-	-	-	-	-	-	-	-	-	-
PTMS	ENSG00000159335	1	MS	-	-	+	-	-	++	++	-	-	-	-	-	-	-	-	-	-	-	-	-	-	-	-	-	-	-	-	-	-	-	-	-	-	-
CD4	ENSG00000010610	1	MS	-	-	+	-	-	++	++	-	-	-	-	-	-	-	-	-	-	-	-	-	-	-	-	-	-	-	-	-	-	-	-	-	-	-
USP5	ENSG00000111667	1	MS	-	-	+	-	-	++	++	-	-	-	-	-	-	-	-	-	-	-	-	-	-	-	-	-	-	-	-	-	-	-	-	-	-	-
MYL2	ENSG00000111245	1	PLT	-	-	+	-	-	-	-	-	-	++	-	-	-	-	-	+	++	-	-	-	-	-	-	-	-	-	-	-	-	+	-	-	-	-
CUX2	ENSG00000111249	1	PLT	-	+	+	-	-	-	-	-	-	++	-	-	-	-	-	+	++	-	-	-	-	-	-	-	-	-	-	-	-	+	-	-	-	-
DLEU1	ENSG00000176124	1	HT	+	+	-	-	-	-	-	-	-	-	-	-	-	-	-	-	-	-	-	-	-	-	-	-	-	-	-	-	-	-	-	++	-	-
RNASEH2B	ENSG00000136104	1	HT	-	-	-	-	-	-	-	-	-	-	-	-	-	-	-	-	-	-	-	-	-	-	-	-	-	-	-	-	-	-	-	++	-	-
ABCC4	ENSG00000125257	1	PLT	-	-	-	-	-	-	-	-	-	-	-	-	-	-	-	-	++	-	-	-	-	-	-	-	-	-	-	-	-	-	-	-	-	-
ZFP36L1	ENSG00000185650	1	PBC	+	+	+	-	-	-	++	++	-	+	-	-	+	-	-	-	-	-	-	-	-	-	-	-	-	-	-	-	-	-	-	-	-	-
ADAM10	ENSG00000137845	1	TC	-	-	+	-	-	-	-	-	-	-	+	++	-	-	-	-	-	-	+	-	-	-	++	-	-	-	++	++	-	-	-	-	-	-
PML	ENSG00000140464	1	HT	-	-	-	-	-	-	-	-	-	-	-	-	-	-	-	-	-	-	-	-	-	-	-	-	-	-	-	-	-	-	-	++	-	-
MRPS11	ENSG00000181991	1	HT	-	-	-	-	-	-	-	-	-	-	-	-	-	-	-	-	-	-	-	-	-	-	-	-	-	-	-	-	-	-	-	++	-	-
MRPL46	ENSG00000259494	1	HT	-	-	-	-	-	-	-	-	-	-	-	-	-	-	-	-	-	-	-	-	-	-	-	-	-	-	-	-	-	-	-	++	-	-
AEN	ENSG00000181026	1	HT	-	-	-	-	-	-	-	-	-	-	-	-	-	-	-	-	-	-	-	-	-	-	-	-	-	-	-	-	-	-	-	++	-	-
MRPL28	ENSG00000086504	1	MCV	-	-	-	-	-	-	-	-	-	-	-	-	+	++	++	-	-	-	-	-	-	-	-	-	-	-	-	-	-	-	-	-	-	-
ERCC4	ENSG00000175595	1	HT	-	-	-	-	-	-	-	-	-	-	-	-	-	-	-	-	-	-	-	-	-	-	-	-	-	-	-	-	-	-	-	++	-	-
PARN	ENSG00000140694	1	HT	-	-	-	-	-	-	-	-	-	-	-	-	-	-	-	-	-	-	-	-	-	-	-	-	-	-	-	-	-	-	-	++	-	-
IRX5	ENSG00000176842	1	BMI	-	-	-	-	-	-	-	-	-	-	-	-	-	-	-	-	-	-	-	++	-	-	-	-	-	-	-	-	-	-	-	-	-	-
SLC12A3	ENSG00000070915	1	HDL	-	-	-	-	-	-	-	-	-	-	-	-	-	-	-	-	-	-	-	-	-	-	++	-	-	-	+	-	-	-	-	-	-	-
HERPUD1	ENSG00000051108	1	HDL	-	-	-	-	-	-	-	-	-	-	-	-	-	-	-	-	-	-	-	-	-	-	++	-	-	-	+	-	-	+	-	-	-	-
CETP	ENSG00000087237	1	HDL	-	-	-	-	-	-	-	-	-	-	-	-	-	-	-	-	-	-	-	-	-	-	++	-	-	-	+	+	-	-	-	-	-	-
NLRC5	ENSG00000140853	1	HDL	-	-	-	-	-	-	-	-	-	-	-	-	-	-	-	-	-	-	-	-	-	-	++	-	-	-	+	+	-	-	-	-	-	-
RSPRY1	ENSG00000159579	1	HDL	-	-	-	-	-	-	-	-	-	-	-	-	-	-	-	-	-	-	-	-	-	-	++	-	-	-	+	+	-	-	-	-	-	-
FAM192A	ENSG00000172775	1	HDL	-	-	-	-	-	-	-	-	-	-	-	-	-	-	-	-	-	-	-	-	-	-	++	-	-	-	+	+	-	-	-	-	-	-
COTL1	ENSG00000103187	1	HT	-	-	-	-	-	-	-	-	-	-	-	-	-	-	-	-	-	-	-	-	-	-	-	-	-	-	-	-	-	-	-	++	-	-
CRISPLD2	ENSG00000103196	1	HT	-	-	-	-	-	-	-	-	-	-	-	-	-	-	-	-	-	-	-	-	-	-	-	-	-	-	-	-	-	-	-	++	-	-
EMC8	ENSG00000131148	1	UC	-	-	+	-	-	++	++	++	++	-	++	-	-	-	-	-	-	-	-	-	-	-	-	-	-	-	-	-	-	-	-	-	-	-
COX4I1	ENSG00000131143	1	UC	-	-	+	-	-	++	++	++	++	-	++	-	-	-	-	-	-	-	-	-	-	-	-	-	-	-	-	-	-	-	-	-	-	-
IRF8	ENSG00000140968	1	UC	+	-	+	-	-	++	++	++	++	-	++	-	-	-	-	-	-	-	-	-	-	-	-	-	-	-	-	-	-	-	-	-	-	-
CDH15	ENSG00000129910	1	MCHC	-	-	-	-	-	-	-	-	-	-	-	-	-	++	-	-	-	-	-	-	-	-	-	-	-	-	-	-	-	-	-	++	-	-
ZNF778	ENSG00000170100	1	MCHC	-	-	-	-	-	-	-	-	-	-	-	-	-	++	-	-	-	-	-	-	-	-	-	-	-	-	-	-	-	-	-	++	-	-
SBNO2	ENSG00000064932	1	CD	+	+	+	++	-	-	+	-	+	-	-	-	-	-	-	-	-	-	-	-	-	-	-	-	-	-	-	-	-	-	-	-	-	-
TYK2	ENSG00000105397	1	PBC	+	+	+	+	-	-	++	-	++	-	-	-	-	-	-	-	-	-	-	-	-	-	-	-	-	-	-	-	-	-	-	+	-	-
APOC1	ENSG00000130208	1	HDL	-	-	-	-	-	-	-	-	-	-	-	-	-	-	-	-	-	-	-	-	-	-	++	-	-	++	++	++	-	-	-	-	-	-
CTD-2545M3.6	ENSG00000142539	1	PBC	-	+	+	-	-	-	++	-	-	-	-	-	-	-	-	-	-	-	-	-	-	-	-	-	-	-	-	-	-	-	-	-	-	-
SPIB	ENSG00000269404	1	PBC	+	+	+	-	-	-	++	-	-	-	-	-	-	-	-	-	-	-	-	-	-	-	-	-	-	-	-	-	-	-	-	-	-	-
SH3YL1	ENSG00000035115	1	BMI	-	-	-	-	-	-	-	-	-	-	-	-	-	-	-	-	-	-	-	++	-	-	-	-	-	-	-	-	-	-	-	-	-	-
ACP1	ENSG00000143727	1	BMI	-	-	-	-	-	-	-	-	-	-	-	-	-	-	-	-	-	-	-	++	-	-	-	-	-	-	-	-	-	-	-	-	-	-
FAM150B	ENSG00000189292	1	BMI	-	-	-	-	-	-	-	-	-	-	-	-	-	-	-	-	-	-	-	++	-	-	-	-	-	-	-	-	-	-	-	-	-	-
APOB	ENSG00000084674	1	LDL	-	-	-	-	-	-	-	-	-	-	-	-	-	-	-	-	-	-	-	-	-	-	+	-	-	++	++	+	-	-	-	-	-	-
KCNK3	ENSG00000171303	1	BMI	-	-	-	-	-	-	-	-	-	-	-	-	-	-	-	-	-	-	-	++	-	-	-	-	-	-	-	-	-	-	-	-	-	-
STK39	ENSG00000198648	1	GLC	-	-	-	-	-	-	-	-	-	-	-	-	-	-	-	-	-	-	-	-	++	++	-	-	-	-	-	-	-	-	-	-	-	-
G6PC2	ENSG00000152254	1	GLC	-	-	-	-	-	-	-	-	-	-	-	-	-	-	-	-	-	-	-	-	++	++	-	-	-	-	-	-	-	-	-	-	-	-
GDF5	ENSG00000125965	1	HT	-	+	-	-	-	-	-	-	-	-	-	-	-	-	-	-	-	-	-	-	-	-	-	-	-	-	-	-	-	-	-	++	-	-
AURKA	ENSG00000087586	1	MCH	-	-	-	-	-	-	-	-	-	-	-	-	++	-	++	-	-	-	++	-	-	-	-	-	-	-	-	-	-	-	-	-	-	-
CSTF1	ENSG00000101138	1	MCH	-	-	-	-	-	-	-	-	-	-	-	-	++	-	++	-	-	-	++	-	-	-	-	-	-	-	-	-	-	-	-	-	-	-
RAB22A	ENSG00000124209	1	MCH	-	-	-	-	-	-	-	-	-	-	-	-	++	-	++	-	-	-	++	-	-	-	-	-	-	-	-	-	-	-	-	-	-	-
PPP4R1L	ENSG00000124224	1	MCH	-	-	-	-	-	-	-	-	-	-	-	-	++	-	++	-	-	-	++	-	-	-	-	-	-	-	-	-	-	-	-	-	-	-
TMPRSS6	ENSG00000187045	1	PCV	-	+	+	-	-	-	-	-	-	++	-	-	+	++	++	++	-	-	-	-	-	-	-	-	-	-	-	-	-	-	-	-	-	-
WNT7B	ENSG00000188064	1	UC	-	-	+	-	-	-	-	-	-	-	++	-	-	-	-	-	-	-	-	-	-	-	-	-	-	-	-	-	-	-	-	-	-	-
PLXNB2	ENSG00000196576	1	MCV	-	-	-	-	-	-	-	-	-	-	-	-	++	-	++	-	-	-	+	-	-	-	-	-	-	-	-	-	-	-	-	-	-	-
SBF1	ENSG00000100241	1	MCV	-	-	-	-	-	-	-	-	-	-	-	-	++	-	++	-	-	-	+	-	-	-	-	-	-	-	-	-	-	-	-	-	-	-
ADM2	ENSG00000128165	1	MCV	-	-	-	-	-	-	-	-	-	-	-	-	++	-	++	-	-	-	+	-	-	-	-	-	-	-	-	-	-	-	-	-	-	-
NCAPH2	ENSG00000025770	1	MCV	-	+	-	-	-	-	-	-	-	-	-	-	++	-	++	-	-	-	+	-	-	-	-	-	-	-	-	-	-	-	-	-	-	-
LMF2	ENSG00000100258	1	MCV	-	+	-	-	-	-	-	-	-	-	-	-	++	-	++	-	-	-	+	-	-	-	-	-	-	-	-	-	-	-	-	-	-	-
TYMP	ENSG00000025708	1	MCV	-	+	-	-	-	-	-	-	-	-	-	-	++	-	++	-	-	-	+	-	-	-	-	-	-	-	-	-	-	-	-	-	-	-
SCO2	ENSG00000130489	1	MCV	-	+	-	-	-	-	-	-	-	-	-	-	++	-	++	-	-	-	++	-	-	-	-	-	-	-	-	-	-	-	-	-	-	-
ODF3B	ENSG00000177989	1	MCV	+	+	-	-	-	-	-	-	-	-	-	-	++	-	++	-	-	-	+	-	-	-	-	-	-	-	-	-	-	-	-	-	-	-
KLHDC7B	ENSG00000130487	1	MCV	-	+	-	-	-	-	-	-	-	-	-	-	++	-	++	-	-	-	+	-	-	-	-	-	-	-	-	-	-	-	-	-	-	-
SYCE3	ENSG00000217442	1	MCV	-	+	-	-	-	-	-	-	-	-	-	-	++	-	++	-	-	-	+	-	-	-	-	-	-	-	-	-	-	-	-	-	-	-
CHKB	ENSG00000100288	1	MCV	-	+	-	-	-	-	-	-	-	-	-	-	++	-	++	-	-	-	+	-	-	-	-	-	-	-	-	-	-	-	-	-	-	-
MAPK8IP2	ENSG00000008735	1	MCV	-	+	-	-	-	-	-	-	-	-	-	-	++	-	++	-	-	-	+	-	-	-	-	-	-	-	-	-	-	-	-	-	-	-
ARSA	ENSG00000100299	1	MCV	-	+	-	-	-	-	-	-	-	-	-	-	++	-	++	-	-	-	+	-	-	-	-	-	-	-	-	-	-	-	-	-	-	-
EOMES	ENSG00000163508	1	MS	+	+	+	-	-	++	-	-	-	-	-	-	-	-	-	-	-	-	-	-	-	-	-	-	-	-	-	-	-	-	-	-	-	-
RBPJ	ENSG00000168214	1	T1D	+	-	+	-	-	-	-	-	-	++	-	-	-	-	-	-	-	-	-	-	-	-	-	-	-	-	-	-	-	-	-	-	-	-
C9	ENSG00000113600	1	HT	-	-	-	-	-	-	-	-	-	-	-	-	-	-	-	-	-	-	-	-	-	-	-	-	-	-	-	-	-	-	-	++	-	-
DAB2	ENSG00000153071	1	HT	-	-	-	-	-	-	-	-	-	-	-	-	-	-	-	-	-	-	-	-	-	-	-	-	-	-	-	-	-	-	-	++	-	-
RPL37	ENSG00000145592	1	HT	-	-	-	-	-	-	-	-	-	-	-	-	-	-	-	-	-	-	-	-	-	-	-	-	-	-	-	-	-	-	-	++	-	-
CARD6	ENSG00000132357	1	HT	-	-	-	-	-	-	-	-	-	-	-	-	-	-	-	-	-	-	-	-	-	-	-	-	-	-	-	-	-	-	-	++	-	-
MAP3K1	ENSG00000095015	1	RA	-	-	-	+	-	-	-	++	-	-	-	-	-	-	-	-	-	-	-	-	-	-	+	-	-	-	-	++	-	-	-	-	-	+
CCNG1	ENSG00000113328	1	SLE	-	-	+	-	-	-	-	-	++	-	-	-	-	-	-	-	-	-	-	-	-	-	-	-	-	-	-	-	-	-	-	-	-	-
HMMR	ENSG00000072571	1	SLE	-	-	+	-	-	-	-	-	++	-	-	-	-	-	-	-	-	-	-	-	-	-	-	-	-	-	-	-	-	-	-	-	-	-
NUDCD2	ENSG00000170584	1	SLE	-	-	+	-	-	-	-	-	++	-	-	-	-	-	-	-	-	-	-	-	-	-	-	-	-	-	-	-	-	-	-	-	-	-
FGF18	ENSG00000156427	1	HT	-	-	-	-	-	-	-	-	-	-	-	-	-	-	-	-	-	-	-	-	-	-	-	-	-	-	-	-	-	-	-	++	-	-
MYB	ENSG00000118513	1	PLT	-	-	-	-	-	-	-	-	-	-	-	+	++	++	++	++	++	-	++	-	-	-	-	-	-	-	-	-	-	-	-	-	-	-
C7orf33	ENSG00000170279	1	HT	-	-	-	-	-	-	-	-	-	-	-	-	-	-	-	-	-	-	-	-	-	-	-	-	-	-	-	-	-	-	-	++	-	-
CUL1	ENSG00000055130	1	HT	-	-	-	-	-	-	-	-	-	-	-	-	-	-	-	-	-	-	-	-	-	-	-	-	-	-	-	-	-	-	-	++	-	-
EZH2	ENSG00000106462	1	HT	-	-	-	-	-	-	-	-	-	-	-	-	-	-	-	-	-	-	-	-	-	-	-	-	-	-	-	-	-	-	-	++	-	-
BLK	ENSG00000136573	1	SLE	+	+	+	-	-	-	-	++	++	-	-	-	-	-	-	-	-	-	-	-	-	-	-	-	-	-	-	+	-	-	-	-	-	-
NSMCE2	ENSG00000156831	1	LDL	-	-	+	++	-	-	-	-	-	-	-	-	-	-	-	-	-	-	-	-	-	-	++	-	-	++	++	++	-	-	-	-	-	-
KIAA0196	ENSG00000164961	1	LDL	-	-	+	++	-	-	-	-	-	-	-	-	-	-	-	-	-	-	-	-	-	-	++	-	-	++	++	++	-	-	-	-	-	-
MTAP	ENSG00000099810	1	PLT	-	-	-	-	-	-	-	-	-	-	-	-	-	-	-	-	++	-	-	-	+	-	-	-	-	-	++	-	-	-	-	-	-	++
RP11-145E5.5	ENSG00000264545	1	PLT	-	-	-	-	-	-	-	-	-	-	-	-	-	-	-	-	++	-	-	-	+	-	-	-	-	-	++	-	-	-	-	-	-	++
LPAR1	ENSG00000198121	1	HT	-	-	-	-	-	-	-	-	-	-	-	-	-	-	-	-	-	-	-	-	-	-	-	-	-	-	-	-	-	-	-	++	-	-
NELFB	ENSG00000188986	1	UC	-	-	+	-	-	-	-	-	-	-	++	-	-	-	-	-	-	-	-	-	-	-	-	-	-	-	-	-	-	-	-	-	-	-
IL6ST	ENSG00000134352	1	RA	+	-	+	-	-	-	-	++	-	-	-	-	-	-	-	-	-	-	-	-	-	-	-	-	-	-	-	-	-	-	-	-	-	-
SAMD4A	ENSG00000020577	1	HT	-	-	-	-	-	-	-	-	-	-	-	-	-	-	-	-	-	-	-	-	-	-	-	-	-	-	-	-	-	-	-	++	-	-
PCSK9	ENSG00000169174	0.999988	TC	-	-	-	-	-	-	-	-	-	-	-	-	-	-	-	-	-	-	-	-	-	-	-	-	-	++	++	-	-	-	-	-	-	-
TAGAP	ENSG00000164691	0.999988	RA	+	+	+	++	++	++	-	++	-	-	-	-	-	-	-	-	-	-	-	-	-	-	-	-	-	-	-	-	-	-	-	-	-	-
DHCR24	ENSG00000116133	0.999979	TC	-	-	-	-	-	-	-	-	-	-	-	-	-	-	-	-	-	-	-	-	-	-	-	-	-	++	++	-	-	-	-	-	-	-
TMEM61	ENSG00000143001	0.999979	TC	-	-	-	-	-	-	-	-	-	-	-	-	-	-	-	-	-	-	-	-	-	-	-	-	-	++	++	-	-	-	-	-	-	-
ZPBP	ENSG00000042813	0.99997	MCV	+	-	-	-	-	-	-	-	-	-	-	-	++	-	++	-	-	-	+	-	+	-	-	-	-	-	-	-	-	-	+	++	-	-
FAM167A	ENSG00000154319	0.999959	SLE	-	+	+	-	-	-	-	++	++	-	-	-	-	-	-	-	-	-	-	-	-	-	-	-	+	-	-	+	-	-	-	-	-	-
CMIP	ENSG00000153815	0.999954	HDL	-	-	+	-	-	-	+	-	+	-	-	-	-	-	-	-	-	+	-	-	-	-	++	-	-	-	-	-	-	-	-	++	-	-
ATP2B4	ENSG00000058668	0.999953	MCHC	-	-	-	-	-	-	-	-	-	-	-	+	-	++	++	-	-	-	+	-	-	-	-	-	-	-	-	-	-	-	-	-	-	-
GDI2	ENSG00000057608	0.999936	T1D	-	-	+	-	-	-	-	+	-	++	-	-	-	-	-	-	-	-	-	-	-	-	-	-	-	-	-	-	-	-	-	-	-	-
FAR2	ENSG00000064763	0.999913	PV	-	-	-	-	-	-	-	-	-	-	-	-	-	-	-	-	++	++	-	-	-	-	-	-	-	-	-	-	-	-	-	+	-	-
NEIL2	ENSG00000154328	0.999911	SLE	-	-	+	-	-	-	-	+	++	-	-	-	-	-	-	-	-	-	-	-	-	-	-	-	-	-	-	+	-	-	-	-	-	-
C8orf49	ENSG00000255394	0.999911	SLE	-	-	+	-	-	-	-	+	++	-	-	-	-	-	-	-	-	-	-	-	-	-	-	-	-	-	-	+	-	-	-	-	-	-
PRND	ENSG00000171864	0.99991	HT	-	-	-	-	-	-	-	-	-	-	-	-	-	-	-	-	-	-	-	-	-	-	-	-	-	-	-	-	-	-	-	++	-	-
CDK6	ENSG00000105810	0.999907	HT	+	+	+	-	-	-	-	++	-	+	-	-	-	-	-	-	-	-	-	-	-	-	-	-	-	-	-	-	-	-	-	++	-	-
C17orf82	ENSG00000187013	0.999905	HT	-	-	-	-	-	-	-	-	-	-	-	-	-	-	-	-	-	-	-	-	-	-	-	-	-	-	-	-	-	-	-	++	-	-
POLR3A	ENSG00000148606	0.999884	CD	-	-	+	++	++	+	-	-	-	-	-	-	-	-	-	-	-	-	-	-	-	-	-	-	-	-	-	-	-	-	-	+	-	++
RPS24	ENSG00000138326	0.999884	CD	-	-	+	++	++	+	-	-	-	-	-	-	-	-	-	-	-	-	-	-	-	-	-	-	-	-	-	-	-	-	-	+	-	++
FDFT1	ENSG00000079459	0.999878	SLE	-	-	+	-	-	-	-	+	++	-	-	-	-	-	-	-	-	-	-	-	-	-	-	-	-	-	-	-	-	-	-	-	-	-
RP11-297N6.4	ENSG00000255046	0.999877	SLE	-	-	+	-	-	-	-	+	++	-	-	-	-	-	-	-	-	-	-	-	-	-	-	-	-	-	-	-	-	-	-	-	-	-
PSIP1	ENSG00000164985	0.999867	HDL	-	-	-	-	-	-	-	-	-	-	-	-	-	-	-	-	-	-	-	-	-	-	++	-	-	-	++	-	-	-	-	-	-	-
SNAPC3	ENSG00000164975	0.999866	HDL	-	-	-	-	-	-	-	-	-	-	-	-	-	-	-	-	-	-	-	-	-	-	++	-	-	-	++	-	-	-	-	-	-	-
FNDC3B	ENSG00000075420	0.99986	HT	-	-	-	-	-	-	-	-	-	-	-	-	-	-	-	-	-	-	-	-	-	-	-	-	-	-	-	-	-	-	-	++	-	-
LSM7	ENSG00000130332	0.999834	HT	-	-	-	-	-	-	-	-	+	-	-	++	-	-	-	++	-	-	++	-	-	-	-	-	-	-	-	-	-	-	-	++	-	-
AP3D1	ENSG00000065000	0.999834	HT	-	-	-	-	-	-	-	-	+	-	-	++	-	-	-	++	-	-	++	-	-	-	-	-	-	-	-	-	-	-	-	++	-	-
DOT1L	ENSG00000104885	0.999834	HT	-	-	-	-	-	-	-	-	+	-	-	++	-	-	-	++	-	-	++	-	-	-	-	-	-	-	-	-	-	-	-	++	-	-
CTU2	ENSG00000174177	0.999827	HT	-	-	-	-	-	-	-	-	-	-	-	-	-	-	-	-	-	-	-	-	-	-	-	-	-	-	-	-	-	-	-	++	-	-
KIAA0232	ENSG00000170871	0.999824	PV	-	-	-	-	-	-	-	-	-	-	-	-	-	-	-	-	-	++	-	-	-	-	-	-	-	-	-	-	-	-	-	+	-	-
PIEZO1	ENSG00000103335	0.999819	HT	-	-	-	-	-	-	-	-	-	-	-	-	-	+	-	-	-	-	-	-	-	-	-	-	-	-	-	-	-	-	-	++	-	-
ANAPC10	ENSG00000164162	0.999817	HT	-	-	-	-	-	-	-	-	-	-	-	-	-	-	-	-	-	-	-	-	-	-	-	-	-	-	-	-	-	-	-	++	-	-
ABCE1	ENSG00000164163	0.999817	HT	-	-	-	-	-	-	-	-	-	-	-	-	-	-	-	-	-	-	-	-	-	-	-	-	-	-	-	-	-	-	-	++	-	-
FAM53B	ENSG00000189319	0.999815	HT	-	-	-	-	-	-	-	-	-	-	-	-	-	-	-	-	-	-	-	-	-	-	-	-	-	-	-	-	-	-	-	++	-	-
KCNJ12	ENSG00000184185	0.999801	HT	-	-	-	-	-	-	-	-	-	-	-	-	-	-	-	-	-	-	-	-	-	-	-	-	-	-	-	-	-	-	-	++	-	-
WIPI1	ENSG00000070540	0.9998	HT	-	-	-	-	-	-	-	-	-	-	-	-	-	-	-	-	-	-	-	-	-	-	-	-	-	-	-	-	-	-	-	++	-	-
DNMBP	ENSG00000107554	0.999794	HT	-	-	-	-	-	-	-	-	-	-	-	-	-	-	-	-	-	-	-	-	-	-	-	-	-	-	-	-	-	-	-	++	-	-
LBH	ENSG00000213626	0.99974	PV	+	+	-	-	-	-	-	-	-	-	-	-	-	-	-	-	-	++	-	-	-	-	-	-	-	-	-	-	-	-	-	-	-	-
EHD3	ENSG00000013016	0.999735	PV	-	-	-	-	-	-	-	-	-	-	-	-	-	-	-	-	-	++	-	-	-	-	-	-	-	-	-	-	-	-	-	-	-	-
CAPN14	ENSG00000214711	0.999735	PV	-	-	-	-	-	-	-	-	-	-	-	-	-	-	-	-	-	++	-	-	-	-	-	-	-	-	-	-	-	-	-	-	-	-
GATA4	ENSG00000136574	0.999707	SLE	-	-	+	-	-	-	-	++	++	-	-	-	-	-	-	-	-	-	-	-	-	-	-	-	-	-	-	-	-	-	-	-	-	-
NACA2	ENSG00000253506	0.999703	HT	-	-	-	-	-	-	-	-	-	-	-	-	-	-	-	-	-	-	-	-	-	-	-	-	-	-	-	-	-	-	-	++	-	-
NCF2	ENSG00000116701	0.9997	SLE	+	+	+	-	-	-	-	-	++	-	-	-	-	-	-	-	-	-	-	-	-	-	-	-	-	-	-	-	-	-	-	-	-	-
TAL1	ENSG00000162367	0.999698	MCV	-	-	-	-	-	-	-	-	-	-	-	-	++	-	++	-	-	-	-	+	-	-	-	-	-	-	-	-	-	-	-	++	-	-
ASB15	ENSG00000146809	0.999691	PLT	-	-	-	-	-	-	-	-	-	-	-	-	-	-	-	-	++	-	-	-	-	-	-	-	-	-	-	-	-	-	-	-	-	-
ANXA11	ENSG00000122359	0.999689	CD	-	-	+	++	++	+	-	-	-	-	-	-	-	-	-	-	-	-	-	-	-	-	-	-	-	-	-	-	-	-	-	+	-	-
LCLAT1	ENSG00000172954	0.999677	PV	-	-	-	-	-	-	-	-	-	-	-	-	-	-	-	-	-	++	-	-	-	-	-	-	-	-	-	-	-	-	-	-	-	-
FGFR1OP	ENSG00000213066	0.999668	RA	-	+	-	-	-	-	-	++	-	-	-	-	-	-	-	-	-	-	-	-	-	-	-	-	-	-	-	-	-	-	-	-	-	-
RNASET2	ENSG00000026297	0.999667	RA	+	+	-	+	-	-	-	++	-	-	-	-	-	-	-	-	-	-	-	-	-	-	-	-	-	-	-	-	-	-	-	-	-	-
RP11-514O12.4	ENSG00000249141	0.999667	RA	-	+	-	+	-	-	-	++	-	-	-	-	-	-	-	-	-	-	-	-	-	-	-	-	-	-	-	-	-	-	-	-	-	-
SMOX	ENSG00000088826	0.999657	HT	-	-	-	-	-	-	-	-	-	-	-	-	-	-	-	-	-	-	-	-	-	-	-	-	-	-	-	-	-	-	-	++	-	-
SLC25A39	ENSG00000013306	0.99964	MCHC	-	-	-	-	-	-	-	-	-	-	-	-	-	++	-	-	-	-	-	-	-	-	-	-	-	-	-	-	-	-	+	-	+	-
RUNDC3A	ENSG00000108309	0.99964	MCHC	-	-	-	-	-	-	-	-	-	-	-	-	-	++	-	-	-	-	-	-	-	-	-	-	-	-	-	-	-	-	+	-	+	-
ITPK1	ENSG00000100605	0.999626	PLT	-	-	-	-	-	-	-	-	-	-	-	-	-	-	-	-	++	-	-	-	-	-	-	-	-	-	-	-	-	-	-	-	-	-
AC003102.1	ENSG00000214921	0.999624	MCHC	-	-	-	-	-	-	-	-	-	-	-	-	-	++	-	-	-	-	-	-	-	-	-	-	-	-	-	-	-	-	-	-	-	-
RNF166	ENSG00000158717	0.999608	HT	-	-	-	-	-	-	-	-	-	-	-	-	-	-	-	-	-	-	-	-	-	-	-	-	-	-	-	-	-	-	-	++	-	-
WASL	ENSG00000106299	0.999594	PLT	-	-	-	-	-	-	-	-	-	-	-	-	-	-	-	-	++	-	-	-	-	-	-	-	-	-	-	-	-	-	-	-	-	-
ECE1	ENSG00000117298	0.99959	HT	-	-	-	-	-	-	-	-	-	-	-	-	-	-	-	-	-	-	-	-	-	-	-	-	-	-	-	-	-	-	-	++	-	-
TNIP1	ENSG00000145901	0.999564	SLE	+	+	+	-	-	-	-	+	++	-	-	-	-	-	-	-	-	-	-	-	-	-	-	-	-	-	-	-	-	-	-	-	-	-
ANXA6	ENSG00000197043	0.999562	SLE	-	+	+	-	-	-	-	+	++	-	-	-	-	-	-	-	-	-	-	-	-	-	-	-	-	-	-	-	-	-	-	-	-	-
REL	ENSG00000162924	0.999561	UC	+	+	+	++	+	-	-	++	-	-	++	-	-	-	-	-	-	-	-	-	-	-	-	-	-	-	-	-	-	-	-	+	-	-
WDR27	ENSG00000184465	0.999561	HT	-	-	-	-	-	-	-	-	-	-	-	-	-	-	-	-	-	-	-	-	-	-	-	-	-	-	-	-	-	-	-	++	-	-
C6orf120	ENSG00000185127	0.999561	HT	-	-	-	-	-	-	-	-	-	-	-	-	-	-	-	-	-	-	-	-	-	-	-	-	-	-	-	-	-	-	-	++	-	-
TRIB1	ENSG00000173334	0.999547	CD	+	-	+	++	-	-	-	-	-	-	-	-	-	-	-	-	-	-	-	-	-	-	-	-	-	-	-	-	-	-	-	-	-	-
CDC42EP3	ENSG00000163171	0.999542	HT	-	-	-	-	-	-	-	-	-	-	-	-	-	-	-	-	-	-	-	-	-	-	-	-	-	-	-	-	-	-	-	++	-	-
GATA3	ENSG00000107485	0.99953	RA	+	+	+	-	-	-	-	++	+	-	+	-	-	-	-	-	-	-	-	-	-	-	-	-	-	-	-	-	-	-	-	-	-	-
IRF2BP2	ENSG00000168264	0.999529	TC	-	-	-	-	-	-	-	-	-	-	-	-	-	-	-	-	-	-	-	-	-	-	-	-	-	++	++	-	-	-	-	-	-	-
DEFB136	ENSG00000205884	0.999509	SLE	-	-	+	-	-	-	-	+	++	-	-	-	-	-	-	-	-	-	-	-	-	-	-	-	-	-	-	+	-	-	-	-	-	-
FAM171A2	ENSG00000161682	0.999484	MCHC	-	-	-	-	-	-	-	-	-	-	-	-	-	++	-	-	+	-	-	-	-	-	-	-	-	-	-	-	-	-	+	-	-	-
UBTF	ENSG00000108312	0.999484	MCHC	-	-	-	-	-	-	-	-	-	-	-	-	-	++	-	-	+	-	-	-	-	-	-	-	-	-	-	-	-	-	-	-	-	-
TROVE2	ENSG00000116747	0.999467	CEL	-	-	+	-	++	++	-	-	-	+	-	-	-	-	-	-	-	-	-	-	-	-	-	-	-	-	-	-	-	-	-	-	-	-
UCHL5	ENSG00000116750	0.999467	CEL	-	-	+	-	++	++	-	-	-	+	-	-	-	-	-	-	-	-	-	-	-	-	-	-	-	-	-	-	-	-	-	-	-	-
HLX	ENSG00000136630	0.999465	HT	-	-	-	-	-	-	-	-	-	-	-	-	-	-	-	-	-	-	-	-	-	-	-	-	-	-	-	-	-	-	-	++	-	-
NFATC4	ENSG00000100968	0.999463	HT	-	-	-	-	-	-	-	-	-	-	-	-	-	-	-	-	-	-	-	-	-	-	-	-	-	-	-	-	-	-	-	++	-	-
C1orf106	ENSG00000163362	0.999462	UC	+	+	+	-	-	-	-	-	-	-	++	-	-	-	-	-	-	-	-	-	-	-	-	-	-	-	-	-	-	-	-	-	-	-
SMC4	ENSG00000113810	0.99946	PBC	-	-	+	-	+	+	++	-	++	-	-	-	-	-	-	-	-	-	-	-	-	-	-	-	-	-	-	-	-	-	-	-	-	-
NOG	ENSG00000183691	0.999448	HT	-	-	-	-	-	-	-	-	-	-	-	-	-	-	-	-	-	-	-	-	-	-	-	-	-	-	-	-	-	-	-	++	-	-
AP1G2	ENSG00000213983	0.999441	HT	-	-	-	-	-	-	-	-	-	-	-	-	-	-	-	-	-	-	-	-	-	-	-	-	-	-	-	-	-	-	-	++	-	-
ZFHX2	ENSG00000136367	0.999441	HT	-	-	-	-	-	-	-	-	-	-	-	-	-	-	-	-	-	-	-	-	-	-	-	-	-	-	-	-	-	-	-	++	-	-
THTPA	ENSG00000259431	0.999441	HT	-	-	-	-	-	-	-	-	-	-	-	-	-	-	-	-	-	-	-	-	-	-	-	-	-	-	-	-	-	-	-	++	-	-
GNAS	ENSG00000087460	0.999406	HT	-	-	-	-	-	-	-	-	-	-	-	-	-	-	-	-	-	-	-	-	-	-	-	-	-	-	-	-	-	-	-	++	-	-
MRPL37	ENSG00000116221	0.999383	HT	-	-	-	-	-	-	-	-	-	-	-	-	-	-	-	-	-	-	-	-	-	-	-	-	-	-	-	-	-	-	-	++	-	-
RP11-446E24.4	ENSG00000256407	0.999382	HT	-	-	-	-	-	-	-	-	-	-	-	-	-	-	-	-	-	-	-	-	-	-	-	-	-	-	-	-	-	-	-	++	-	-
CYB5RL	ENSG00000215883	0.999382	HT	-	-	-	-	-	-	-	-	-	-	-	-	-	-	-	-	-	-	-	-	-	-	-	-	-	-	-	-	-	-	-	++	-	-
TAF4	ENSG00000130699	0.999379	HT	-	-	-	-	-	-	-	-	-	-	-	-	-	-	-	-	-	-	-	-	-	-	-	-	-	-	-	-	-	-	-	++	-	-
OGFR	ENSG00000060491	0.999377	HT	-	-	-	-	-	-	-	-	-	-	-	-	-	-	-	-	-	-	-	-	-	-	-	-	-	-	-	-	-	-	-	++	-	-
MRGBP	ENSG00000101189	0.999376	HT	-	-	-	-	-	-	-	-	-	-	-	-	-	-	-	-	-	-	-	-	-	-	-	-	-	-	-	-	-	-	-	++	-	-
INSL6	ENSG00000120210	0.999371	PLT	-	+	-	-	-	-	-	-	-	-	-	-	-	-	-	-	++	-	-	-	-	-	-	-	-	-	-	-	-	-	-	-	-	-
JAK2	ENSG00000096968	0.99937	PLT	+	+	+	++	-	-	-	-	-	-	++	-	-	-	-	-	++	-	+	-	-	-	-	-	-	-	-	-	-	-	-	+	-	-
CD274	ENSG00000120217	0.99937	PLT	-	-	+	++	-	-	-	-	-	-	++	-	-	-	-	-	++	-	-	-	-	-	-	-	-	-	-	-	-	-	-	-	-	-
PLGRKT	ENSG00000107020	0.99937	PLT	-	-	+	++	-	-	-	-	-	-	++	-	-	-	-	-	++	-	-	-	-	-	-	-	-	-	-	-	-	-	-	+	-	-
KIAA1432	ENSG00000107036	0.99937	PLT	-	-	+	++	-	-	-	-	-	-	++	-	++	-	++	-	++	-	-	-	-	-	-	-	-	-	-	-	-	-	-	+	-	-
SSBP3	ENSG00000157216	0.99933	HT	-	-	-	-	-	-	-	-	-	-	-	-	-	-	-	-	-	-	-	-	-	-	-	-	-	-	-	-	-	-	-	++	-	-
NUAK2	ENSG00000163545	0.99932	PV	-	-	-	-	-	-	-	-	-	-	-	-	+	-	+	-	++	++	-	-	-	-	-	-	-	-	-	-	-	-	-	-	-	-
TP53I13	ENSG00000167543	0.9993	PV	-	-	-	-	-	-	-	-	-	-	-	-	-	-	-	-	-	++	-	-	-	-	-	-	-	-	-	-	-	-	-	++	-	-
SERPINH1	ENSG00000149257	0.99929	HT	-	-	-	-	-	-	-	-	-	-	-	-	-	-	-	-	-	-	-	-	-	-	-	-	-	-	-	-	-	-	-	++	-	-
TIMP3	ENSG00000100234	0.999276	HT	-	-	-	-	-	-	-	-	-	-	-	-	+	-	+	-	-	-	-	-	-	-	-	-	-	-	-	-	-	-	-	++	-	-
IL2RA	ENSG00000134460	0.999276	RA	+	+	+	+	-	++	-	++	-	++	-	-	-	-	-	-	-	-	-	-	-	-	-	-	-	-	-	-	-	-	-	-	-	-
TMEM194B	ENSG00000189362	0.999271	PBC	-	-	+	-	-	-	++	++	-	-	-	-	-	-	-	-	-	-	-	-	-	-	-	-	-	-	-	-	-	-	-	-	-	-
ETS2	ENSG00000157557	0.999271	UC	-	-	+	+	-	-	-	-	-	-	++	-	-	-	-	-	-	-	-	+	-	-	-	-	-	-	-	-	-	-	-	-	-	-
COL27A1	ENSG00000196739	0.999261	HT	-	-	-	-	-	-	-	-	-	-	-	-	-	-	-	-	-	-	-	-	-	-	-	-	-	-	-	-	-	-	-	++	-	-
IFT80	ENSG00000068885	0.999249	PBC	-	-	+	-	+	-	++	-	++	-	-	-	-	-	-	-	-	-	-	-	-	-	-	-	-	-	-	-	-	-	-	-	-	-
BACH2	ENSG00000112182	0.999244	T1D	+	+	+	++	+	++	-	-	-	++	-	-	-	-	-	-	-	-	-	-	-	-	-	-	-	-	-	-	-	-	-	-	-	-
RASGRP1	ENSG00000172575	0.999234	RA	+	+	+	+	-	-	-	++	-	+	-	-	-	-	-	-	-	-	-	-	-	-	-	-	-	-	-	-	-	-	-	-	-	-
ABHD15	ENSG00000168792	0.999196	PV	-	-	-	-	-	-	-	-	-	-	-	-	-	-	-	-	-	++	-	-	-	-	-	-	-	-	-	-	-	-	-	-	-	-
CBX5	ENSG00000094916	0.999152	PV	-	-	-	-	-	-	-	-	-	-	-	-	-	-	-	-	-	++	-	-	-	-	-	-	-	-	-	-	-	-	-	-	-	-
HNRNPA1	ENSG00000135486	0.999152	PV	-	-	-	-	-	-	-	-	-	-	-	-	-	-	-	-	-	++	-	-	-	-	-	-	-	-	-	-	-	-	-	-	-	-
TCEANC2	ENSG00000116205	0.999138	HT	-	-	-	-	-	-	-	-	-	-	-	-	-	-	-	-	-	-	-	-	-	-	-	-	-	-	-	-	-	-	-	++	-	-
TMEM59	ENSG00000116209	0.999138	HT	-	-	-	-	-	-	-	-	-	-	-	-	-	-	-	-	-	-	-	-	-	-	-	-	-	-	-	-	-	-	-	++	-	-
SSBP3-AS1	ENSG00000198711	0.999134	HT	-	-	-	-	-	-	-	-	-	-	-	-	-	-	-	-	-	-	-	-	-	-	-	-	-	-	-	-	-	-	-	++	-	-
CDCP2	ENSG00000157211	0.999083	HT	-	-	-	-	-	-	-	-	-	-	-	-	-	-	-	-	-	-	-	-	-	-	-	-	-	-	-	-	-	-	-	++	-	-
AL357673.1	ENSG00000248835	0.999082	HT	-	-	-	-	-	-	-	-	-	-	-	-	-	-	-	-	-	-	-	-	-	-	-	-	-	-	-	-	-	-	-	++	-	-
TAOK1	ENSG00000160551	0.99908	PV	-	-	-	-	-	-	-	-	-	-	-	-	-	-	-	-	-	++	-	-	-	-	-	-	-	-	-	-	-	-	-	-	-	-
COPZ1	ENSG00000111481	0.999076	PV	-	-	-	-	-	-	-	-	-	-	-	-	-	-	-	-	-	++	-	-	-	-	-	-	-	-	-	-	-	-	+	-	+	-
NFE2	ENSG00000123405	0.999076	PV	-	-	-	-	-	-	-	-	-	-	-	-	-	-	-	-	-	++	-	-	-	-	-	-	-	-	-	-	-	-	+	-	+	-
CXXC5	ENSG00000171604	0.999046	HT	-	-	-	-	-	-	-	-	-	-	-	-	-	-	-	-	-	-	-	-	-	-	-	-	-	-	-	-	-	-	-	++	-	-
RSBN1L	ENSG00000187257	0.999025	HT	-	-	+	-	-	-	-	-	-	+	-	-	-	-	-	-	-	-	-	-	-	-	-	-	-	-	-	-	-	-	-	++	-	-
BRD7	ENSG00000166164	0.999016	CD	-	-	+	++	-	-	-	-	-	-	+	-	-	-	+	-	-	-	-	-	-	-	-	-	-	-	-	-	-	-	-	+	-	-
CTC-236F12.4	ENSG00000248727	0.999013	TG	-	-	-	-	-	-	-	-	-	-	-	-	-	-	-	-	-	-	-	-	-	-	+	-	-	-	-	++	-	-	-	-	-	+
C15orf53	ENSG00000175779	0.999008	RA	-	+	+	+	-	-	-	++	-	-	-	-	-	-	-	-	-	-	-	-	-	-	-	-	-	-	-	-	-	-	-	-	-	-
CNEP1R1	ENSG00000205423	0.999005	CD	-	-	+	++	-	-	-	-	-	-	+	-	-	-	-	-	-	-	-	-	-	-	-	-	-	-	-	-	-	-	-	+	-	-
PAPD5	ENSG00000121274	0.999004	CD	-	-	+	++	-	-	-	-	-	-	+	-	-	-	-	-	-	-	-	-	-	-	-	-	-	-	-	-	-	-	-	+	-	-
SNX20	ENSG00000167208	0.999003	CD	-	+	+	++	-	-	-	-	-	-	+	-	-	-	-	-	-	-	-	-	-	-	-	-	-	-	-	-	-	-	-	+	-	-
PSD3	ENSG00000156011	0.999003	TG	-	-	-	-	-	-	-	-	-	-	-	-	-	-	-	-	-	-	-	-	-	-	++	-	-	-	-	++	-	-	-	-	-	-
NKD1	ENSG00000140807	0.999	CD	-	-	+	++	-	-	-	-	-	-	+	-	-	-	-	-	-	-	-	-	-	-	-	-	-	-	-	-	-	-	-	-	-	-
DOCK8	ENSG00000107099	0.99897	PV	-	-	-	-	-	-	-	-	-	-	-	-	-	-	-	-	+	++	-	-	-	-	-	-	-	-	-	-	-	-	-	-	-	-
C9orf66	ENSG00000183784	0.998965	PV	-	-	-	-	-	-	-	-	-	-	-	-	-	-	-	-	+	++	-	-	-	-	-	-	-	-	-	-	-	-	-	-	-	-
HHIP	ENSG00000164161	0.9989	HT	-	-	-	-	-	-	-	-	-	-	-	-	-	-	-	-	-	-	-	-	-	-	-	-	-	-	-	-	-	-	-	++	-	-
BCAR1	ENSG00000050820	0.998786	UC	-	+	+	-	-	-	-	-	-	-	++	-	-	-	-	-	-	-	-	-	-	-	-	-	-	-	-	-	-	-	-	++	-	-
IKZF1	ENSG00000185811	0.998605	CD	+	+	+	++	-	-	-	-	++	-	-	-	+	-	+	-	-	-	+	-	-	-	-	-	-	-	-	-	-	-	-	-	-	-
ACSS1	ENSG00000154930	0.998558	UC	-	-	+	-	-	-	-	-	-	-	++	-	-	-	-	-	-	-	-	-	-	-	-	-	-	-	-	-	-	-	-	-	-	-
RREB1	ENSG00000124782	0.998503	HT	-	-	-	-	-	-	-	-	-	-	-	-	-	-	-	-	-	-	-	-	-	-	-	-	-	-	-	-	-	-	-	++	-	-
IL2RB	ENSG00000100385	0.998321	HB	+	+	-	-	-	-	-	-	-	-	-	++	+	-	-	-	-	-	-	-	-	-	-	-	-	-	-	-	-	-	-	-	-	-
CMC1	ENSG00000187118	0.998264	MS	-	-	+	-	-	++	-	++	-	-	-	-	-	-	-	-	-	-	-	-	-	-	-	-	-	-	-	-	-	-	-	-	-	-
ZBTB38	ENSG00000177311	0.998257	HT	-	-	-	-	-	-	-	-	-	-	-	-	-	-	+	-	-	-	-	-	-	-	-	-	-	-	-	-	-	-	-	++	-	-
METTL3	ENSG00000165819	0.998254	HT	-	-	-	-	-	-	-	-	-	-	-	-	-	-	-	-	-	-	-	-	-	-	-	-	-	-	-	-	-	-	-	++	-	-
LSP1	ENSG00000130592	0.998212	UC	+	+	+	-	-	-	-	-	-	-	++	-	-	-	-	-	-	-	-	-	-	-	-	-	-	-	-	-	-	-	-	-	-	-
C7orf72	ENSG00000164500	0.99799	MCV	-	-	-	-	-	-	-	-	-	-	-	-	++	-	++	-	-	-	+	-	+	-	-	-	-	-	-	-	-	-	-	++	-	-
CHIT1	ENSG00000133063	0.997971	MCV	-	-	-	-	-	-	-	-	-	-	-	+	-	++	++	-	-	-	+	-	-	-	-	-	-	-	-	-	-	-	-	-	-	-
FMOD	ENSG00000122176	0.997948	MCV	-	-	-	-	-	-	-	-	-	-	-	+	-	++	++	-	-	-	+	-	-	-	-	-	-	-	-	-	-	-	-	-	-	-
BTG2	ENSG00000159388	0.997911	MCV	-	-	-	-	-	-	-	-	-	-	-	+	-	++	++	-	-	-	+	-	-	-	-	-	-	-	-	-	-	-	-	-	-	-
PLEC	ENSG00000178209	0.99791	TC	-	-	-	-	-	-	-	-	-	-	-	-	-	-	-	-	++	-	-	-	-	-	-	-	-	++	++	-	-	-	-	++	-	-
OPTC	ENSG00000188770	0.997908	MCV	-	-	-	-	-	-	-	-	-	-	-	+	-	++	++	-	-	-	+	-	-	-	-	-	-	-	-	-	-	-	-	-	-	-
TM9SF1	ENSG00000100926	0.997899	HT	-	-	-	-	-	-	-	-	-	-	-	-	-	-	-	-	-	-	-	-	-	-	-	-	-	+	+	-	-	-	-	++	-	-
KHNYN	ENSG00000100441	0.99788	HT	-	+	-	-	-	-	-	-	-	-	-	-	-	-	-	-	-	-	-	-	-	-	-	-	-	+	+	-	-	-	-	++	-	-
CBLN3	ENSG00000139899	0.997879	HT	-	-	-	-	-	-	-	-	-	-	-	-	-	-	-	-	-	-	-	-	-	-	-	-	-	+	+	-	-	-	-	++	-	-
PAPOLG	ENSG00000115421	0.997816	UC	-	+	+	++	+	-	-	-	-	-	++	-	-	-	-	-	-	-	-	-	-	-	-	-	-	-	-	-	-	-	-	-	-	-
CDC73	ENSG00000134371	0.997754	CEL	-	-	+	-	++	-	-	-	-	+	-	-	-	-	-	-	-	-	-	-	-	-	-	-	-	-	-	-	-	-	-	-	-	-
CCDC171	ENSG00000164989	0.997703	HDL	-	-	-	-	-	-	-	-	-	-	-	-	-	-	-	-	-	-	-	-	-	-	++	-	-	-	++	-	-	-	-	-	-	-
PTPN12	ENSG00000127947	0.997691	HT	-	-	+	-	-	-	-	-	-	+	-	-	-	-	-	-	-	-	-	-	-	-	-	-	-	-	-	-	-	-	-	++	-	-
TTYH3	ENSG00000136295	0.997681	BP_S	+	-	-	-	-	-	-	-	-	-	-	-	-	-	-	-	-	-	-	-	-	-	-	-	-	-	-	-	++	++	-	-	+	-
BRAT1	ENSG00000106009	0.997561	BP_S	-	-	-	-	-	-	-	-	-	-	-	-	-	-	-	-	-	-	-	-	-	-	-	-	-	-	-	-	+	++	-	-	+	-
TM9SF1	ENSG00000254692	0.997467	HT	-	-	-	-	-	-	-	-	-	-	-	-	-	-	-	-	-	-	-	-	-	-	-	-	-	+	+	-	-	-	-	++	-	-
CHMP4A	ENSG00000254505	0.997467	HT	-	-	-	-	-	-	-	-	-	-	-	-	-	-	-	-	-	-	-	-	-	-	-	-	-	+	+	-	-	-	-	++	-	-
AMZ1	ENSG00000174945	0.997464	BP_S	-	+	-	-	-	-	-	-	-	-	-	-	-	-	-	-	-	-	-	-	-	-	-	-	-	-	-	-	+	++	-	-	-	-
GMPR2	ENSG00000100938	0.99745	HT	-	-	-	-	-	-	-	-	-	-	-	-	-	-	-	-	-	-	-	-	-	-	-	-	-	+	+	-	-	-	-	++	-	-
TINF2	ENSG00000092330	0.99745	HT	-	-	-	-	-	-	-	-	-	-	-	-	-	-	-	-	-	-	-	-	-	-	-	-	-	+	+	-	-	-	-	++	-	-
IPO4	ENSG00000196497	0.997446	HT	-	-	-	-	-	-	-	-	-	-	-	-	-	-	-	-	-	-	-	-	-	-	-	-	-	-	-	-	-	-	-	++	-	-
RP11-468E2.2	ENSG00000259522	0.997446	HT	-	-	-	-	-	-	-	-	-	-	-	-	-	-	-	-	-	-	-	-	-	-	-	-	-	-	-	-	-	-	-	++	-	-
TSSK4	ENSG00000139908	0.997423	HT	-	-	-	-	-	-	-	-	-	-	-	-	-	-	-	-	-	-	-	-	-	-	-	-	-	+	+	-	-	-	-	++	-	-
SPECC1	ENSG00000128487	0.997305	MCH	-	-	-	-	-	-	-	-	-	-	-	-	++	+	++	-	-	-	-	-	-	-	-	-	-	-	-	-	-	-	-	-	-	-
DAD1	ENSG00000129562	0.997139	HT	-	-	-	-	-	-	-	-	-	-	-	-	-	-	-	-	-	-	+	-	-	-	-	-	-	-	-	-	-	-	-	++	-	-
MYH6	ENSG00000197616	0.997079	HT	-	-	-	-	-	-	-	-	-	-	-	-	-	-	-	-	-	-	-	-	-	-	-	-	-	-	-	-	-	-	-	++	-	-
NRL	ENSG00000129535	0.997079	HT	-	-	-	-	-	-	-	-	-	-	-	-	-	-	-	-	-	-	-	-	-	-	-	-	-	-	-	-	-	-	-	++	-	-
DCAF11	ENSG00000100897	0.997079	HT	-	-	-	-	-	-	-	-	-	-	-	-	-	-	-	-	-	-	-	-	-	-	-	-	-	-	-	-	-	-	-	++	-	-
C9orf41	ENSG00000156017	0.997076	HT	-	-	-	-	-	-	-	-	-	-	-	-	-	-	-	-	-	-	-	-	-	-	-	-	-	-	-	-	-	-	-	++	-	-
RFK	ENSG00000135002	0.997074	HT	-	-	-	-	-	-	-	-	-	-	-	-	-	-	-	-	-	-	-	-	-	-	-	-	-	-	-	-	-	-	-	++	-	-
SDR39U1	ENSG00000100445	0.997048	HT	-	+	-	-	-	-	-	-	-	-	-	-	-	-	-	-	-	-	-	-	-	-	-	-	-	-	-	-	-	-	-	++	-	-
SLC7A8	ENSG00000092068	0.99704	HT	-	-	-	-	-	-	-	-	-	-	-	-	-	-	-	-	-	-	-	-	-	-	-	-	-	-	-	-	-	-	-	++	-	-
PCSK5	ENSG00000099139	0.997036	HT	-	-	-	-	-	-	-	-	-	-	-	-	-	-	-	-	-	-	-	-	-	-	-	-	-	-	-	-	-	-	-	++	-	-
NEDD8	ENSG00000129559	0.997027	HT	-	-	-	-	-	-	-	-	-	-	-	-	-	-	-	-	-	-	-	-	-	-	-	-	-	+	+	-	-	-	-	++	-	-
MDP1	ENSG00000213920	0.997027	HT	-	-	-	-	-	-	-	-	-	-	-	-	-	-	-	-	-	-	-	-	-	-	-	-	-	+	+	-	-	-	-	++	-	-
NYNRIN	ENSG00000205978	0.997022	HT	-	-	-	-	-	-	-	-	-	-	-	-	-	-	-	-	-	-	-	-	-	-	-	-	-	-	-	-	-	-	-	++	-	-
RIPK3	ENSG00000129465	0.997021	HT	-	-	-	-	-	-	-	-	-	-	-	-	-	-	-	-	-	-	-	-	-	-	-	-	-	+	+	-	-	-	-	++	-	-
RP11-934B9.3	ENSG00000258973	0.997021	HT	-	-	-	-	-	-	-	-	-	-	-	-	-	-	-	-	-	-	-	-	-	-	-	-	-	+	+	-	-	-	-	++	-	-
PSME2	ENSG00000100911	0.99702	HT	-	-	-	-	-	-	-	-	-	-	-	-	-	-	-	-	-	-	-	-	-	-	-	-	-	-	-	-	-	-	-	++	-	-
PSME1	ENSG00000092010	0.997019	HT	-	-	-	-	-	-	-	-	-	-	-	-	-	-	-	-	-	-	-	-	-	-	-	-	-	-	-	-	-	-	-	++	-	-
EMC9	ENSG00000100908	0.997019	HT	-	-	-	-	-	-	-	-	-	-	-	-	-	-	-	-	-	-	-	-	-	-	-	-	-	-	-	-	-	-	-	++	-	-
NOP9	ENSG00000196943	0.997017	HT	-	-	-	-	-	-	-	-	-	-	-	-	-	-	-	-	-	-	-	-	-	-	-	-	-	-	-	-	-	-	-	++	-	-
MYH7	ENSG00000092054	0.997013	HT	-	-	-	-	-	-	-	-	-	-	-	-	-	-	-	-	-	-	-	-	-	-	-	-	-	-	-	-	-	-	-	++	-	-
TGM1	ENSG00000092295	0.997012	HT	-	-	-	-	-	-	-	-	-	-	-	-	-	-	-	-	-	-	-	-	-	-	-	-	-	+	+	-	-	-	-	++	-	-
RNF31	ENSG00000092098	0.997006	HT	-	-	-	-	-	-	-	-	-	-	-	-	-	-	-	-	-	-	-	-	-	-	-	-	-	-	-	-	-	-	-	++	-	-
RP11-468E2.4	ENSG00000259529	0.997006	HT	-	-	-	-	-	-	-	-	-	-	-	-	-	-	-	-	-	-	-	-	-	-	-	-	-	-	-	-	-	-	-	++	-	-
REC8	ENSG00000100918	0.997003	HT	-	-	-	-	-	-	-	-	-	-	-	-	-	-	-	-	-	-	-	-	-	-	-	-	-	-	-	-	-	-	-	++	-	-
CMA1	ENSG00000092009	0.997003	HT	-	+	-	-	-	-	-	-	-	-	-	-	-	-	-	-	-	-	-	-	-	-	-	-	-	-	-	-	-	-	-	++	-	-
RP11-80A15.1	ENSG00000258744	0.997003	HT	-	+	-	-	-	-	-	-	-	-	-	-	-	-	-	-	-	-	-	-	-	-	-	-	-	-	-	-	-	-	-	++	-	-
CTSG	ENSG00000100448	0.997002	HT	-	+	-	-	-	-	-	-	-	-	-	-	-	-	-	-	-	-	-	-	-	-	-	-	-	-	-	-	-	-	-	++	-	-
GZMB	ENSG00000100453	0.997002	HT	+	+	-	-	-	-	-	-	-	-	-	-	-	-	-	-	-	-	-	-	-	-	-	-	-	-	-	-	-	-	-	++	-	-
ADCY4	ENSG00000129467	0.997002	HT	-	-	-	-	-	-	-	-	-	-	-	-	-	-	-	-	-	-	-	-	-	-	-	-	-	+	+	-	-	-	-	++	-	-
NEDD8-MDP1	ENSG00000255526	0.997001	HT	-	-	-	-	-	-	-	-	-	-	-	-	-	-	-	-	-	-	-	-	-	-	-	-	-	-	-	-	-	-	-	++	-	-
RABGGTA	ENSG00000100949	0.997001	HT	-	-	-	-	-	-	-	-	-	-	-	-	-	-	-	-	-	-	-	-	-	-	-	-	-	-	-	-	-	-	-	++	-	-
JPH4	ENSG00000092051	0.997001	HT	-	-	-	-	-	-	-	-	-	-	-	-	-	-	-	-	-	-	-	-	-	-	-	-	-	-	-	-	-	-	-	++	-	-
PCK2	ENSG00000100889	0.997001	HT	-	-	-	-	-	-	-	-	-	-	-	-	-	-	-	-	-	-	-	-	-	-	-	-	-	-	-	-	-	-	-	++	-	-
IRF9	ENSG00000213928	0.997001	HT	-	-	-	-	-	-	-	-	-	-	-	-	-	-	-	-	-	-	-	-	-	-	-	-	-	-	-	-	-	-	-	++	-	-
LTB4R	ENSG00000213903	0.997	HT	-	-	-	-	-	-	-	-	-	-	-	-	-	-	-	-	-	-	-	-	-	-	-	-	-	-	-	-	-	-	-	++	-	-
LTB4R2	ENSG00000272658	0.997	HT	-	-	-	-	-	-	-	-	-	-	-	-	-	-	-	-	-	-	-	-	-	-	-	-	-	-	-	-	-	-	-	++	-	-
CIDEB	ENSG00000136305	0.997	HT	-	-	-	-	-	-	-	-	-	-	-	-	-	-	-	-	-	-	-	-	-	-	-	-	-	-	-	-	-	-	-	++	-	-
LTB4R2	ENSG00000213906	0.997	HT	-	-	-	-	-	-	-	-	-	-	-	-	-	-	-	-	-	-	-	-	-	-	-	-	-	-	-	-	-	-	-	++	-	-
CPNE6	ENSG00000100884	0.997	HT	-	-	-	-	-	-	-	-	-	-	-	-	-	-	-	-	-	-	-	-	-	-	-	-	-	-	-	-	-	-	-	++	-	-
MFN2	ENSG00000116688	0.996904	PLT	-	-	-	-	-	-	-	-	-	-	-	-	-	-	-	-	++	-	-	-	-	-	-	-	-	-	-	-	+	+	-	-	-	-
C1orf105	ENSG00000180999	0.996831	HT	-	-	-	-	-	-	-	-	-	-	-	-	-	-	-	-	+	++	-	-	-	-	-	-	-	-	-	-	-	-	-	++	-	-
METTL13	ENSG00000010165	0.996807	PV	-	-	-	-	-	-	-	-	-	-	-	-	-	-	-	-	+	++	-	-	-	-	-	-	-	-	-	-	-	-	-	-	-	-
MYOC	ENSG00000034971	0.996787	PV	-	-	-	-	-	-	-	-	-	-	-	-	-	-	-	-	+	++	-	-	-	-	-	-	-	-	-	-	-	-	-	-	-	-
TMEM110	ENSG00000213533	0.996701	HT	-	+	+	+	-	-	-	-	-	-	-	-	-	-	-	-	-	-	-	-	-	-	-	-	-	-	-	-	-	-	-	++	-	-
TMEM110-MUSTN1	ENSG00000248592	0.996701	HT	-	+	+	+	-	-	-	-	-	-	-	-	-	-	-	-	-	-	-	-	-	-	-	-	-	-	-	-	-	-	-	++	-	-
MLST8	ENSG00000167965	0.996634	HT	-	-	-	-	-	-	-	-	-	-	-	-	-	-	-	-	-	-	-	-	-	-	-	-	-	-	-	-	-	-	-	++	-	-
FOXD2	ENSG00000186564	0.996612	HT	-	-	-	-	-	-	-	-	-	-	-	-	-	-	-	-	-	-	-	-	-	-	-	-	-	-	-	-	-	-	-	++	-	-
BTBD2	ENSG00000133243	0.996328	PCV	-	-	-	-	-	-	-	-	+	-	-	+	-	-	-	++	-	-	-	-	-	-	-	-	-	-	-	-	-	-	-	+	-	-
PLEKHJ1	ENSG00000104886	0.99619	PCV	-	-	-	-	-	-	-	-	+	-	-	+	-	-	-	++	-	-	-	+	-	-	-	-	-	-	-	-	-	-	-	+	-	-
SF3A2	ENSG00000104897	0.996187	PCV	-	-	-	-	-	-	-	-	-	-	-	+	-	-	-	++	-	-	-	-	-	-	-	-	-	-	-	-	-	-	-	+	-	-
KLF16	ENSG00000129911	0.996184	PCV	-	-	-	-	-	-	-	-	-	-	-	+	-	-	-	++	-	-	-	-	-	-	-	-	-	-	-	-	-	-	-	+	-	-
CCDC170	ENSG00000120262	0.996163	FNBMD	-	-	-	-	-	-	-	-	-	-	-	-	-	-	-	-	-	-	-	-	-	-	-	-	-	-	-	-	-	-	++	-	++	-
NFATC1	ENSG00000131196	0.9961	HT	-	-	-	-	-	-	-	-	-	-	-	-	-	-	-	-	-	-	-	-	-	-	-	-	-	-	-	-	-	-	+	++	+	-
IFT27	ENSG00000100360	0.996052	HB	-	-	-	-	-	-	-	-	-	-	-	++	-	-	-	-	-	-	-	-	-	-	-	-	-	-	-	-	-	-	-	-	-	-
CRIM1	ENSG00000150938	0.995995	HT	-	-	-	-	-	-	-	-	-	-	-	-	-	-	-	-	-	-	-	-	-	-	-	-	-	-	-	-	-	-	-	++	-	-
SAE1	ENSG00000142230	0.99593	BMI	-	-	-	-	-	-	-	-	-	-	-	-	-	-	-	-	-	-	-	++	-	-	-	-	-	-	-	-	-	-	-	-	-	-
RMND1	ENSG00000155906	0.995892	FNBMD	-	-	-	-	-	-	-	-	-	-	-	-	-	-	-	-	-	-	-	-	-	-	-	-	-	-	-	-	-	-	++	-	++	-
C6orf211	ENSG00000146476	0.995892	FNBMD	-	-	-	-	-	-	-	-	-	-	-	-	-	-	-	-	-	-	-	-	-	-	-	-	-	-	-	-	-	-	++	-	++	-
SLC15A4	ENSG00000139370	0.995757	SLE	+	+	+	-	-	-	-	-	++	-	-	-	-	-	-	-	-	-	-	-	-	-	-	-	-	-	-	-	-	-	-	-	-	-
ZC3H4	ENSG00000130749	0.99571	BMI	-	-	-	-	-	-	-	-	-	-	-	-	-	-	-	-	-	-	-	++	-	-	-	-	-	-	-	-	-	-	-	-	-	-
SLMO2	ENSG00000101166	0.995043	HT	-	-	-	-	-	-	-	-	-	-	-	-	-	-	-	-	-	-	-	-	-	-	-	-	-	-	-	-	++	+	-	++	-	-
ACTL6B	ENSG00000077080	0.994883	RBC	-	+	-	-	-	-	-	-	-	-	-	-	+	-	++	-	-	-	++	-	-	-	-	-	-	-	-	-	-	-	-	+	-	-
BRINP1	ENSG00000078725	0.994874	BMI	-	-	-	-	-	-	-	-	-	-	-	-	-	-	-	-	-	-	-	++	-	-	-	-	-	-	-	-	-	-	-	-	-	-
PROX1	ENSG00000117707	0.994792	GLC_B	-	-	-	-	-	-	-	-	-	-	-	-	-	-	-	-	-	-	-	-	++	++	-	-	-	-	-	-	-	-	-	-	-	+
TUBB1	ENSG00000101162	0.994731	HT	-	-	-	-	-	-	-	-	-	-	-	-	-	-	-	-	-	+	-	-	-	-	-	-	-	-	-	-	-	-	-	++	-	-
VAPB	ENSG00000124164	0.994701	HT	-	-	-	-	-	-	-	-	-	-	-	-	-	-	-	-	-	-	-	-	-	-	-	-	-	-	-	-	-	-	-	++	-	-
CTSZ	ENSG00000101160	0.994698	HT	+	-	-	-	-	-	-	-	-	-	-	-	-	-	-	-	-	-	-	-	-	-	-	-	-	-	-	-	-	-	-	++	-	-
NELFCD	ENSG00000101158	0.994691	HT	-	-	-	-	-	-	-	-	-	-	-	-	-	-	-	-	-	-	-	-	-	-	-	-	-	-	-	-	-	-	-	++	-	-
NFIC	ENSG00000141905	0.994602	HT	-	-	-	-	-	-	-	-	-	-	+	-	-	-	-	-	-	-	-	-	-	-	-	-	-	-	-	-	-	-	-	++	-	-
ZBTB7A	ENSG00000178951	0.994333	HT	-	-	-	-	-	-	-	-	-	-	-	-	-	-	-	-	-	-	-	-	-	-	-	-	-	-	-	-	-	-	-	++	-	-
HMX3	ENSG00000188620	0.994141	UC	-	-	+	++	-	-	-	-	-	-	++	-	+	-	-	-	-	-	-	-	-	-	-	-	-	-	-	-	-	-	-	-	-	-
FGFR4	ENSG00000160867	0.994085	HT	-	+	-	-	-	-	-	-	-	-	-	-	-	-	-	-	-	-	-	-	-	-	-	-	-	-	-	-	-	-	-	++	-	-
ARAP1	ENSG00000186635	0.99387	GLC	-	-	-	-	-	-	-	-	-	-	-	-	-	-	-	-	-	-	-	-	++	++	-	-	-	-	-	-	-	-	-	-	-	++
DOCK6	ENSG00000130158	0.993785	HDL	-	-	-	-	-	-	-	-	-	-	-	-	-	-	-	-	-	-	-	-	-	-	++	-	-	-	-	-	-	-	-	-	-	-
FLI1	ENSG00000151702	0.993582	HT	+	+	+	-	+	-	-	-	-	+	++	-	-	-	-	-	-	-	-	-	-	-	-	-	-	-	-	-	-	-	-	++	-	-
CD247	ENSG00000198821	0.993135	CEL	-	-	+	-	++	-	-	+	-	-	-	-	-	-	-	-	-	-	-	-	-	-	-	-	-	-	-	-	-	-	-	-	-	-
MROH2A	ENSG00000185038	0.992978	UC	-	-	+	-	-	-	-	-	-	-	++	-	-	-	-	-	-	-	-	-	-	-	-	-	-	-	-	-	-	-	-	-	-	-
GPA33	ENSG00000143167	0.992912	CEL	-	-	-	-	++	-	-	+	-	-	-	-	-	-	-	-	-	-	-	-	-	-	-	-	-	-	-	-	-	-	-	-	-	-
IQUB	ENSG00000164675	0.992119	PLT	-	-	-	-	-	-	-	-	-	-	-	-	-	-	-	-	++	-	-	-	-	-	-	-	-	-	-	-	-	-	-	-	-	-
ERCC6L2	ENSG00000182150	0.991921	HT	-	-	-	-	-	-	-	-	-	-	-	-	-	-	-	-	-	-	-	-	-	-	-	-	-	-	-	-	-	-	-	++	-	-
ADRA1B	ENSG00000170214	0.991452	CD	-	-	+	++	-	+	+	-	-	-	++	-	-	-	-	-	-	-	-	-	-	-	-	-	-	-	-	-	-	-	-	-	-	-
MGAT5	ENSG00000152127	0.991434	SLE	-	-	+	-	-	-	-	-	++	-	-	-	-	-	-	-	-	-	-	-	+	+	-	-	-	-	-	-	-	-	-	-	-	-
BLOC1S4	ENSG00000186222	0.991006	PV	-	-	-	-	-	-	-	-	-	-	-	-	-	-	-	-	-	++	-	-	-	-	-	-	-	-	-	-	-	-	-	+	-	-
RABGGTB	ENSG00000137955	0.990964	BMI	-	-	-	-	-	-	-	-	-	-	-	-	-	-	-	-	-	-	-	++	-	-	-	-	-	-	-	-	-	-	-	-	-	-
TMCO4	ENSG00000162542	0.990936	UC	-	-	+	-	-	-	-	-	-	-	++	-	-	-	-	-	-	-	-	-	-	-	-	-	-	-	-	-	-	-	-	++	-	-
GLUL	ENSG00000135821	0.990784	HDL	-	-	+	-	-	-	+	-	-	-	-	-	-	-	-	-	-	-	-	-	-	-	++	-	-	-	-	-	-	-	-	-	-	-
IL1RL2	ENSG00000115598	0.990659	UC	+	+	+	+	+	-	-	-	-	-	++	-	-	-	-	-	-	-	-	-	-	-	-	-	-	-	-	-	-	-	-	-	-	-
AFF1	ENSG00000172493	0.990523	HB	-	-	-	-	-	-	-	-	-	-	-	++	+	-	+	++	-	-	-	-	-	-	+	-	-	-	-	++	-	-	-	-	-	-
MRPL33	ENSG00000243147	0.990075	TG	-	+	-	-	-	-	-	-	-	-	-	-	-	-	-	-	-	-	-	-	-	-	-	-	-	-	-	++	-	-	-	+	-	-
MSH4	ENSG00000057468	0.989727	BMI	-	-	-	-	-	-	-	-	-	-	-	-	-	-	-	-	-	-	-	++	-	-	-	-	-	-	-	-	-	-	-	-	-	-
E4F1	ENSG00000167967	0.989526	HT	-	-	-	-	-	-	-	-	-	-	-	-	-	-	-	-	-	-	-	-	-	-	-	-	-	-	-	-	-	-	-	++	-	-
TTC39B	ENSG00000155158	0.98944	TC	-	-	-	-	-	-	-	-	-	-	-	-	-	-	-	-	-	-	-	-	-	-	+	-	-	-	++	-	-	-	-	-	-	-
TIAL1	ENSG00000151923	0.988933	HT	-	-	-	-	-	-	-	-	-	-	-	-	-	-	-	-	-	-	-	-	-	-	-	-	-	-	-	-	-	-	-	++	-	-
BRICD5	ENSG00000182685	0.988725	HT	-	-	-	-	-	-	-	-	-	-	-	-	-	-	-	-	-	-	-	-	-	-	-	-	-	-	-	-	-	-	-	++	-	-
PGP	ENSG00000184207	0.988699	HT	-	-	-	-	-	-	-	-	-	-	-	-	-	-	-	-	-	-	-	-	-	-	-	-	-	-	-	-	-	-	-	++	-	-
CHD1	ENSG00000153922	0.98866	CD	-	-	+	++	-	-	+	+	+	-	+	-	-	-	-	-	++	-	-	+	-	-	-	-	-	-	-	-	-	-	-	-	-	-
RPS21	ENSG00000171858	0.988427	HT	-	-	-	-	-	-	-	-	-	-	-	-	-	-	-	-	-	-	-	-	-	-	-	-	-	-	-	-	-	-	-	++	-	-
DNASE1L2	ENSG00000167968	0.988416	HT	-	-	-	-	-	-	-	-	-	-	-	-	-	-	-	-	-	-	-	-	-	-	-	-	-	-	-	-	-	-	-	++	-	-
LAMA5	ENSG00000130702	0.988296	HT	-	-	-	-	-	-	-	-	-	-	-	-	-	-	-	-	-	-	-	-	-	-	-	-	-	-	-	-	-	-	-	++	-	-
ADRM1	ENSG00000130706	0.988282	HT	-	-	-	-	-	-	-	-	-	-	-	-	-	-	-	-	-	-	-	-	-	-	-	-	-	-	-	-	-	-	-	++	-	-
ACAP1	ENSG00000072818	0.988141	SLE	-	-	+	-	-	-	-	-	++	-	-	+	-	-	-	-	-	-	-	-	-	-	-	-	-	-	-	-	-	-	-	+	-	-
KCTD11	ENSG00000213859	0.988073	SLE	-	-	+	-	-	-	-	-	++	-	-	+	-	-	-	-	-	-	-	-	-	-	-	-	-	-	-	-	-	-	-	+	-	-
APP	ENSG00000142192	0.987968	HT	-	-	-	-	-	-	-	-	-	-	-	-	-	-	-	-	-	-	-	-	-	-	-	-	-	-	-	-	-	-	-	++	-	-
WRAP53	ENSG00000141499	0.987871	SLE	-	-	+	-	-	-	-	-	++	-	-	-	-	-	-	-	-	-	-	-	-	-	-	-	-	-	-	-	-	-	-	-	-	-
GCDH	ENSG00000105607	0.987869	RBC	-	-	-	-	-	-	-	-	-	-	-	-	+	-	-	-	-	-	++	-	-	-	-	-	-	-	-	-	-	-	-	-	-	-
TNFSF12	ENSG00000239697	0.987519	SLE	-	-	+	-	-	-	-	-	++	-	-	+	-	-	-	-	-	-	-	-	-	-	-	-	-	-	-	-	-	-	-	+	-	-
TNFSF12-TNFSF13	ENSG00000248871	0.987517	SLE	-	-	+	-	-	-	-	-	++	-	-	+	-	-	-	-	-	-	-	-	-	-	-	-	-	-	-	-	-	-	-	+	-	-
RCL1	ENSG00000120158	0.987368	CD	-	-	+	++	-	-	-	-	-	-	++	-	-	-	-	-	-	-	-	-	-	-	-	-	-	-	-	-	-	-	-	-	-	-
GPS2	ENSG00000132522	0.987367	SLE	-	-	+	-	-	-	-	-	++	-	-	-	-	-	-	-	-	-	-	-	-	-	-	-	-	-	-	-	-	-	-	-	-	-
NEURL4	ENSG00000215041	0.987363	SLE	-	-	+	-	-	-	-	-	++	-	-	-	-	-	-	-	-	-	-	-	-	-	-	-	-	-	-	-	-	-	-	+	-	-
MPDU1	ENSG00000129255	0.987171	SLE	-	-	+	-	-	-	-	-	++	-	-	-	-	-	-	-	-	-	-	-	-	-	-	-	-	-	-	-	-	-	-	-	-	-
SOX15	ENSG00000129194	0.987145	SLE	-	-	+	-	-	-	-	-	++	-	-	-	-	-	-	-	-	-	-	-	-	-	-	-	-	-	-	-	-	-	-	-	-	-
CDC37L1	ENSG00000106993	0.987121	CD	-	-	+	++	-	-	-	-	-	-	++	-	-	-	-	-	-	-	-	-	-	-	-	-	-	-	-	-	-	-	-	-	-	-
AK3	ENSG00000147853	0.987044	CD	-	-	+	++	-	-	-	-	-	-	++	-	-	-	-	-	+	-	-	-	-	-	-	-	-	-	-	-	-	-	-	-	-	-
MED20	ENSG00000124641	0.986955	RBC	-	-	-	-	-	-	-	-	-	-	-	-	++	-	+	-	-	-	++	-	-	-	-	-	-	-	-	-	-	-	-	-	-	-
BYSL	ENSG00000112578	0.986919	RBC	-	-	-	-	-	-	-	-	-	-	-	-	++	-	+	-	-	-	++	-	-	-	-	-	-	-	-	-	-	-	-	-	-	-
EIF4A1	ENSG00000161960	0.986918	SLE	-	-	+	-	-	-	-	-	++	-	-	-	-	-	-	-	-	-	-	-	-	-	-	-	-	-	-	-	-	-	-	-	-	-
TP53	ENSG00000141510	0.986657	SLE	-	-	+	-	-	-	-	-	++	-	-	-	-	-	-	-	-	-	-	-	-	-	-	-	-	-	-	-	-	-	-	-	-	-
POLR2A	ENSG00000181222	0.986639	SLE	-	-	+	-	-	-	-	-	++	-	-	-	-	-	-	-	-	-	-	-	-	-	-	-	-	-	-	-	-	-	-	-	-	-
SLC16A13	ENSG00000174327	0.986631	SLE	-	-	+	-	-	-	-	-	++	-	-	-	-	-	-	-	-	-	-	-	-	-	-	-	-	+	+	-	-	-	-	-	-	-
ZBTB4	ENSG00000174282	0.986618	SLE	-	-	+	-	-	-	-	-	++	-	-	-	-	-	-	-	-	-	-	-	-	-	-	-	-	-	-	-	-	-	-	+	-	-
SLC35G6	ENSG00000259224	0.986615	SLE	-	-	+	-	-	-	-	-	++	-	-	-	-	-	-	-	-	-	-	-	-	-	-	-	-	-	-	-	-	-	-	-	-	-
RP11-542C16.2	ENSG00000261915	0.986533	SLE	-	-	+	-	-	-	-	-	++	-	-	-	-	-	-	-	-	-	-	-	-	-	-	-	-	-	-	-	-	-	-	-	-	-
BCL6B	ENSG00000161940	0.986368	SLE	-	-	+	-	-	-	-	-	++	-	-	-	-	-	-	-	-	-	-	-	-	-	-	-	-	+	+	-	-	-	-	-	-	-
CD68	ENSG00000129226	0.98627	SLE	-	-	+	-	-	-	-	-	++	-	-	-	-	-	-	-	-	-	-	-	-	-	-	-	-	-	-	-	-	-	-	-	-	-
NEK9	ENSG00000119638	0.986194	MS	-	-	+	-	-	++	-	-	-	-	-	-	-	-	-	-	-	-	-	-	-	-	-	-	-	-	-	-	-	-	-	-	-	-
TMED10	ENSG00000170348	0.986142	MS	-	-	-	-	-	++	-	-	-	-	-	-	-	-	-	-	-	-	-	-	-	-	-	-	-	-	-	-	-	-	-	-	-	-
FOS	ENSG00000170345	0.986102	MS	+	+	-	-	-	++	-	-	-	-	-	-	-	-	-	-	-	-	-	-	-	-	-	-	-	-	-	-	-	-	-	-	-	-
SHBG	ENSG00000129214	0.985917	SLE	-	-	+	-	-	-	-	-	++	-	-	-	-	-	-	-	-	-	-	-	-	-	-	-	-	-	-	-	-	-	-	-	-	-
FXR2	ENSG00000129245	0.985916	SLE	-	-	+	-	-	-	-	-	++	-	-	-	-	-	-	-	-	-	-	-	-	-	-	-	-	-	-	-	-	-	-	-	-	-
AC007421.1	ENSG00000268503	0.985916	SLE	-	-	+	-	-	-	-	-	++	-	-	-	-	-	-	-	-	-	-	-	-	-	-	-	-	-	-	-	-	-	-	-	-	-
BOD1	ENSG00000145919	0.985727	CD	-	-	+	++	-	-	-	-	-	-	-	-	-	-	-	-	-	-	-	-	-	-	-	-	-	-	-	-	-	-	-	-	-	-
DYNLT1	ENSG00000146425	0.985699	RA	-	-	+	+	+	+	-	++	-	-	-	-	-	-	-	-	-	-	-	-	-	-	-	-	-	-	-	-	-	-	-	-	-	-
SYTL3	ENSG00000164674	0.985699	RA	-	-	+	+	+	+	-	++	-	-	-	-	-	-	-	-	-	-	-	-	-	-	-	-	-	-	-	-	-	-	-	-	-	-
COL9A2	ENSG00000049089	0.985394	HT	-	-	-	-	-	-	-	-	-	-	-	-	-	-	-	-	-	-	-	-	-	-	-	-	-	-	-	-	-	-	-	++	-	-
ARID5B	ENSG00000150347	0.985385	SLE	+	+	+	-	-	-	-	+	++	-	-	-	-	-	-	-	-	-	-	-	-	-	-	-	-	-	-	-	-	-	-	-	-	-
CTSB	ENSG00000164733	0.985293	SLE	-	-	+	-	-	-	-	+	++	-	-	-	-	-	-	-	-	-	-	-	-	-	-	-	-	-	-	-	-	-	-	-	-	-
DEFB135	ENSG00000205883	0.985102	SLE	-	-	+	-	-	-	-	+	++	-	-	-	-	-	-	-	-	-	-	-	-	-	-	-	-	-	-	-	-	-	-	-	-	-
RGS10	ENSG00000148908	0.984711	HT	-	-	-	-	-	-	-	-	-	-	-	-	-	-	-	-	-	-	-	-	-	-	-	-	-	-	-	-	-	-	-	++	-	-
RAVER1	ENSG00000161847	0.984643	RA	-	+	+	-	-	-	-	++	-	-	-	-	-	-	-	-	-	-	-	-	-	-	-	-	-	-	-	-	-	-	-	+	-	-
CD101	ENSG00000134256	0.98462	RA	-	-	+	-	-	-	-	++	-	-	-	-	-	-	-	-	-	-	-	-	-	-	-	-	-	-	-	-	-	-	-	-	-	-
TRAF7	ENSG00000131653	0.984253	HT	-	-	-	-	-	-	-	-	-	-	-	-	-	-	-	-	-	-	-	-	-	-	-	-	-	-	-	-	-	-	-	++	-	-
CASKIN1	ENSG00000167971	0.984246	HT	-	-	-	-	-	-	-	-	-	-	-	-	-	-	-	-	-	-	-	-	-	-	-	-	-	-	-	-	-	-	-	++	-	-
DEFB134	ENSG00000205882	0.983977	SLE	-	-	+	-	-	-	-	+	++	-	-	-	-	-	-	-	-	-	-	-	-	-	-	-	-	-	-	-	-	-	-	-	-	-
ZFP36L2	ENSG00000152518	0.983854	MS	-	+	+	-	-	++	-	-	-	+	-	-	-	-	+	-	+	-	-	-	-	-	-	-	-	-	-	-	-	+	-	-	-	+
PTGFRN	ENSG00000134247	0.983782	RA	-	-	+	-	-	-	-	++	-	-	-	-	-	-	-	-	-	-	-	-	-	-	-	-	-	-	-	-	-	-	-	-	-	-
CD58	ENSG00000116815	0.983514	RA	+	+	-	-	-	-	-	++	-	-	-	-	-	-	-	-	-	-	-	-	-	-	-	-	-	-	-	-	-	-	-	-	-	-
ITGA4	ENSG00000115232	0.983499	CEL	+	-	+	-	++	-	-	-	-	-	-	-	-	-	-	-	-	-	-	-	-	-	-	-	-	-	-	-	-	-	-	-	-	-
TRIM45	ENSG00000134253	0.983415	RA	-	-	+	-	-	-	-	++	-	-	-	-	-	-	-	-	-	-	-	-	-	-	-	-	-	-	-	-	-	-	-	-	-	-
ELL2	ENSG00000118985	0.983367	GLC	-	-	-	-	-	-	-	-	-	-	-	-	-	-	-	-	-	-	-	-	++	+	-	-	-	-	-	-	-	-	-	-	-	-
TNFSF15	ENSG00000181634	0.98303	CD	+	+	+	++	-	-	-	-	-	-	++	-	-	-	-	-	-	-	-	-	-	-	-	-	-	-	-	-	-	-	-	-	-	-
USP49	ENSG00000164663	0.982927	RBC	-	-	-	-	-	-	-	-	-	-	-	-	++	-	+	-	-	-	++	-	-	-	-	-	-	-	-	-	-	-	-	-	-	-
C17orf97	ENSG00000187624	0.982889	HT	-	-	-	-	-	-	-	-	-	-	-	-	-	-	-	-	-	-	-	-	-	-	-	-	-	-	-	-	-	-	-	++	-	-
PRICKLE4	ENSG00000124593	0.982863	RBC	-	-	-	-	-	-	-	-	-	-	-	-	++	-	+	-	-	-	++	-	-	-	-	-	-	-	-	-	-	-	-	-	-	-
FRS3	ENSG00000137218	0.982832	RBC	-	-	-	-	-	-	-	-	-	-	-	-	++	-	+	-	-	-	++	-	-	-	-	-	-	-	-	-	-	-	-	-	-	-
TOMM6	ENSG00000214736	0.982823	RBC	-	-	-	-	-	-	-	-	-	-	-	-	++	-	+	-	-	-	++	-	-	-	-	-	-	-	-	-	-	-	-	-	-	-
ARHGAP18	ENSG00000146376	0.982514	HT	-	-	-	-	-	-	-	-	-	-	-	-	-	-	-	-	-	-	-	-	-	-	-	-	-	-	-	-	-	-	-	++	-	-
KIF12	ENSG00000136883	0.982284	HT	-	-	-	-	-	-	-	-	-	-	-	-	-	-	-	-	-	-	-	-	-	-	-	-	-	-	-	-	-	-	-	++	-	-
QKI	ENSG00000112531	0.982131	RA	-	-	-	-	-	-	-	++	-	-	-	-	+	-	+	-	-	-	+	-	-	-	-	-	-	-	-	-	-	-	-	-	-	-
ANKRD31	ENSG00000145700	0.981369	BMI	-	-	-	-	-	-	-	-	-	-	-	-	-	-	-	-	-	-	-	++	-	-	-	-	-	-	-	-	-	-	-	-	-	-
SENP3	ENSG00000161956	0.980904	SLE	-	-	+	-	-	-	-	-	++	-	-	-	-	-	-	-	-	-	-	-	-	-	-	-	-	-	-	-	-	-	-	-	-	-
TNFSF13	ENSG00000161955	0.980471	SLE	-	-	+	-	-	-	-	-	++	-	-	-	-	-	-	-	-	-	-	-	-	-	-	-	-	-	-	-	-	-	-	-	-	-
CD6	ENSG00000013725	0.980471	MS	+	+	+	-	-	++	-	-	-	-	-	-	-	-	-	-	-	-	-	-	-	-	-	-	-	-	-	-	-	-	-	-	-	-
CHRNB1	ENSG00000170175	0.980369	SLE	-	-	+	-	-	-	-	-	++	-	-	-	-	-	-	-	-	-	-	-	-	-	-	-	-	-	-	-	-	-	-	-	-	-
RHOD	ENSG00000173156	0.980366	HT	-	-	-	-	-	-	-	-	-	-	-	-	-	-	-	-	-	-	-	-	-	-	-	-	-	-	-	-	-	-	-	++	-	-
RPS2	ENSG00000140988	0.980249	HT	-	-	-	-	-	-	-	-	-	-	-	-	-	-	-	-	-	-	-	-	-	-	-	-	-	-	-	-	-	-	-	++	-	-
ALOXE3	ENSG00000179148	0.980222	SLE	-	-	+	-	-	-	-	-	++	-	-	-	-	-	-	-	-	-	-	-	-	-	-	-	-	-	-	-	-	-	-	-	-	-
SCN3A	ENSG00000153253	0.980196	HDL	-	-	-	-	-	-	-	-	-	-	-	-	-	-	-	-	-	-	-	-	-	-	++	-	-	-	-	++	-	-	-	-	-	-
TPM1	ENSG00000140416	0.978662	PLT	-	-	-	-	-	-	-	-	-	-	-	-	-	-	-	-	++	+	-	-	-	-	-	-	-	-	-	-	-	-	-	-	-	-
RSPH3	ENSG00000130363	0.978654	RA	-	+	-	-	-	-	-	++	-	-	-	-	-	-	-	-	-	-	-	-	-	-	-	-	-	-	-	-	-	-	-	-	-	-
BHLHE23	ENSG00000125533	0.978587	HT	-	-	-	-	-	-	-	-	-	-	-	-	-	-	-	-	-	-	-	-	-	-	-	-	-	-	-	-	-	-	-	++	-	-
OSBPL2	ENSG00000130703	0.978586	HT	-	-	-	-	-	-	-	-	-	-	-	-	-	-	-	-	-	-	-	-	-	-	-	-	-	-	-	-	-	-	-	++	-	-
BHLHE40	ENSG00000134107	0.978446	HT	-	-	-	-	-	-	-	-	-	-	-	-	-	-	-	-	-	-	-	-	-	-	-	-	-	-	-	-	-	-	-	++	-	-
SLCO4A1	ENSG00000101187	0.978334	HT	-	-	-	-	-	-	-	-	-	-	-	-	-	-	-	-	-	-	-	-	-	-	-	-	-	-	-	-	-	-	-	++	-	-
RP11-93B14.6	ENSG00000167046	0.978321	HT	-	-	-	-	-	-	-	-	-	-	-	-	-	-	-	-	-	-	-	-	-	-	-	-	-	-	-	-	-	-	-	++	-	-
ITGB7	ENSG00000139626	0.977369	LSBMD	+	+	-	-	-	-	-	-	-	-	-	-	-	-	-	-	-	-	-	-	-	-	-	-	-	-	-	-	-	-	-	+	++	-
AC007401.2	ENSG00000217075	0.977307	HT	-	-	-	-	-	-	-	-	-	-	-	-	-	-	-	-	-	-	-	-	-	-	-	-	-	-	-	-	-	-	-	++	-	-
IFNGR1	ENSG00000027697	0.977278	SLE	-	-	+	-	++	+	+	+	++	-	+	-	-	-	-	-	-	-	-	-	-	-	-	-	-	-	-	-	-	-	-	-	-	-
FYN	ENSG00000010810	0.97717	T1D	+	-	+	-	-	-	-	-	-	++	-	-	-	-	-	-	-	-	-	-	-	-	-	-	-	-	-	-	-	-	-	-	-	-
KLHDC10	ENSG00000128607	0.97657	HDL	-	-	-	-	-	-	-	-	-	-	-	-	-	-	-	-	-	-	-	-	-	-	++	-	+	-	-	+	-	-	-	-	-	++
MIIP	ENSG00000116691	0.976501	PLT	-	-	-	-	-	-	-	-	-	-	-	-	-	-	-	-	++	-	-	-	-	-	-	-	-	-	-	-	+	+	-	-	-	-
WNT16	ENSG00000002745	0.976083	HT	-	-	-	-	-	-	-	-	-	-	-	-	-	-	-	-	-	-	-	-	-	-	-	-	-	-	-	-	-	-	-	++	++	-
FAM3C	ENSG00000196937	0.975847	LSBMD	-	-	-	-	-	-	-	-	-	-	-	-	-	-	-	-	-	-	-	-	-	-	-	-	-	-	-	-	-	-	++	++	++	-
C4orf36	ENSG00000163633	0.975267	TG	-	-	-	-	-	-	-	-	-	-	-	++	+	-	+	++	-	-	-	-	-	-	+	-	-	-	-	++	-	-	-	-	-	-
SPC25	ENSG00000152253	0.975222	GLC_B	-	-	-	-	-	-	-	-	-	-	-	-	-	-	-	-	-	-	-	-	-	++	-	-	-	-	-	-	-	-	-	-	-	-
NOSTRIN	ENSG00000163072	0.975118	GLC_B	-	-	-	-	-	-	-	-	-	-	-	-	-	-	-	-	-	-	-	-	-	++	-	-	-	-	-	-	-	-	-	-	-	-
IFT74	ENSG00000096872	0.975115	HDL	-	-	-	-	-	-	-	-	-	-	-	-	-	-	-	-	-	-	-	-	-	-	++	-	-	-	-	-	-	-	-	-	-	-
RMI2	ENSG00000175643	0.975112	T1D	+	+	+	-	+	+	+	+	+	++	+	-	-	-	-	-	+	-	-	-	-	-	-	-	-	-	-	-	-	-	-	-	-	-
TTF2	ENSG00000116830	0.974447	RA	-	-	+	-	-	-	-	++	-	-	-	-	-	-	-	-	-	-	-	-	-	-	-	-	-	-	-	-	-	-	-	-	-	-
CAPZB	ENSG00000077549	0.974444	HT	-	-	-	-	-	-	-	-	-	-	-	-	-	-	-	-	-	-	-	-	-	-	-	-	-	-	-	-	-	-	-	++	-	-
PRM2	ENSG00000122304	0.974369	T1D	+	+	+	-	-	+	+	+	+	++	-	-	-	-	-	-	-	-	-	-	-	-	-	-	-	-	-	-	-	-	-	-	-	-
TNP2	ENSG00000178279	0.97425	T1D	-	+	+	-	-	+	+	-	-	++	-	-	-	-	-	-	-	-	-	-	-	-	-	-	-	-	-	-	-	-	-	-	-	-
PRM3	ENSG00000178257	0.97425	T1D	+	+	+	-	-	+	+	-	-	++	-	-	-	-	-	-	-	-	-	-	-	-	-	-	-	-	-	-	-	-	-	-	-	-
PLCG1	ENSG00000124181	0.974142	LDL	-	-	-	-	-	-	-	-	-	-	-	-	-	-	+	-	-	-	-	-	+	+	-	-	-	++	++	-	-	-	-	-	-	+
PFKFB3	ENSG00000170525	0.973782	RA	-	-	+	-	-	-	-	++	-	+	-	-	-	-	-	-	-	-	-	-	-	-	-	-	-	-	-	-	-	-	-	-	-	-
SLC5A3	ENSG00000198743	0.973598	HT	-	-	-	-	-	-	-	-	-	-	-	-	-	-	-	-	-	-	-	-	-	-	-	-	-	-	-	-	-	-	-	++	-	-
SLC5A3	ENSG00000272962	0.973598	HT	-	-	-	-	-	-	-	-	-	-	-	-	-	-	-	-	-	-	-	-	-	-	-	-	-	-	-	-	-	-	-	++	-	-
MRPS6	ENSG00000243927	0.973598	HT	-	-	-	-	-	-	-	-	-	-	-	-	-	-	-	-	-	-	-	-	-	-	-	-	-	-	-	-	-	-	-	++	-	-
NSRP1	ENSG00000126653	0.973575	HT	-	-	-	-	-	-	-	-	-	-	-	-	-	-	-	-	-	-	-	-	-	-	-	-	-	-	-	-	-	-	-	++	-	-
KIAA2013	ENSG00000116685	0.973101	PLT	-	-	-	-	-	-	-	-	-	-	-	-	-	-	-	-	++	-	-	-	-	-	-	-	-	-	-	-	-	-	-	-	-	-
CRTAM	ENSG00000109943	0.973052	TC	-	-	-	-	-	+	-	-	-	-	-	-	-	-	-	-	-	-	-	-	-	-	++	-	-	+	++	-	-	-	-	-	-	-
YDJC	ENSG00000161179	0.972356	MCV	+	+	-	-	-	-	-	+	-	-	-	-	-	-	++	-	-	-	-	-	-	-	+	-	-	-	-	-	-	-	-	-	-	-
PTGER4	ENSG00000171522	0.971748	CD	+	-	+	++	-	+	-	-	-	-	++	-	-	-	-	-	-	-	-	-	-	-	-	-	-	-	-	-	-	-	-	++	-	-
PLEKHB2	ENSG00000115762	0.971163	SLE	-	-	+	-	-	-	-	-	++	-	-	-	-	-	-	-	-	-	-	-	-	-	-	-	-	-	-	-	-	-	-	-	-	-
S1PR5	ENSG00000180739	0.970724	RA	-	+	+	+	-	+	-	++	-	-	-	-	-	-	-	-	-	-	-	-	-	-	-	-	-	-	-	-	-	-	-	+	-	-
AAAS	ENSG00000094914	0.970636	LSBMD	-	-	+	-	-	-	-	-	-	+	-	-	-	-	-	-	-	-	-	-	-	-	-	-	-	-	-	-	-	-	+	-	++	-
FST	ENSG00000134363	0.970254	HDL	-	-	-	-	-	-	-	-	-	-	-	-	-	-	-	-	-	-	-	-	-	-	++	-	-	-	-	-	-	-	-	-	-	+
PIGC	ENSG00000135845	0.969926	PV	-	-	-	-	-	-	-	-	-	-	-	-	-	-	-	-	+	++	-	-	-	-	-	-	-	-	-	-	-	-	-	+	-	-
RBM17	ENSG00000134453	0.969775	MS	+	+	-	-	-	++	-	++	-	+	-	-	-	-	-	-	-	-	-	-	-	-	-	-	-	-	-	-	-	-	-	-	-	-
CHSY1	ENSG00000131873	0.969553	HT	-	-	-	-	-	-	-	-	-	-	-	-	-	-	-	-	-	-	-	-	-	-	-	-	-	-	-	-	-	-	-	++	-	-
PINLYP	ENSG00000234465	0.968376	HT	-	-	-	-	-	-	-	-	-	-	-	-	-	+	-	-	-	-	-	-	-	-	-	-	-	-	-	-	-	-	-	++	-	-
PER1	ENSG00000179094	0.967695	SLE	-	-	+	-	-	-	-	-	++	-	-	-	-	-	-	-	-	-	-	-	-	-	-	-	-	-	-	-	-	-	-	+	-	-
C2orf82	ENSG00000182600	0.967374	CD	-	-	+	++	-	-	-	-	-	-	-	-	-	-	-	-	-	-	-	-	-	-	-	-	-	-	-	-	-	-	-	-	-	-
PGS1	ENSG00000087157	0.966972	HT	-	-	+	-	-	-	-	+	-	-	-	++	-	-	-	+	-	-	-	-	-	-	++	-	-	-	-	-	-	-	-	++	-	-
HAUS6	ENSG00000147874	0.966965	TC	-	-	-	-	-	-	-	-	-	-	-	-	-	-	-	-	-	-	-	-	-	-	-	-	-	-	++	-	-	-	-	-	-	-
MAP3K12	ENSG00000139625	0.966869	LSBMD	-	-	-	-	-	-	-	-	-	-	-	-	-	-	-	-	-	-	-	-	-	-	-	-	-	-	-	-	-	-	-	+	++	-
COL9A3	ENSG00000092758	0.966854	HT	-	-	-	-	-	-	-	-	-	-	-	-	-	-	-	-	-	-	-	-	-	-	-	-	-	-	-	-	-	-	-	++	-	-
CDKN2D	ENSG00000129355	0.966811	MS	-	+	+	+	-	++	-	++	-	+	+	-	-	-	-	-	-	-	-	-	-	-	-	-	-	-	-	-	-	-	-	++	-	-
FURIN	ENSG00000140564	0.965687	BP_D	-	-	-	+	-	-	-	-	-	-	-	-	-	-	-	-	-	-	-	-	-	-	-	-	-	-	-	-	++	+	-	-	-	-
ILF3	ENSG00000129351	0.965551	RA	+	+	+	+	-	+	-	++	-	+	+	-	-	-	-	-	-	-	-	-	-	-	-	-	-	-	-	-	-	-	-	+	-	-
KRI1	ENSG00000129347	0.965532	RA	-	+	+	+	-	+	+	++	-	-	-	-	-	-	-	-	-	-	-	-	-	-	-	-	-	-	-	-	-	-	-	++	-	-
ATG4D	ENSG00000130734	0.965515	RA	-	+	+	+	-	-	-	++	-	-	-	-	-	-	-	-	-	-	-	-	-	-	-	-	-	-	-	-	-	-	-	+	-	-
KEAP1	ENSG00000079999	0.965466	RA	-	+	-	-	-	-	-	++	-	-	-	-	-	-	-	-	-	-	-	-	-	-	-	-	-	-	-	-	-	-	-	-	-	-
GNPDA1	ENSG00000113552	0.965227	CD	-	-	+	++	-	+	-	-	-	-	-	-	-	-	-	-	-	-	-	-	-	-	-	-	-	-	-	-	-	-	-	-	-	-
MXD3	ENSG00000213347	0.964857	MS	-	+	+	-	-	++	-	-	-	-	-	-	-	-	-	-	-	-	-	-	-	-	-	-	-	-	-	-	-	-	-	-	-	-
SNAI2	ENSG00000019549	0.964749	HT	-	-	-	-	-	-	-	-	-	-	-	-	-	-	-	-	-	-	-	-	-	-	-	-	-	-	-	-	-	-	-	++	-	-
TM6SF2	ENSG00000213996	0.964061	TC	-	-	-	-	-	-	-	-	-	-	-	-	-	-	-	-	-	-	-	-	-	-	-	-	-	++	++	++	-	-	-	-	-	-
ITFG3	ENSG00000167930	0.963915	MCHC	-	-	-	-	-	-	-	-	-	-	-	-	-	++	-	-	-	-	-	-	-	-	-	-	-	-	-	-	-	-	-	-	-	-
MKX	ENSG00000150051	0.963137	LSBMD	-	-	-	-	-	-	-	-	-	-	-	-	-	-	-	-	-	-	-	-	-	-	-	-	-	-	-	-	-	-	-	-	++	-
SLC44A2	ENSG00000129353	0.96313	RA	+	+	+	+	-	-	-	++	-	-	-	-	-	-	-	-	-	-	-	-	-	-	-	-	-	-	-	-	-	-	-	+	-	-
CDC37	ENSG00000105401	0.963114	RA	-	+	+	+	-	+	-	++	-	-	-	-	-	-	-	-	-	-	-	-	-	-	-	-	-	-	-	-	-	-	-	+	-	-
C19orf38	ENSG00000214212	0.963085	RA	-	+	-	-	-	-	-	++	-	-	-	-	-	-	-	-	-	-	-	-	-	-	-	-	-	-	-	-	-	-	-	-	-	-
PDE4A	ENSG00000065989	0.963067	RA	-	+	+	-	-	+	-	++	-	-	-	-	-	-	-	-	-	-	-	-	-	-	-	-	-	-	-	-	-	-	-	+	-	-
ICAM3	ENSG00000076662	0.963048	RA	+	+	-	-	-	-	-	++	-	-	-	-	-	-	-	-	-	-	-	-	-	-	-	-	-	-	-	-	-	-	-	+	-	-
AC010327.2	ENSG00000269808	0.963036	SLE	-	-	+	-	-	-	-	-	++	-	-	-	-	-	-	-	-	-	-	-	-	-	-	-	-	-	-	-	-	-	-	-	-	-
RP11-793H13.10	ENSG00000267281	0.963015	LSBMD	-	-	-	-	-	-	-	-	-	-	-	-	-	-	-	-	-	-	-	-	-	-	-	-	-	-	-	-	-	-	+	-	++	-
TARBP2	ENSG00000139546	0.962939	LSBMD	-	-	-	-	-	-	-	-	-	-	-	-	-	-	-	-	-	-	-	-	-	-	-	-	-	-	-	-	-	-	-	-	++	-
NPFF	ENSG00000139574	0.962939	LSBMD	-	-	-	-	-	-	-	-	-	-	-	-	-	-	-	-	-	-	-	-	-	-	-	-	-	-	-	-	-	-	-	-	++	-
AHR	ENSG00000106546	0.962879	RA	-	-	-	-	-	-	-	++	-	-	-	-	-	-	-	-	-	-	-	-	-	-	-	-	-	-	-	-	-	-	-	-	-	-
VIMP	ENSG00000131871	0.962347	HT	-	-	-	-	-	-	-	-	-	-	-	-	-	-	-	-	-	-	-	-	-	-	-	-	-	-	-	-	-	-	-	++	-	-
AMHR2	ENSG00000135409	0.961696	LSBMD	-	-	+	-	-	-	-	-	-	+	-	-	-	-	+	-	-	-	-	-	-	-	-	-	-	-	-	-	-	-	-	+	++	-
PRKCA	ENSG00000154229	0.961261	HT	-	-	-	-	-	-	-	-	-	-	-	-	-	-	-	-	-	-	-	-	-	-	-	-	-	-	-	-	-	-	-	++	-	-
FAM208B	ENSG00000108021	0.960978	MS	-	-	-	-	-	++	-	-	-	-	-	-	-	-	-	-	-	-	-	-	-	-	-	-	-	-	-	-	-	-	-	-	-	-
TOP1	ENSG00000198900	0.960464	TC	-	-	-	-	-	-	-	-	-	-	-	-	-	-	+	-	-	-	-	-	-	+	-	-	-	++	++	-	-	-	-	-	-	+
AC006486.1	ENSG00000204957	0.960406	HT	-	-	-	-	-	-	-	-	-	-	-	-	-	-	-	-	-	-	-	-	-	-	-	-	-	-	-	-	-	-	-	++	-	-
RBL2	ENSG00000103479	0.960231	HT	-	-	-	-	-	-	-	-	-	-	-	-	-	-	-	-	-	-	-	-	-	-	-	-	-	-	-	-	-	-	-	++	-	-
IGF1	ENSG00000017427	0.959639	HT	-	-	-	-	-	-	-	-	-	-	-	-	-	-	-	-	-	-	-	-	-	-	-	-	-	-	-	-	-	-	-	++	-	-
C5orf56	ENSG00000197536	0.958525	PLT	+	+	+	+	-	-	-	-	-	-	-	-	-	-	-	-	++	-	-	-	-	-	-	-	-	-	-	-	-	-	-	+	-	-
PHTF2	ENSG00000006576	0.958407	HT	-	-	-	-	-	-	-	-	-	-	-	-	-	-	-	-	-	-	-	-	-	-	-	-	-	-	-	-	-	-	-	++	-	-
TMEM60	ENSG00000135211	0.958388	HT	-	-	-	-	-	-	-	-	-	-	-	-	-	-	-	-	-	-	-	-	-	-	-	-	-	-	-	-	-	-	-	++	-	-
SLC9B1	ENSG00000164037	0.958194	PBC	-	+	+	+	-	+	++	-	-	-	-	-	-	-	-	-	-	-	-	-	-	+	-	-	-	-	-	-	-	-	-	-	-	-
CNTRL	ENSG00000119397	0.957909	HT	-	+	+	-	-	-	-	+	-	-	-	-	-	-	-	-	-	-	-	-	-	-	-	-	-	-	-	-	-	-	-	++	+	-
DOK3	ENSG00000146094	0.957563	MS	+	-	+	-	-	++	-	-	-	-	-	-	-	-	-	-	-	-	-	-	-	-	-	-	-	-	-	-	-	-	-	-	-	-
DDX41	ENSG00000183258	0.957556	MS	-	-	+	-	-	++	-	-	-	-	-	-	-	-	-	-	-	-	-	-	-	-	-	-	-	-	-	-	-	-	-	-	-	-
CTDSP2	ENSG00000175215	0.957463	PBC	-	+	+	-	-	++	++	-	-	-	-	-	-	-	-	-	-	-	-	-	-	-	-	-	-	-	-	-	-	-	-	+	-	-
PPM1N	ENSG00000213889	0.957114	BMI	-	-	-	-	-	-	-	-	-	-	-	-	-	-	-	-	-	-	-	++	-	-	-	-	-	-	-	-	-	-	-	-	-	-
RTN2	ENSG00000125744	0.957112	BMI	-	-	-	-	-	-	-	-	-	-	-	-	-	-	-	-	-	-	-	++	-	-	-	-	-	-	-	-	-	-	-	-	-	-
VAMP4	ENSG00000117533	0.956955	PV	-	-	-	-	-	-	-	-	-	-	-	-	-	-	-	-	+	++	-	-	-	-	-	-	-	-	-	-	-	-	-	-	-	-
RBMS2	ENSG00000076067	0.956882	PLT	-	-	-	-	-	-	-	-	-	-	-	-	-	-	-	-	++	-	-	-	-	-	-	-	-	-	-	-	-	-	-	-	-	-
HOXC6	ENSG00000197757	0.95686	LSBMD	-	-	-	-	-	-	-	-	-	-	-	-	-	-	-	-	-	-	-	-	-	-	-	-	-	-	-	-	-	-	++	-	++	-
VASP	ENSG00000125753	0.956745	BMI	-	-	-	-	-	-	-	-	-	-	-	-	-	-	-	-	-	-	-	++	-	-	-	-	-	+	+	-	-	-	-	-	-	-
GPR162	ENSG00000250510	0.956228	PBC	-	-	+	-	-	++	++	-	-	-	-	-	-	-	-	-	-	-	-	-	-	-	-	-	-	-	-	-	-	-	-	-	-	-
HIST1H2AD	ENSG00000196866	0.956204	MCH	-	-	-	-	-	-	-	-	-	-	-	-	++	-	+	-	-	-	-	-	-	-	-	-	-	-	-	-	-	-	-	-	-	-
HIST1H3D	ENSG00000197409	0.956204	MCH	-	-	-	-	-	-	-	-	-	-	-	-	++	-	+	-	-	-	-	-	-	-	-	-	-	-	-	-	-	-	-	-	-	-
MINOS1	ENSG00000173436	0.955052	HT	-	-	-	-	-	-	-	-	-	-	-	-	-	-	-	-	-	-	-	-	-	-	-	-	-	-	-	-	-	-	-	++	-	-
MINOS1-NBL1	ENSG00000270136	0.954999	HT	-	-	-	-	-	-	-	-	-	-	-	-	-	-	-	-	-	-	-	-	-	-	-	-	-	-	-	-	-	-	-	++	-	-
RASA2	ENSG00000155903	0.9547	BMI	-	-	-	-	-	-	-	-	-	-	-	-	-	-	+	-	-	-	-	++	-	-	-	-	-	-	-	-	-	-	-	-	-	-
PRR7	ENSG00000131188	0.95466	MS	-	-	-	-	-	++	-	-	-	-	-	-	-	-	-	-	-	-	-	-	-	-	-	-	-	-	-	-	-	-	-	-	-	-
EFCAB12	ENSG00000172771	0.953778	HT	-	-	-	-	-	-	-	-	-	-	-	-	-	-	-	-	-	-	-	-	-	-	-	-	-	-	-	-	-	-	-	++	-	-
EMILIN2	ENSG00000132205	0.953402	HT	-	-	-	-	-	-	-	-	-	-	-	-	-	-	-	-	-	-	-	-	-	-	-	-	-	-	-	-	-	-	-	++	-	-
NPC1L1	ENSG00000015520	0.953214	TC	-	-	-	-	-	-	-	-	-	-	-	-	-	-	-	-	-	-	-	-	+	+	-	-	-	+	++	-	-	-	-	-	-	-
ACRBP	ENSG00000111644	0.952972	PBC	-	-	+	-	-	++	++	-	-	-	-	-	-	-	-	-	-	-	-	-	-	-	-	-	-	-	-	-	-	-	-	-	-	-
MLF2	ENSG00000089693	0.952682	PBC	-	-	+	-	-	++	++	-	-	-	-	-	-	-	-	-	-	-	-	-	-	-	-	-	-	-	-	-	-	-	-	-	-	-
LAG3	ENSG00000089692	0.952671	PBC	-	-	+	-	-	++	++	-	-	-	-	-	-	-	-	-	-	-	-	-	-	-	-	-	-	-	-	-	-	-	-	-	-	-
ING4	ENSG00000111653	0.952472	PBC	-	-	+	-	-	++	++	-	-	-	-	-	-	-	-	-	-	-	-	-	-	-	-	-	-	-	-	-	-	-	-	-	-	-
GLT1D1	ENSG00000151948	0.952145	SLE	-	+	+	-	-	-	-	-	++	-	-	-	-	-	-	-	-	-	-	-	-	-	-	-	-	-	-	-	-	-	-	-	-	-
SOCS1	ENSG00000185338	0.952072	T1D	+	+	+	-	-	+	+	-	-	++	-	-	-	-	-	-	+	-	-	-	-	-	-	-	-	-	-	-	-	-	-	-	-	-
LPAR5	ENSG00000184574	0.9518	PBC	-	-	+	-	-	++	++	-	-	-	-	-	-	-	-	-	-	-	-	-	-	-	-	-	-	-	-	-	-	-	-	-	-	-
TBC1D2	ENSG00000095383	0.951699	MCV	-	-	-	-	+	-	-	-	-	-	-	-	-	-	++	-	-	-	+	-	-	-	-	-	-	-	-	-	-	-	-	-	-	-
C9orf156	ENSG00000136932	0.951592	MCV	-	-	-	-	+	-	-	-	-	-	-	-	-	-	++	-	-	-	+	-	-	-	-	-	-	-	-	-	-	-	-	-	-	-
ZNF384	ENSG00000126746	0.951407	PBC	-	-	+	-	-	++	++	-	-	-	-	-	-	-	-	-	-	-	-	-	-	-	-	-	-	-	-	-	-	-	-	-	-	-
CH25H	ENSG00000138135	0.951354	CD	-	-	+	++	-	-	-	-	-	-	-	-	-	-	-	-	-	-	-	-	-	-	-	-	-	-	-	-	-	-	-	-	-	-
TLE3	ENSG00000140332	0.950539	HT	+	-	-	-	-	-	-	+	-	-	-	-	-	-	-	-	-	-	-	-	-	-	-	-	-	-	-	-	-	-	-	++	-	-
HDAC9	ENSG00000048052	0.949993	T1D	-	-	+	-	-	-	-	-	-	++	-	-	-	-	-	-	-	-	-	-	-	-	-	-	-	-	-	-	-	-	-	-	-	-
L3MBTL3	ENSG00000198945	0.949988	HT	-	-	-	-	-	-	-	-	-	-	-	-	-	-	-	-	-	-	-	-	-	-	-	-	-	-	-	-	-	-	-	++	-	-
FLJ20373	ENSG00000233404	0.949491	CD	-	+	+	++	++	-	-	-	-	-	-	-	-	-	-	-	-	-	-	-	-	-	-	-	-	-	-	-	-	-	-	-	-	-
SMUG1	ENSG00000123415	0.949486	LSBMD	-	-	-	-	-	-	-	-	-	-	-	-	-	-	-	-	-	-	-	-	-	-	-	-	-	-	-	-	-	-	++	-	++	-
TMEM245	ENSG00000106771	0.949389	GLC	-	-	-	-	-	-	-	-	-	-	-	-	-	-	-	-	-	-	-	-	++	+	-	-	-	-	-	-	-	-	-	-	-	-
HOXC12	ENSG00000123407	0.948849	LSBMD	-	-	-	-	-	-	-	-	-	-	-	-	-	-	-	-	-	-	-	-	-	-	-	-	-	-	-	-	-	-	++	-	++	-
HOXC13	ENSG00000123364	0.948849	LSBMD	-	-	-	-	-	-	-	-	-	-	-	-	-	-	-	-	-	-	-	-	-	-	-	-	-	-	-	-	-	-	++	-	++	-
INPP5D	ENSG00000168918	0.948583	CD	+	-	+	++	-	-	-	-	-	-	-	-	-	-	-	-	-	-	-	-	-	-	-	-	-	-	-	-	-	-	-	-	-	-
RGS14	ENSG00000169220	0.948332	MS	+	+	+	-	-	++	-	-	-	-	-	-	-	-	-	-	-	-	-	-	-	-	-	-	-	-	-	-	-	-	-	-	-	-
LMAN2	ENSG00000169223	0.948332	MS	-	+	+	-	-	++	-	-	-	-	-	-	-	-	-	-	-	-	-	-	-	-	-	-	-	-	-	-	-	-	-	-	-	-
EMG1	ENSG00000126749	0.94816	PBC	-	-	+	-	-	++	++	-	-	-	-	-	-	-	-	-	+	-	-	-	-	-	-	-	-	-	-	-	-	-	-	-	-	-
PHB2	ENSG00000215021	0.948149	PBC	-	-	+	-	-	++	++	-	-	-	-	-	-	-	-	-	+	-	-	-	-	-	-	-	-	-	-	-	-	-	-	-	-	-
ATN1	ENSG00000111676	0.948128	PBC	-	-	+	-	-	++	++	-	-	-	-	-	-	-	-	-	+	-	-	-	-	-	-	-	-	-	-	-	-	-	-	-	-	-
C12orf57	ENSG00000111678	0.948063	PBC	-	-	+	-	-	++	++	-	-	-	-	-	-	-	-	-	+	-	-	-	-	-	-	-	-	-	-	-	-	-	-	-	-	-
LRRC23	ENSG00000010626	0.947876	PBC	-	-	+	-	-	++	++	-	-	-	-	-	-	-	-	-	-	-	-	-	-	-	-	-	-	-	-	-	-	-	-	-	-	-
SPSB2	ENSG00000111671	0.94787	PBC	-	-	+	-	-	++	++	-	-	-	-	-	-	-	-	-	-	-	-	-	-	-	-	-	-	-	-	-	-	-	-	-	-	-
AC018755.1	ENSG00000167765	0.947392	HDL	-	-	-	-	-	-	-	-	-	-	-	-	-	-	-	-	-	-	-	-	-	-	++	-	-	-	-	-	-	-	-	+	-	-
TPI1	ENSG00000111669	0.947222	PBC	-	-	+	-	-	++	++	-	-	-	-	-	-	-	-	-	-	-	-	-	-	-	-	-	-	-	-	-	-	-	-	-	-	-
SSH2	ENSG00000141298	0.945891	HT	-	-	-	-	-	-	-	-	-	-	-	-	-	-	-	-	-	-	-	-	-	-	-	-	-	-	-	-	-	-	-	++	-	-
PRKCQ	ENSG00000065675	0.94572	T1D	+	+	+	-	-	-	-	-	-	++	-	-	-	-	-	-	-	-	-	-	-	-	-	-	-	-	-	-	-	-	-	-	-	-
GIT1	ENSG00000108262	0.945694	HT	-	-	-	-	-	-	-	-	-	-	-	-	-	-	-	-	-	-	-	-	-	-	-	-	-	-	-	-	-	-	-	++	-	-
EFCAB5	ENSG00000176927	0.945557	HT	-	-	-	-	-	-	-	-	-	-	-	-	-	-	-	-	-	-	-	-	-	-	-	-	-	-	-	-	-	-	-	++	-	-
TGFB2	ENSG00000092969	0.94499	HT	-	-	-	-	-	-	-	-	-	-	-	-	-	-	-	-	-	-	-	-	-	-	-	+	+	-	-	-	-	-	-	++	-	-
ANKRD13B	ENSG00000198720	0.944758	HT	-	-	-	-	-	-	-	-	-	-	-	-	-	-	-	-	-	-	-	-	-	-	-	-	-	-	-	-	-	-	-	++	-	-
2006-03-01	ENSG00000145495	0.944336	UC	-	-	+	-	-	-	-	++	-	-	++	-	-	-	-	-	-	-	-	-	-	-	-	-	-	-	-	-	-	-	-	-	-	-
ROPN1L	ENSG00000145491	0.94411	UC	-	-	+	-	-	-	-	++	-	-	++	-	-	-	-	-	-	-	-	-	-	-	-	-	-	-	-	-	-	-	-	-	-	-
NBL1	ENSG00000158747	0.943666	HT	-	-	-	-	-	-	-	-	-	-	-	-	-	-	-	-	-	-	-	-	-	-	-	-	-	-	-	-	-	-	-	++	-	-
POLR3B	ENSG00000013503	0.943153	HT	-	-	-	-	-	-	-	-	-	-	-	-	-	-	-	-	-	-	-	-	-	-	-	-	-	-	-	-	-	-	+	++	+	-
POLR1D	ENSG00000186184	0.942569	BMI	-	-	-	-	-	-	-	-	-	-	-	-	-	-	-	-	-	-	-	++	-	-	-	-	-	-	-	-	-	-	-	-	-	-
LNX2	ENSG00000139517	0.942567	BMI	-	-	-	-	-	-	-	-	-	-	-	-	-	-	-	-	-	-	-	++	-	-	-	-	-	-	-	-	-	-	-	-	-	-
CACNG4	ENSG00000075461	0.942254	UC	-	-	+	-	-	-	-	-	-	-	++	-	-	-	-	-	-	-	-	-	-	-	-	-	-	-	-	-	-	-	-	-	-	-
COX7C	ENSG00000127184	0.942177	BMI	-	-	-	-	-	-	-	-	-	-	-	-	-	-	-	-	-	-	-	++	-	-	-	-	-	-	-	-	-	-	-	-	-	-
AKAP10	ENSG00000108599	0.941898	MCH	-	-	-	-	-	-	-	-	-	-	-	-	++	-	-	-	-	-	-	-	-	-	-	-	-	-	-	-	-	-	-	-	-	-
IRF1	ENSG00000125347	0.941864	PLT	+	+	+	+	-	-	-	-	-	-	-	-	-	-	-	-	++	-	-	-	-	-	-	-	-	-	-	-	-	-	-	+	-	-
GLCCI1	ENSG00000106415	0.941627	HT	-	-	-	-	-	-	-	-	-	-	-	-	-	-	-	-	-	-	-	-	-	-	-	-	-	-	-	-	-	-	-	++	-	-
C5orf47	ENSG00000185056	0.941423	HT	-	+	-	-	-	-	-	-	-	-	-	-	-	-	-	-	-	-	-	-	-	-	-	-	-	-	-	-	-	-	-	++	-	-
PARP10	ENSG00000178685	0.94121	PLT	-	-	-	-	-	-	-	-	-	-	-	-	-	-	-	-	++	-	-	-	-	-	-	-	-	+	+	-	-	-	-	+	-	-
ADO	ENSG00000181915	0.940842	CD	-	+	+	++	-	-	-	-	-	-	-	-	-	-	-	-	-	-	-	-	-	-	-	-	-	-	-	-	-	-	-	-	-	-
TMEM161B	ENSG00000164180	0.940728	BMI	-	-	-	-	-	-	-	-	-	-	-	-	-	-	-	-	-	-	-	++	-	-	-	-	-	-	-	-	-	-	-	-	-	-
TFAM	ENSG00000108064	0.939457	CD	-	+	+	++	-	-	-	-	-	-	-	-	-	-	-	-	-	-	-	-	-	-	-	-	-	-	-	-	-	-	-	-	-	-
FRRS1L	ENSG00000260230	0.939421	GLC	-	-	-	-	-	-	-	-	-	-	-	-	-	-	-	-	-	-	-	-	++	-	-	-	-	-	-	-	-	-	-	-	-	-
LUC7L	ENSG00000007392	0.939276	MCHC	-	-	-	-	-	-	-	-	-	-	-	-	-	++	-	-	-	-	-	-	-	-	-	-	-	-	-	-	-	-	-	-	-	-
GRINA	ENSG00000178719	0.939079	PLT	-	-	-	-	-	-	-	-	-	-	-	-	-	-	-	-	++	-	-	-	-	-	-	-	-	+	+	-	-	-	-	+	-	-
CISD1	ENSG00000122873	0.938129	CD	+	+	+	++	-	-	-	-	+	-	+	-	-	-	-	-	-	-	-	-	-	-	-	-	-	-	-	-	-	-	-	-	-	-
RABEP2	ENSG00000177548	0.938095	BMI	+	+	-	-	-	-	-	-	-	-	-	-	-	-	-	-	-	-	-	++	-	-	-	-	-	-	-	-	-	-	-	-	-	-
CD19	ENSG00000177455	0.938082	BMI	+	+	-	-	-	-	-	-	-	-	-	-	-	-	-	-	-	-	-	++	-	-	-	-	-	-	-	-	-	-	-	-	-	-
POC5	ENSG00000152359	0.937972	BMI	-	-	-	-	-	-	-	-	-	-	-	-	-	-	-	-	-	-	-	++	-	-	-	-	-	-	-	-	-	-	-	-	-	-
POLK	ENSG00000122008	0.937732	BMI	-	-	-	-	-	-	-	-	-	-	-	-	-	-	-	-	-	-	-	++	-	-	-	-	-	-	-	-	-	-	-	-	-	-
COL4A3BP	ENSG00000113163	0.937723	BMI	-	-	-	-	-	-	-	-	-	-	-	-	-	-	-	-	-	-	-	++	-	-	-	-	-	-	-	-	-	-	-	-	-	-
BTF3	ENSG00000145741	0.937709	BMI	-	-	-	-	-	-	-	-	-	-	-	-	-	-	-	-	-	-	-	++	-	-	-	-	-	-	-	-	-	-	-	-	-	-
IPMK	ENSG00000151151	0.937705	CD	+	+	+	++	-	-	-	-	+	-	+	-	-	-	-	-	-	-	-	-	-	-	-	-	-	-	-	-	-	-	-	-	-	-
UTP15	ENSG00000164338	0.937519	BMI	-	-	-	-	-	-	-	-	-	-	-	-	-	-	-	-	-	-	-	++	-	-	-	-	-	-	-	-	-	-	-	-	-	-
ANKRA2	ENSG00000164331	0.937517	BMI	-	-	-	-	-	-	-	-	-	-	-	-	-	-	-	-	-	-	-	++	-	-	-	-	-	-	-	-	-	-	-	-	-	-
H1FX	ENSG00000184897	0.937462	HT	-	-	-	-	-	-	-	-	-	-	-	-	-	-	-	-	-	-	-	-	-	-	-	-	-	-	-	-	-	-	-	++	-	-
APOC2	ENSG00000234906	0.937423	TG	-	-	-	-	-	-	-	-	-	-	-	-	-	-	-	-	-	-	-	-	-	-	++	-	-	++	++	++	-	-	-	+	-	-
APOC4-APOC2	ENSG00000224916	0.937344	TG	-	-	-	-	-	-	-	-	-	-	-	-	-	-	-	-	-	-	-	-	-	-	++	-	-	++	++	++	-	-	-	+	-	-
APOC4	ENSG00000267467	0.937344	TG	-	-	-	-	-	-	-	-	-	-	-	-	-	-	-	-	-	-	-	-	-	-	++	-	-	++	++	++	-	-	-	+	-	-
ATP13A2	ENSG00000159363	0.937282	HT	-	-	-	-	-	-	-	-	-	-	-	-	-	-	-	-	-	-	-	-	-	-	-	-	-	-	-	-	-	-	-	++	-	-
IQGAP2	ENSG00000145703	0.937145	BMI	-	-	-	-	-	-	-	-	-	-	-	-	-	-	-	-	-	+	-	++	-	-	-	-	-	-	-	-	-	-	-	-	-	-
GFM2	ENSG00000164347	0.937102	BMI	-	-	-	-	-	-	-	-	-	-	-	-	-	-	-	-	-	-	-	++	-	-	-	-	-	-	-	-	-	-	-	-	-	-
NSA2	ENSG00000164346	0.937102	BMI	-	-	-	-	-	-	-	-	-	-	-	-	-	-	-	-	-	-	-	++	-	-	-	-	-	-	-	-	-	-	-	-	-	-
S100Z	ENSG00000171643	0.93703	BMI	-	-	-	-	-	-	-	-	-	-	-	-	-	-	-	-	-	-	-	++	-	-	-	-	-	-	-	-	-	-	-	-	-	-
AGGF1	ENSG00000164252	0.93702	BMI	-	-	-	-	-	-	-	-	-	-	-	-	-	-	-	-	-	-	-	++	-	-	-	-	-	-	-	-	-	-	-	-	-	-
F2RL1	ENSG00000164251	0.937018	BMI	-	-	-	-	-	-	-	-	-	-	-	-	-	-	-	-	-	-	-	++	-	-	-	-	-	-	-	-	-	-	-	-	-	-
MYC	ENSG00000136997	0.937001	CD	+	+	+	++	+	-	-	++	-	-	-	-	-	-	-	-	-	-	-	-	-	-	-	-	-	-	-	-	-	-	-	+	-	-
NLRP6	ENSG00000174885	0.936438	PV	-	-	-	-	-	-	-	-	-	-	-	-	-	-	-	-	-	++	-	-	-	-	-	-	-	-	-	-	-	-	-	-	-	-
AL031590.1	ENSG00000214854	0.936301	UC	-	+	+	+	-	-	-	-	-	-	++	-	-	-	-	-	-	-	-	-	-	-	-	-	-	-	-	-	-	-	-	-	-	-
ERF	ENSG00000105722	0.936119	HT	-	-	-	-	-	-	-	-	-	-	-	-	-	-	-	-	-	-	-	-	-	-	-	-	-	-	-	-	-	-	-	++	-	-
ZCWPW2	ENSG00000206559	0.936096	RA	-	-	+	-	-	+	-	++	-	-	-	-	-	-	-	-	-	-	-	-	-	-	-	-	-	-	-	-	-	+	-	+	-	-
AZI2	ENSG00000163512	0.936071	RA	-	-	+	-	-	+	-	++	-	-	-	-	-	-	-	-	-	-	-	-	-	-	-	-	-	-	-	-	-	+	-	+	-	-
ZNF32	ENSG00000169740	0.935224	RBC	-	-	-	-	-	-	-	-	-	-	-	-	+	-	-	-	-	-	++	-	-	-	-	-	-	-	-	-	-	-	-	-	-	-
WFIKKN2	ENSG00000173714	0.934853	HT	-	-	-	-	-	-	-	-	-	-	-	-	-	-	-	-	-	-	-	-	-	-	-	-	-	-	-	-	-	-	-	++	-	-
STAG1	ENSG00000118007	0.934	TG	-	+	-	-	-	-	-	-	-	-	-	-	-	-	-	-	-	-	-	+	-	-	+	-	-	-	-	++	-	-	-	+	-	-
ASPRV1	ENSG00000244617	0.933154	HT	-	-	-	-	-	-	-	-	-	-	-	-	-	-	-	-	-	-	-	-	-	-	-	-	-	-	-	-	-	-	-	++	-	-
ODC1	ENSG00000115758	0.933069	HT	-	-	-	-	-	-	-	-	-	-	-	-	-	-	-	-	-	-	-	-	-	-	-	-	-	-	-	-	-	-	-	++	-	-
ANKRD9	ENSG00000156381	0.932611	HT	-	-	-	-	-	-	-	-	-	-	-	-	-	-	-	-	-	-	-	-	-	-	-	-	-	-	-	-	-	-	-	++	-	-
CORO6	ENSG00000167549	0.931555	HT	-	-	-	-	-	-	-	-	-	-	-	-	-	-	-	-	-	-	-	-	-	-	-	-	-	-	-	-	-	-	-	++	-	-
BDH2	ENSG00000164039	0.931299	PBC	-	+	+	-	-	+	++	-	-	-	-	-	-	-	-	-	-	-	-	-	-	+	-	-	-	-	-	-	-	-	-	-	-	-
NUFIP2	ENSG00000108256	0.93116	HT	-	-	-	-	-	-	-	-	-	-	-	-	-	-	-	-	-	-	-	-	-	-	-	-	-	-	-	-	-	-	-	++	-	-
TMEM86B	ENSG00000180089	0.930981	SLE	-	-	+	-	-	-	-	-	++	-	-	-	-	-	-	-	-	-	-	-	-	-	-	-	-	-	-	-	-	-	-	-	-	-
SUGP2	ENSG00000064607	0.930359	LDL	-	-	-	-	-	-	-	-	-	-	-	-	-	-	-	-	-	-	-	-	-	-	-	-	-	++	++	++	-	-	-	-	-	-
ARMC6	ENSG00000105676	0.930359	LDL	-	-	-	-	-	-	-	-	-	-	-	-	-	-	-	-	-	-	-	-	-	-	-	-	-	++	++	++	-	-	-	-	-	-
PVALB	ENSG00000100362	0.930046	HB	-	-	-	-	-	-	-	-	-	-	-	++	-	-	-	-	-	-	-	-	-	-	-	-	-	-	-	-	-	-	-	-	-	-
MAU2	ENSG00000129933	0.929967	LDL	-	-	-	-	-	-	-	-	-	-	-	-	-	-	-	-	-	-	-	-	-	-	-	-	-	++	++	++	-	-	-	-	-	-
SUGP1	ENSG00000105705	0.929967	LDL	-	-	-	-	-	-	-	-	-	-	-	-	-	-	-	-	-	-	-	-	-	-	-	-	-	++	++	++	-	-	-	-	-	-
KCTD17	ENSG00000100379	0.929913	HB	-	-	-	-	-	-	-	-	-	-	-	++	-	-	-	-	-	-	-	-	-	-	-	-	-	-	-	-	-	-	-	-	-	-
PLAUR	ENSG00000011422	0.929877	MCHC	-	-	-	-	-	-	-	-	-	-	-	-	-	++	-	-	-	-	-	-	-	-	-	-	-	-	-	-	-	-	-	+	-	-
CHRNA9	ENSG00000174343	0.928877	HT	-	-	-	-	-	-	-	-	-	-	-	-	-	-	-	-	-	-	-	-	-	-	-	-	-	-	-	-	-	-	-	++	-	-
RPL28	ENSG00000108107	0.927923	SLE	-	-	+	-	-	-	-	-	++	-	-	-	-	-	-	-	-	-	-	-	-	-	-	-	-	-	-	-	-	-	-	-	-	-
ACTR3	ENSG00000115091	0.927246	HT	-	-	-	-	-	-	-	-	-	-	-	-	-	-	-	-	-	-	-	-	-	-	-	-	-	-	-	-	-	-	-	++	-	-
CEACAM18	ENSG00000213822	0.927177	HDL	-	-	-	-	-	-	-	-	-	-	-	-	-	-	-	-	-	-	-	-	-	-	++	-	-	-	-	-	-	-	-	-	-	-
2008-03-01	ENSG00000165406	0.927094	HDL	-	-	-	-	-	-	-	-	-	-	-	-	+	-	+	-	-	-	-	-	-	-	++	-	-	-	-	-	-	-	-	-	-	-
CIRBP	ENSG00000099622	0.926821	CD	-	-	+	++	-	-	+	-	+	-	-	-	-	-	-	-	-	-	-	-	-	-	-	-	-	-	-	-	-	-	-	-	-	-
C19orf26	ENSG00000099625	0.926769	CD	-	-	+	++	-	-	+	-	+	-	-	-	-	-	-	-	-	-	-	-	-	-	-	-	-	-	-	-	-	-	-	-	-	-
ATP5D	ENSG00000099624	0.926769	CD	-	-	+	++	-	-	+	-	+	-	-	-	-	-	-	-	-	-	-	-	-	-	-	-	-	-	-	-	-	-	-	-	-	-
MIDN	ENSG00000167470	0.926769	CD	-	-	+	++	-	-	+	-	+	-	-	-	-	-	-	-	-	-	-	-	-	-	-	-	-	-	-	-	-	-	-	-	-	-
HMHA1	ENSG00000180448	0.926706	CD	+	-	+	++	-	-	-	-	+	-	-	-	-	-	-	-	-	-	-	-	-	-	-	-	-	-	-	-	-	-	-	-	-	-
MFSD6	ENSG00000151690	0.926634	PBC	-	-	+	-	-	-	++	+	-	-	-	-	-	-	-	-	-	-	-	-	-	-	-	-	-	-	-	-	-	-	-	-	-	-
POLR2E	ENSG00000099817	0.926285	CD	-	+	+	++	-	-	-	-	-	-	-	-	-	-	-	-	-	-	-	-	-	-	-	-	-	-	-	-	-	-	-	-	-	-
GPX4	ENSG00000167468	0.926201	CD	+	+	+	++	-	-	-	-	-	-	-	-	-	-	-	-	-	-	-	-	-	-	-	-	-	-	-	-	-	-	-	-	-	-
FES	ENSG00000182511	0.926163	BP_D	-	-	-	+	-	-	-	-	-	-	-	-	-	-	-	-	-	-	-	-	-	-	-	-	-	-	-	-	++	+	-	-	-	-
CPED1	ENSG00000106034	0.925809	LSBMD	-	-	-	-	-	-	-	-	-	-	-	-	-	-	-	-	-	-	-	-	-	-	-	-	-	-	-	-	-	-	+	+	++	-
SLC9B2	ENSG00000164038	0.925685	PBC	-	+	+	-	-	+	++	-	-	-	-	-	-	-	-	-	-	-	-	-	-	+	-	-	-	-	-	-	-	-	-	-	-	-
SPDL1	ENSG00000040275	0.925632	T2D	-	-	-	-	-	-	-	-	-	-	-	-	-	-	-	-	-	-	-	-	-	-	-	-	-	-	-	-	-	-	-	-	-	++
PIP4K2A	ENSG00000150867	0.925557	HT	-	-	-	-	-	-	-	-	-	-	-	-	-	-	-	-	-	-	-	-	-	-	-	-	-	-	-	-	-	-	-	++	-	-
ZHX3	ENSG00000174306	0.925444	TC	-	-	-	-	-	-	-	-	-	-	-	-	-	-	+	-	-	-	-	-	-	+	-	-	-	++	++	-	-	-	-	-	-	+
SIGLEC5	ENSG00000105501	0.925438	HDL	-	-	-	-	-	-	-	-	-	-	-	-	-	-	-	-	-	-	-	-	-	-	++	-	-	-	-	-	-	-	-	-	-	-
SIGLEC5	ENSG00000268500	0.925429	HDL	-	-	-	-	-	-	-	-	-	-	-	-	-	-	-	-	-	-	-	-	-	-	++	-	-	-	-	-	-	-	-	-	-	-
SIGLEC14	ENSG00000254415	0.925412	HDL	-	-	-	-	-	-	-	-	-	-	-	-	-	-	-	-	-	-	-	-	-	-	++	-	-	-	-	-	-	-	-	-	-	-
BLM	ENSG00000197299	0.925398	BP_D	-	+	-	+	-	-	-	-	-	-	-	-	-	-	-	-	-	-	-	-	-	-	-	-	-	-	-	-	++	+	-	-	-	-
GSAP	ENSG00000186088	0.925273	HT	-	-	-	-	-	-	-	-	-	-	-	-	-	-	-	-	-	-	-	-	-	-	-	-	-	-	-	-	-	-	-	++	-	-
THNSL1	ENSG00000185875	0.924434	HT	-	-	-	-	-	-	-	-	-	-	-	-	-	-	-	-	-	-	-	-	-	-	-	-	-	-	-	-	-	-	-	++	-	-
ENKUR	ENSG00000151023	0.924434	HT	-	-	-	-	-	-	-	-	-	-	-	-	-	-	-	-	-	-	-	-	-	-	-	-	-	-	-	-	-	-	-	++	-	-
SPP1	ENSG00000118785	0.924281	LSBMD	-	-	-	-	-	-	-	-	-	-	-	-	-	-	-	-	-	-	-	-	-	-	-	-	-	-	-	-	-	-	-	-	++	-
BRSK1	ENSG00000160469	0.923585	SLE	-	-	+	-	-	-	-	-	++	-	-	-	-	-	-	-	-	-	-	-	-	-	-	-	-	-	-	-	-	-	-	-	-	-
PPP6R1	ENSG00000105063	0.923192	SLE	-	-	+	-	-	-	-	-	++	-	-	-	-	-	-	-	-	-	-	-	-	-	-	-	-	-	-	-	-	-	-	-	-	-
FAM174A	ENSG00000174132	0.921694	SLE	-	-	+	-	-	-	-	-	++	-	-	-	-	-	-	-	-	-	-	-	-	-	-	-	-	-	-	-	-	-	-	-	-	-
HSPBP1	ENSG00000133265	0.92114	SLE	-	-	+	-	-	-	-	-	++	-	-	-	-	-	-	-	-	-	-	-	-	-	-	-	-	-	-	-	-	-	-	-	-	-
CLCN7	ENSG00000103249	0.920817	FNBMD	-	-	-	-	-	-	-	-	-	-	-	-	-	-	-	-	-	-	-	-	-	-	-	-	-	-	-	-	-	-	++	-	-	-
MMEL1	ENSG00000142606	0.920804	UC	+	+	+	-	-	-	-	+	-	-	++	-	-	-	-	-	-	-	-	-	-	-	-	-	-	-	-	-	-	-	-	-	-	-
MSMB	ENSG00000138294	0.920345	RBC	-	-	-	-	-	-	-	-	-	-	-	-	++	-	+	-	-	-	++	-	-	-	+	-	-	-	-	-	-	-	-	-	-	-
SSC5D	ENSG00000179954	0.920204	SLE	-	-	+	-	-	-	-	-	++	-	-	-	-	-	-	-	-	-	-	-	-	-	-	-	-	-	-	-	-	-	-	-	-	-
ABCB10	ENSG00000135776	0.919729	HDL	-	-	-	-	-	-	-	-	-	-	-	-	-	-	-	-	-	-	-	-	-	-	++	-	-	-	-	+	-	-	-	-	-	-
PRKAA1	ENSG00000132356	0.919713	HT	-	-	-	-	-	-	-	-	-	-	-	-	-	-	-	-	-	-	-	-	-	-	-	-	-	-	-	-	-	-	-	++	-	-
C7	ENSG00000112936	0.919528	HT	-	-	-	-	-	-	-	-	-	-	-	-	-	-	-	-	-	-	-	-	-	-	-	-	-	-	-	-	-	-	-	++	-	-
NAT14	ENSG00000090971	0.919177	SLE	-	-	+	-	-	-	-	-	++	-	-	-	-	-	-	-	-	-	-	-	-	-	-	-	-	-	-	-	-	-	-	-	-	-
TMEM238	ENSG00000233493	0.918804	SLE	-	-	+	-	-	-	-	-	++	-	-	-	-	-	-	-	-	-	-	-	-	-	-	-	-	-	-	-	-	-	-	-	-	-
CPSF1	ENSG00000071894	0.918717	PLT	-	-	-	-	-	-	-	-	-	-	-	-	-	-	-	-	++	-	-	-	-	-	-	-	-	-	+	-	-	-	-	-	-	-
UBE2S	ENSG00000108106	0.918305	SLE	-	-	+	-	-	-	-	-	++	-	-	-	-	-	-	-	-	-	-	-	-	-	-	-	-	-	-	-	-	-	-	-	-	-
ZNF628	ENSG00000197483	0.918256	SLE	-	-	+	-	-	-	-	-	++	-	-	-	-	-	-	-	-	-	-	-	-	-	-	-	-	-	-	-	-	-	-	+	-	-
CREB3L2	ENSG00000182158	0.917935	HT	-	-	-	-	-	-	-	-	-	-	-	-	-	-	-	-	-	-	-	-	-	-	-	-	-	-	-	-	-	-	-	++	-	-
POLM	ENSG00000122678	0.91781	LDL	-	-	-	-	-	-	-	-	-	-	-	-	-	-	-	-	-	-	-	-	+	+	-	-	-	++	-	-	-	-	-	-	-	-
AEBP1	ENSG00000106624	0.917726	LDL	-	-	-	-	-	-	-	-	-	-	-	-	-	-	-	-	-	-	-	-	+	+	-	-	-	++	-	-	-	-	-	-	-	-
HEXIM2	ENSG00000168517	0.9176	HT	-	-	-	-	-	-	-	-	-	-	-	-	-	-	-	-	-	-	-	-	-	-	-	-	-	-	-	-	+	-	-	++	-	-
ISOC2	ENSG00000063241	0.917274	SLE	-	-	+	-	-	-	-	-	++	-	-	-	-	-	-	-	-	-	-	-	-	-	-	-	-	-	-	-	-	-	-	-	-	-
SHISA7	ENSG00000187902	0.917265	SLE	-	-	+	-	-	-	-	-	++	-	-	-	-	-	-	-	-	-	-	-	-	-	-	-	-	-	-	-	-	-	-	-	-	-
KAT8	ENSG00000103510	0.917199	BMI	-	+	-	-	-	-	-	-	-	-	-	-	-	-	-	-	-	-	+	++	-	-	-	-	-	-	-	+	-	-	-	-	-	-
COLGALT2	ENSG00000198756	0.917034	HT	-	-	-	-	-	-	-	-	-	-	-	-	-	-	-	-	-	-	-	-	-	-	-	-	-	-	-	-	-	-	-	++	-	-
POU2F2	ENSG00000028277	0.91701	HT	-	-	-	-	-	-	-	-	-	-	-	-	-	-	-	-	-	-	-	-	-	-	-	-	-	-	-	-	-	-	-	++	-	-
FAM213B	ENSG00000157870	0.916408	UC	+	+	+	-	-	-	-	+	-	-	++	-	-	-	-	-	-	-	-	-	-	-	-	-	-	-	-	-	-	-	-	-	-	-
HAPLN4	ENSG00000187664	0.916294	LDL	-	-	-	-	-	-	-	-	-	-	-	-	-	-	-	-	-	-	-	-	-	-	-	-	-	++	++	++	-	-	-	-	-	-
UBE2C	ENSG00000175063	0.916152	TG	-	-	-	-	-	-	-	-	-	-	-	-	-	-	-	-	-	-	-	-	-	-	+	-	-	-	-	++	-	-	-	-	-	-
GSK3A	ENSG00000105723	0.915845	HT	-	-	-	-	-	-	-	-	-	-	-	-	-	-	-	-	-	-	-	-	-	-	-	-	-	-	-	-	-	-	-	++	-	-
CIC	ENSG00000079432	0.915695	HT	-	-	-	-	-	-	-	-	-	-	-	-	-	-	-	-	-	-	-	-	-	-	-	-	-	-	-	-	-	-	-	++	-	-
PAFAH1B3	ENSG00000079462	0.915695	HT	-	-	-	-	-	-	-	-	-	-	-	-	-	-	-	-	-	-	-	-	-	-	-	-	-	-	-	-	-	-	-	++	-	-
PRR19	ENSG00000188368	0.915695	HT	-	-	-	-	-	-	-	-	-	-	-	-	-	-	-	-	-	-	-	-	-	-	-	-	-	-	-	-	-	-	-	++	-	-
ZNF155	ENSG00000204920	0.914872	HT	-	-	-	+	-	-	-	-	-	-	-	-	-	-	-	-	-	-	-	-	-	-	-	-	-	-	-	-	-	-	-	++	-	-
AGPAT5	ENSG00000155189	0.914851	UC	-	-	+	-	-	+	-	-	+	-	++	-	-	-	-	-	-	-	-	-	-	-	-	-	-	-	-	-	-	-	-	-	-	-
RQCD1	ENSG00000144580	0.914391	UC	-	-	+	-	-	-	-	-	-	-	++	-	-	-	-	-	-	-	-	+	-	-	-	-	-	-	-	-	-	-	-	-	-	-
USP37	ENSG00000135913	0.914389	UC	-	-	+	-	-	-	-	-	-	-	++	-	-	-	-	-	-	-	-	-	-	-	-	-	-	-	-	-	-	-	-	-	-	-
FNTB	ENSG00000257365	0.913637	HT	-	-	-	-	-	-	-	-	-	-	-	-	++	-	+	-	-	-	-	-	-	-	-	-	-	-	-	-	-	-	-	++	-	-
FPR1	ENSG00000171051	0.913478	HDL	-	-	-	-	-	-	-	-	-	-	-	-	-	-	-	-	-	-	-	-	-	-	++	-	-	-	-	-	-	-	-	-	-	-
FPR2	ENSG00000171049	0.913468	HDL	-	-	-	-	-	-	-	-	-	-	-	-	-	-	-	-	-	-	-	-	-	-	++	-	-	-	-	-	-	-	-	-	-	-
C9orf173	ENSG00000197768	0.913076	UC	-	-	+	-	-	-	-	-	-	-	++	-	-	-	-	-	-	-	-	-	-	-	-	-	-	-	-	-	-	-	-	-	-	-
MCPH1	ENSG00000147316	0.91261	UC	-	-	+	-	-	+	-	-	+	-	++	-	-	-	-	-	-	-	-	-	-	-	-	-	-	-	-	-	-	-	-	-	-	-
HEATR2	ENSG00000164818	0.912306	UC	-	-	+	-	-	-	-	-	-	-	++	-	-	-	-	-	-	-	-	-	-	-	-	-	-	-	-	-	-	-	-	-	-	-
PRKAR1B	ENSG00000188191	0.912291	UC	-	-	+	-	-	-	-	-	-	-	++	-	-	-	-	-	-	-	-	-	-	-	-	-	-	-	-	-	-	-	-	-	-	-
CEACAM19	ENSG00000186567	0.912201	LDL	-	-	-	-	-	+	-	-	-	-	-	-	-	-	-	-	-	-	-	-	-	-	-	-	-	++	+	-	-	-	-	-	-	-
MRPL22	ENSG00000082515	0.911982	MCV	-	-	-	-	-	-	-	-	-	-	-	-	+	-	++	-	-	-	-	-	-	-	-	-	-	-	-	-	-	-	-	-	-	-
ATHL1	ENSG00000142102	0.911745	PV	-	-	-	-	-	-	-	-	-	-	-	-	-	-	-	-	-	++	-	-	-	-	-	-	-	-	-	-	-	-	-	-	-	-
HN1L	ENSG00000206053	0.910512	FNBMD	-	-	-	-	-	-	-	-	-	-	-	-	-	-	-	-	-	-	-	-	-	-	-	-	-	-	-	-	-	-	++	-	-	-
FAM101B	ENSG00000183688	0.910458	HT	-	-	-	-	-	-	-	-	-	-	-	-	-	-	-	-	-	-	-	-	-	-	-	-	-	-	-	-	-	-	-	++	-	-
VANGL2	ENSG00000162738	0.910349	CD	-	-	+	++	-	-	-	-	-	-	-	-	-	-	-	-	-	-	-	-	-	-	-	-	-	-	-	-	-	-	-	-	-	-
PDC	ENSG00000116703	0.910122	HB	-	-	-	-	-	-	-	-	-	-	-	++	-	-	-	-	-	-	-	-	-	-	-	-	-	-	-	-	-	-	-	-	-	-
FAXDC2	ENSG00000170271	0.909265	MCV	-	-	-	-	-	-	-	-	-	-	-	-	+	-	++	-	-	-	-	-	-	-	-	-	-	-	-	-	-	-	-	-	-	-
CNOT8	ENSG00000155508	0.909196	MCV	-	-	-	-	-	-	-	-	-	-	-	-	+	-	++	-	-	-	-	-	-	-	-	-	-	-	-	-	-	-	-	-	-	-
C1orf109	ENSG00000116922	0.908959	HT	-	-	-	-	-	-	-	-	-	-	-	-	+	-	-	-	-	-	-	-	-	-	-	-	-	-	-	-	-	-	-	++	-	-
CDCA8	ENSG00000134690	0.908959	HT	-	-	-	-	-	-	-	-	-	-	-	-	+	-	-	-	-	-	-	-	-	-	-	-	-	-	-	-	-	-	-	++	-	-
CTDSP1	ENSG00000144579	0.908773	UC	+	-	+	-	-	-	-	-	-	-	++	-	-	-	-	-	-	-	-	-	-	-	-	-	-	-	-	-	-	-	-	-	-	-
TSPAN14	ENSG00000108219	0.908625	CD	+	+	+	++	-	-	-	-	-	-	-	-	-	-	-	-	-	-	-	-	-	-	-	-	-	-	-	-	-	-	-	-	-	-
SMARCC2	ENSG00000139613	0.908558	PLT	-	+	-	-	-	-	-	-	-	+	-	-	-	-	-	-	++	-	-	-	-	-	-	-	-	-	-	-	-	-	-	+	-	-
TBC1D5	ENSG00000131374	0.90813	CD	-	-	+	++	-	-	-	-	-	-	-	-	-	-	-	-	-	-	-	-	-	-	-	-	-	-	-	-	-	-	-	-	-	-
SATB1	ENSG00000182568	0.908117	CD	-	-	+	++	-	-	-	-	-	-	-	-	-	-	-	-	-	-	-	-	-	-	-	-	-	-	-	-	-	-	-	-	-	-
EXOC3L2	ENSG00000130201	0.907866	BMI	-	-	-	-	-	-	-	-	-	-	-	-	-	-	-	-	-	-	-	++	-	-	-	-	-	-	-	-	-	-	-	-	-	-
HPS5	ENSG00000110756	0.907744	TC	-	-	-	-	-	-	-	-	-	-	-	-	-	-	-	-	-	-	-	-	-	-	-	-	-	+	++	-	-	-	-	-	-	-
GTF2H1	ENSG00000110768	0.907744	TC	-	-	-	-	-	-	-	-	-	-	-	-	-	-	-	-	-	-	-	-	-	-	-	-	-	+	++	-	-	-	-	-	-	-
GABARAPL3	ENSG00000238244	0.907302	BP_D	-	+	-	+	-	-	-	-	-	-	-	-	-	-	-	-	-	-	-	-	-	-	-	-	-	-	-	-	++	+	-	-	-	-
MAN2A2	ENSG00000196547	0.907143	BP_D	-	-	-	+	-	-	-	-	-	-	-	-	-	-	-	-	-	-	-	-	-	-	-	-	-	-	-	-	++	+	-	-	-	-
FIZ1	ENSG00000179943	0.907041	SLE	-	-	+	-	-	-	-	-	++	-	-	-	-	-	-	-	-	-	-	-	-	-	-	-	-	-	-	-	-	-	-	-	-	-
ZNF524	ENSG00000171443	0.907009	SLE	-	-	+	-	-	-	-	-	++	-	-	-	-	-	-	-	-	-	-	-	-	-	-	-	-	-	-	-	-	-	-	-	-	-
RNF25	ENSG00000163481	0.906931	UC	-	-	+	-	-	-	-	-	-	-	++	-	-	-	-	-	-	-	-	-	-	-	-	-	-	-	-	-	-	-	-	-	-	-
ANGPT2	ENSG00000091879	0.906515	UC	-	-	+	-	-	-	-	-	-	-	++	-	-	-	-	-	-	-	-	-	-	-	-	-	-	-	-	-	-	-	-	-	-	-
LARP1	ENSG00000155506	0.90619	MCV	-	-	-	-	-	-	-	-	-	-	-	-	+	-	++	-	-	-	-	-	-	-	-	-	-	-	-	-	-	-	-	-	-	-
FAM114A2	ENSG00000055147	0.905992	MCV	-	-	-	-	-	-	-	-	-	-	-	-	+	-	++	-	-	-	-	-	-	-	-	-	-	-	-	-	-	-	-	-	-	-
MFAP3	ENSG00000037749	0.905988	MCV	-	-	-	-	-	-	-	-	-	-	-	-	+	-	++	-	-	-	-	-	-	-	-	-	-	-	-	-	-	-	-	-	-	-
MAP2K4	ENSG00000065559	0.905959	HT	-	-	-	-	-	-	-	-	-	-	-	-	-	-	-	-	-	-	-	-	-	-	-	-	-	-	-	-	-	-	-	++	-	-
WBSCR22	ENSG00000071462	0.905502	TG	-	-	-	-	-	-	-	-	-	-	-	-	-	-	-	-	-	-	-	-	-	-	+	-	-	-	-	++	-	-	-	-	-	-
DNAJC30	ENSG00000176410	0.905502	TG	-	-	-	-	-	-	-	-	-	-	-	-	-	-	-	-	-	-	-	-	-	-	+	-	-	-	-	++	-	-	-	-	-	-
XRCC1	ENSG00000073050	0.905264	HT	-	-	-	-	-	-	-	-	-	-	-	-	-	+	-	-	-	-	-	-	-	-	-	-	-	-	-	-	-	-	-	++	-	-
GAB2	ENSG00000033327	0.905061	TC	-	-	-	-	-	-	-	-	-	-	-	-	-	-	-	-	-	-	-	-	-	-	-	-	-	+	++	-	-	-	-	-	-	-
CYP20A1	ENSG00000119004	0.904188	RA	-	-	-	-	-	-	-	++	-	-	-	-	-	-	-	-	-	-	-	-	-	-	-	-	-	-	-	-	-	-	-	-	-	-
GEMIN5	ENSG00000082516	0.904156	MCV	-	-	-	-	-	-	-	-	-	-	-	-	+	-	++	-	-	-	-	-	-	-	-	-	-	-	-	-	-	-	-	-	-	-
ZZZ3	ENSG00000036549	0.904142	BMI	-	+	-	-	-	-	-	-	-	-	-	-	-	-	-	-	-	-	-	++	-	-	-	-	-	-	-	-	-	-	-	-	-	-
ICAM4	ENSG00000105371	0.903975	SLE	-	+	+	+	-	+	+	-	++	-	-	-	-	-	-	-	-	-	-	-	-	-	-	-	-	-	-	-	-	-	-	+	-	-
RNF186	ENSG00000178828	0.90326	HT	-	-	-	-	-	-	-	-	-	-	-	-	-	-	-	-	-	-	-	-	-	-	-	-	-	-	-	-	-	-	-	++	-	-
GIGYF2	ENSG00000204120	0.903116	CD	-	-	+	++	-	-	-	-	-	-	-	-	-	-	-	-	-	-	-	-	-	-	-	-	-	-	-	-	-	-	-	-	-	-
KCNJ13	ENSG00000115474	0.90305	CD	-	-	+	++	-	-	-	-	-	-	-	-	-	-	-	-	-	-	-	-	-	-	-	-	-	-	-	-	-	-	-	-	-	-
CLEC16A	ENSG00000038532	0.902893	RA	+	+	+	+	+	-	-	++	-	-	+	-	-	-	-	-	+	-	-	-	-	-	-	-	-	-	-	-	-	-	-	-	-	-
NEO1	ENSG00000067141	0.902371	BMI	-	-	-	-	-	-	-	-	-	-	-	-	-	-	-	-	-	-	-	++	-	-	-	-	-	-	-	-	-	-	-	-	-	-
LIX1	ENSG00000145721	0.90231	PLT	-	+	-	+	-	-	-	-	-	-	+	-	-	-	-	-	++	-	-	-	-	-	-	-	-	-	-	-	-	-	-	-	-	-
GKN2	ENSG00000183607	0.901727	MS	-	-	-	-	+	++	-	-	-	-	-	-	-	-	-	-	-	-	-	-	-	-	-	-	-	-	-	-	-	-	-	-	-	-
TSC22D1	ENSG00000102804	0.900816	CD	-	-	+	++	-	-	-	-	-	-	-	-	-	-	-	-	-	-	-	-	-	-	-	-	-	-	-	-	-	-	-	-	-	-
MED13L	ENSG00000123066	0.900636	HT	-	-	-	-	-	-	-	-	-	-	-	-	-	-	-	-	-	-	-	-	-	-	-	-	-	-	-	-	-	-	-	++	-	-
CADM3	ENSG00000162706	0.900482	SLE	-	-	-	-	-	-	-	-	++	-	-	-	-	-	-	-	-	-	-	-	-	-	-	-	-	-	-	-	-	-	-	-	-	-
ANXA9	ENSG00000143412	0.900362	LDL	-	-	-	-	-	-	-	-	-	-	-	-	-	-	-	-	-	-	-	-	-	-	-	-	-	++	-	-	-	-	-	-	-	-
ARVCF	ENSG00000099889	0.900357	PLT	-	-	-	-	-	-	-	-	-	-	-	-	-	-	-	-	++	-	-	-	-	-	-	-	-	-	-	-	-	-	-	-	-	-
TRAF1	ENSG00000056558	0.900188	RA	+	+	+	-	-	-	-	++	-	-	-	-	-	-	-	-	-	-	-	-	-	-	-	-	-	-	-	-	-	-	-	+	+	-
SP7	ENSG00000170374	0.90005	LSBMD	-	-	+	-	-	-	-	-	-	+	-	-	-	-	-	-	-	-	-	-	-	-	-	-	-	-	-	-	-	-	-	-	++	-
CHCHD7	ENSG00000170791	0.89987	HT	-	-	-	-	-	-	-	-	-	-	-	-	-	-	-	-	-	-	-	-	-	-	-	-	-	-	-	-	-	-	-	+	-	-
PLAG1	ENSG00000181690	0.89987	HT	-	-	-	-	-	-	-	-	-	-	-	-	-	-	-	-	-	-	-	-	-	-	-	-	-	-	-	-	-	-	-	+	-	-
LITAF	ENSG00000189067	0.899513	RA	+	-	-	-	-	-	-	+	-	-	-	-	-	-	-	-	-	-	-	-	-	-	-	-	-	-	-	-	-	-	-	-	-	-
ZNF470	ENSG00000197016	0.899367	HT	-	-	-	+	-	-	-	-	-	-	-	-	-	-	-	-	-	-	-	-	-	-	-	-	-	-	-	-	-	-	-	+	-	-
PKM	ENSG00000067225	0.898133	BMI	-	-	-	-	-	-	-	-	-	-	-	-	-	-	-	-	-	-	-	+	-	-	-	-	-	-	-	-	-	-	-	-	-	-
LRIG1	ENSG00000144749	0.897805	UC	-	-	+	-	-	-	+	-	-	-	+	-	-	-	-	-	-	-	-	-	-	-	-	-	-	-	-	-	-	-	-	-	-	-
C7orf73	ENSG00000243317	0.89733	UC	-	-	+	-	-	-	-	-	-	-	+	-	-	-	-	-	-	-	-	-	-	-	-	-	-	-	-	-	-	-	-	-	-	-
TANGO2	ENSG00000183597	0.897029	PLT	-	-	-	-	-	-	-	-	-	-	-	-	-	-	-	-	+	-	-	-	-	-	-	-	-	-	-	-	-	-	-	-	-	-
ZPBP2	ENSG00000186075	0.896742	UC	+	+	+	+	-	-	-	+	-	-	+	-	-	-	-	-	-	-	-	-	-	-	-	-	-	-	-	-	-	-	-	-	-	-
AC074091.13	ENSG00000205334	0.896382	TG	-	+	-	-	-	-	-	-	-	-	-	-	-	-	-	-	-	-	-	-	-	-	-	-	-	-	-	+	-	-	-	+	-	-
AKR1D1	ENSG00000122787	0.896259	HT	-	-	-	-	-	-	-	-	-	-	-	-	-	-	-	-	-	-	-	-	-	-	-	-	-	-	-	-	-	-	-	+	-	-
WDR90	ENSG00000161996	0.896257	HT	-	-	-	-	-	-	-	-	-	-	-	-	-	-	-	-	-	-	-	-	-	-	-	-	-	-	-	-	-	-	-	+	-	-
MAP2K2	ENSG00000126934	0.896123	HT	-	-	-	-	-	-	-	-	-	-	-	-	-	-	-	-	-	-	-	-	-	-	-	-	-	-	-	-	-	-	-	+	-	-
STK32B	ENSG00000152953	0.895705	UC	-	-	+	-	-	-	-	-	-	-	+	-	-	-	-	-	-	-	-	-	-	-	-	-	-	-	-	-	-	-	-	-	-	-
STK33	ENSG00000130413	0.895218	HT	-	-	-	-	-	-	-	-	-	-	-	-	-	-	-	-	-	-	-	-	+	-	-	-	-	-	-	-	-	-	-	+	-	-
ZNF428	ENSG00000131116	0.894645	HT	-	-	-	-	-	-	-	-	-	-	-	-	-	+	-	-	-	-	-	-	-	-	-	-	-	-	-	-	-	-	-	+	-	-
IRGQ	ENSG00000167378	0.8945	HT	-	-	-	-	-	-	-	-	-	-	-	-	-	+	-	-	-	-	-	-	-	-	-	-	-	-	-	-	-	-	-	+	-	-
SRRM5	ENSG00000226763	0.894496	HT	-	-	-	-	-	-	-	-	-	-	-	-	-	+	-	-	-	-	-	-	-	-	-	-	-	-	-	-	-	-	-	+	-	-
ZNF576	ENSG00000124444	0.894496	HT	-	-	-	-	-	-	-	-	-	-	-	-	-	+	-	-	-	-	-	-	-	-	-	-	-	-	-	-	-	-	-	+	-	-
L34079.2	ENSG00000268361	0.894496	HT	-	-	-	-	-	-	-	-	-	-	-	-	-	+	-	-	-	-	-	-	-	-	-	-	-	-	-	-	-	-	-	+	-	-
USP38	ENSG00000170185	0.894034	HT	-	-	-	-	-	-	-	-	-	-	-	-	-	-	-	-	-	-	-	-	-	-	-	-	-	-	-	-	-	-	-	+	-	-
CNOT4	ENSG00000080802	0.893964	UC	-	-	+	-	-	-	-	-	-	-	+	-	-	-	-	-	-	-	-	-	-	-	-	-	-	-	-	-	-	-	-	-	-	-
WDFY4	ENSG00000128815	0.893831	SLE	+	+	-	-	-	-	-	-	+	-	-	-	-	-	-	-	-	-	-	-	-	-	-	-	-	-	-	-	-	-	-	-	-	-
ARTN	ENSG00000117407	0.893448	RBC	-	-	-	-	-	-	-	-	-	-	-	-	-	-	-	-	-	-	+	-	-	-	-	-	-	-	-	-	-	-	-	-	-	-
GOT1	ENSG00000120053	0.893429	UC	-	-	+	+	-	-	-	-	-	-	+	-	-	-	-	-	-	-	-	-	-	-	-	-	-	-	-	-	-	-	-	-	-	-
STK36	ENSG00000163482	0.893355	UC	-	-	+	-	-	-	-	-	-	-	+	-	-	-	-	-	-	-	-	-	-	-	-	-	-	-	-	-	-	-	-	-	-	-
RRBP1	ENSG00000125844	0.892844	HT	-	-	-	-	-	-	-	-	-	-	-	-	-	-	-	-	-	-	-	-	-	-	-	-	-	-	-	-	-	-	-	+	-	-
TNRC6B	ENSG00000100354	0.892396	HT	-	-	-	-	-	-	-	-	-	-	-	-	-	-	-	-	-	-	-	-	-	-	-	-	-	-	-	-	-	-	-	+	-	-
TTC1	ENSG00000113312	0.892003	PV	-	-	+	+	-	+	+	-	+	-	+	-	-	-	-	-	-	+	-	-	-	-	-	-	-	-	-	-	-	-	-	-	-	-
THPO	ENSG00000090534	0.891289	PLT	-	-	-	-	-	-	-	-	-	-	-	-	-	-	-	-	+	-	-	-	-	-	-	-	-	-	-	-	-	-	-	-	-	-
CKS2	ENSG00000123975	0.891186	MS	-	-	-	-	-	+	-	-	-	-	-	-	-	-	-	-	-	-	-	-	-	-	-	-	-	-	-	-	-	-	-	-	-	-
SIGLEC8	ENSG00000105366	0.891069	HDL	-	-	-	-	-	-	-	-	-	-	-	-	-	-	-	-	-	-	-	-	-	-	+	-	-	-	-	-	-	-	-	-	-	-
HYDIN	ENSG00000157423	0.890798	HT	-	-	-	-	-	-	-	-	+	-	-	-	-	-	-	-	-	-	-	-	-	-	-	-	-	-	-	-	-	-	-	+	-	-
DUSP12	ENSG00000081721	0.890025	SLE	-	-	+	-	-	-	-	+	+	-	+	-	-	-	-	-	-	-	-	-	-	-	-	-	-	-	-	-	-	-	-	-	-	-
ATF6	ENSG00000118217	0.889867	SLE	-	-	-	-	-	-	-	+	+	-	+	-	-	-	-	-	-	-	-	-	-	-	-	-	-	-	-	-	-	-	-	-	-	-
PEG3	ENSG00000198300	0.889823	HDL	-	-	-	-	-	-	-	-	-	-	-	-	-	-	-	-	-	-	-	-	-	-	+	-	-	-	-	-	-	-	-	-	-	-
ZIM2	ENSG00000269699	0.889822	HDL	-	-	-	-	-	-	-	-	-	-	-	-	-	-	-	-	-	-	-	-	-	-	+	-	-	-	-	-	-	-	-	-	-	-
TBC1D2B	ENSG00000167202	0.889765	MCHC	-	-	-	-	-	-	-	-	-	-	-	-	-	+	-	-	-	-	-	-	-	-	-	-	-	-	-	-	-	-	-	-	-	-
SH2D7	ENSG00000183476	0.889764	MCHC	-	-	-	-	-	-	-	-	-	-	-	-	-	+	-	-	-	-	-	-	-	-	-	-	-	-	-	-	-	-	-	-	-	-
FCRLA	ENSG00000132185	0.889532	SLE	+	-	+	-	-	-	-	+	+	-	+	-	-	-	-	-	-	-	-	-	-	-	-	-	-	-	+	-	-	-	-	-	-	-
FCRLB	ENSG00000162746	0.889426	SLE	-	-	+	-	-	-	-	+	+	-	+	-	-	-	-	-	-	-	-	-	-	-	-	-	-	-	+	-	-	-	-	-	-	-
FAM26F	ENSG00000188820	0.889279	UC	-	-	+	-	-	-	-	-	-	-	+	-	-	-	-	-	-	-	-	-	-	-	-	-	-	-	-	-	-	-	-	-	-	-
PIM3	ENSG00000198355	0.889131	UC	-	-	+	-	-	-	-	-	-	-	+	-	-	-	-	-	-	-	-	-	-	-	-	-	-	-	-	-	-	-	-	-	-	-
WDR88	ENSG00000166359	0.889023	INS_B	-	-	-	-	-	-	-	-	-	-	-	-	-	-	-	-	-	-	-	-	-	-	+	-	+	-	-	-	-	-	-	-	-	-
ABCA1	ENSG00000165029	0.888418	MCH	-	-	-	-	-	-	-	-	-	-	-	-	+	-	-	-	-	-	-	-	-	-	+	-	-	-	+	-	-	-	-	-	-	-
FAM26D	ENSG00000164451	0.888212	UC	-	-	+	-	-	-	-	-	-	-	+	-	-	-	-	-	-	-	-	-	-	-	-	-	-	-	-	-	-	-	-	-	-	-
SSR3	ENSG00000114850	0.888185	RBC	-	-	+	-	-	-	-	+	-	-	-	-	-	-	-	-	-	-	+	-	-	-	-	-	-	-	-	-	-	-	-	-	-	-
SLC26A3	ENSG00000091138	0.888062	UC	-	-	+	-	-	-	-	-	-	-	+	-	-	-	-	-	-	-	-	-	-	-	-	-	-	-	-	-	-	-	-	-	-	-
GADD45G	ENSG00000130222	0.887392	MS	-	-	-	-	-	+	-	-	-	-	-	-	-	-	-	-	-	-	-	-	-	-	-	-	-	-	-	-	-	-	-	-	-	-
ZNF225	ENSG00000256294	0.887313	HT	-	-	-	+	-	-	+	-	-	-	-	-	-	-	-	-	-	-	-	-	-	-	-	-	-	-	-	-	-	-	-	+	-	-
HAS1	ENSG00000105509	0.887222	HDL	-	-	-	-	-	-	-	-	-	-	-	-	-	-	-	-	-	-	-	-	-	-	+	-	-	-	-	-	-	-	-	-	-	-
CD5	ENSG00000110448	0.887182	MS	+	+	+	-	-	+	-	-	-	-	-	-	-	-	-	-	-	-	-	-	-	-	-	-	-	-	-	-	-	-	-	-	-	-
PIP4K2C	ENSG00000166908	0.887111	RA	-	+	-	-	-	+	-	+	-	-	+	-	-	-	-	-	-	-	-	-	-	-	-	-	-	-	-	-	-	-	-	+	-	-
TNFAIP2	ENSG00000185215	0.886605	PLT	+	+	+	-	-	-	+	-	-	-	-	-	-	-	-	-	+	-	-	-	-	-	-	-	-	-	-	-	-	-	-	-	-	-
IL20RA	ENSG00000016402	0.886583	CEL	-	+	-	-	+	-	-	-	-	-	-	-	-	-	-	-	-	-	-	-	-	-	-	-	-	-	-	-	-	-	-	-	-	-
DPRX	ENSG00000204595	0.886338	HDL	-	-	-	-	-	-	-	-	-	-	-	-	-	-	-	-	-	-	-	-	-	-	+	-	-	-	-	-	-	-	-	-	-	-
TRAPPC3L	ENSG00000173626	0.885834	UC	-	-	+	-	-	-	-	-	-	-	+	-	-	-	-	-	-	-	-	-	-	-	-	-	-	-	-	-	-	-	-	-	-	-
PAN3	ENSG00000152520	0.885605	BMI	-	-	-	-	-	-	-	-	-	-	-	-	-	-	-	-	-	-	-	+	-	-	-	-	-	-	-	-	-	-	-	-	-	-
PLEKHF2	ENSG00000175895	0.884758	HB	-	-	+	-	-	-	-	-	-	+	-	+	-	-	-	+	-	-	-	-	-	-	-	-	-	-	-	-	-	-	-	-	-	+
TP53INP1	ENSG00000164938	0.884125	HB	-	-	+	-	-	-	-	-	-	+	-	+	-	-	-	+	-	-	-	-	-	-	-	-	-	-	-	-	-	+	-	-	-	+
FMNL1	ENSG00000184922	0.88406	HT	-	-	-	-	-	-	-	-	-	-	-	-	-	-	-	-	-	-	-	-	-	-	-	-	-	-	-	-	+	-	-	+	-	-
APOH	ENSG00000091583	0.883597	HT	-	-	-	-	-	-	-	-	-	-	-	-	-	-	-	-	-	-	-	-	-	-	-	-	-	-	-	-	-	-	-	+	-	-
DKFZP667F0711	ENSG00000212743	0.882642	RA	-	+	+	-	-	-	-	+	-	-	-	-	-	-	-	-	-	-	-	-	-	-	-	-	-	-	-	-	-	-	-	-	-	-
PLEK	ENSG00000115956	0.882304	MS	+	+	-	-	+	+	-	-	-	-	-	-	-	-	-	-	-	-	-	-	-	-	-	-	-	-	-	-	-	-	-	-	-	-
AKTIP	ENSG00000166971	0.882167	HT	-	-	-	-	-	-	-	-	-	-	-	-	-	-	-	-	-	-	-	-	-	-	-	-	-	-	-	-	-	-	-	+	-	-
CCR7	ENSG00000126353	0.881541	T1D	-	+	+	-	-	-	-	-	-	+	-	-	-	-	-	-	-	-	-	-	-	-	-	-	-	-	-	-	-	-	-	+	-	-
IREB2	ENSG00000136381	0.880971	MCHC	-	-	-	-	-	-	-	-	-	-	-	-	-	+	-	-	-	-	-	-	-	-	-	-	-	-	-	-	-	-	-	-	-	-
TRIB2	ENSG00000071575	0.880422	T1D	-	-	+	-	-	-	-	-	-	+	-	-	-	-	-	-	-	-	-	-	-	-	-	-	-	-	-	-	-	-	-	+	-	-
IDUA	ENSG00000127415	0.879712	FNBMD	-	+	-	-	-	-	+	-	-	-	-	-	-	-	-	-	-	-	-	-	-	-	-	-	-	-	-	-	-	-	+	-	+	-
SRSF4	ENSG00000116350	0.87899	PV	-	-	-	-	-	-	-	-	-	-	-	-	-	-	-	-	-	+	-	-	-	-	-	-	-	-	-	-	-	-	-	-	-	-
PHACTR4	ENSG00000204138	0.878452	PV	-	-	-	-	-	-	-	-	-	-	-	-	-	-	-	-	-	+	-	-	-	-	-	-	-	-	-	-	-	-	-	-	-	-
ARMC5	ENSG00000140691	0.878183	BMI	-	-	-	-	-	-	-	-	-	-	-	-	-	-	-	-	-	-	+	+	-	-	-	-	-	-	-	+	-	-	-	-	-	-
METTL4	ENSG00000101574	0.878171	HT	-	-	-	-	-	-	-	-	-	-	-	-	-	-	-	-	-	-	-	-	-	-	-	-	-	-	-	-	-	-	-	+	-	-
TPRG1	ENSG00000188001	0.877923	HT	-	-	-	-	-	-	-	-	-	-	-	-	-	-	-	-	-	-	-	-	-	+	-	-	-	-	-	-	-	-	-	+	-	-
NDC80	ENSG00000080986	0.877816	HT	-	-	-	-	-	-	-	-	-	-	-	-	-	-	-	-	-	-	-	-	-	-	-	-	-	-	-	-	-	-	-	+	-	-
LMX1B	ENSG00000136944	0.877707	BMI	-	-	-	-	-	-	-	-	-	-	-	-	-	-	-	-	-	-	-	+	-	-	-	-	-	-	-	-	-	-	-	-	-	-
IFNAR2	ENSG00000159110	0.87734	RA	+	-	-	-	-	-	-	+	-	-	-	-	-	-	-	-	-	-	+	-	-	-	-	-	-	-	-	-	-	-	-	-	-	-
SEMA4D	ENSG00000187764	0.877107	MS	-	-	-	-	-	+	-	-	-	-	-	-	-	-	-	-	-	-	-	-	-	-	-	-	-	-	-	-	-	-	-	-	-	-
DENND3	ENSG00000105339	0.876933	HT	-	-	-	-	-	-	-	-	-	-	-	-	-	-	-	-	-	-	-	-	-	-	-	-	-	-	-	-	-	-	-	+	-	-
ZRANB2	ENSG00000132485	0.876763	BMI	-	-	-	-	-	-	-	-	-	-	-	-	-	-	-	-	-	-	-	+	-	-	-	-	-	-	-	-	-	-	-	-	-	-
CCDC116	ENSG00000161180	0.876246	MCV	+	+	-	-	-	-	-	+	-	-	-	-	-	-	+	-	-	-	-	-	-	-	-	-	-	-	-	-	-	-	-	-	-	-
S100A7A	ENSG00000184330	0.876244	UC	-	-	+	-	-	-	-	-	-	-	+	-	-	-	-	-	-	-	-	-	-	-	-	-	-	-	-	-	-	-	-	-	-	-
FUS	ENSG00000089280	0.876011	BMI	-	+	-	-	-	-	-	-	+	-	-	-	-	-	-	-	-	-	+	+	-	-	-	-	-	-	-	+	-	-	-	-	-	-
STX1B	ENSG00000099365	0.875767	BMI	-	+	-	-	-	-	-	-	-	-	-	-	-	-	-	-	-	-	+	+	-	-	-	-	-	-	-	+	-	-	-	-	-	-
PRSS36	ENSG00000178226	0.875747	BMI	-	+	-	-	-	-	-	-	-	-	-	-	-	-	-	-	-	-	+	+	-	-	-	-	-	-	-	+	-	-	-	-	-	-
HSD3B7	ENSG00000099377	0.875747	BMI	-	+	-	-	-	-	-	-	-	-	-	-	-	-	-	-	-	-	-	+	-	-	-	-	-	-	-	+	-	-	-	-	-	-
AC135048.1	ENSG00000268863	0.875747	BMI	-	+	-	-	-	-	-	-	-	-	-	-	-	-	-	-	-	-	-	+	-	-	-	-	-	-	-	+	-	-	-	-	-	-
PRSS8	ENSG00000052344	0.8756	BMI	-	+	-	-	-	-	-	-	-	-	-	-	-	-	-	-	-	-	-	+	-	-	-	-	-	-	-	+	-	-	-	-	-	-
TNFAIP3	ENSG00000118503	0.875596	RA	+	+	+	-	-	-	+	+	+	-	+	-	-	-	-	-	-	-	-	-	-	-	-	-	-	-	-	-	-	-	-	-	-	-
COX6A2	ENSG00000156885	0.875454	BMI	-	-	-	-	-	-	-	-	-	-	-	-	-	-	-	-	-	-	+	+	-	-	-	-	-	-	-	+	-	-	-	-	-	-
SUPT16H	ENSG00000092201	0.874505	HT	-	-	-	-	-	-	-	-	-	-	-	-	-	-	-	-	-	-	-	-	-	-	-	-	-	-	-	-	-	-	-	+	-	-
WNT5B	ENSG00000111186	0.873685	LSBMD	-	-	-	-	-	-	-	-	-	-	-	-	-	-	-	-	-	-	-	-	-	-	-	-	-	-	-	-	-	-	-	-	+	-
MAPK9	ENSG00000050748	0.873416	HT	-	-	-	-	-	-	-	-	-	-	-	-	-	-	-	-	-	-	-	-	-	-	-	-	-	-	-	-	-	-	-	+	-	-
TRMT11	ENSG00000066651	0.872943	HDL	-	-	-	-	-	-	-	-	-	-	-	-	-	-	-	-	-	-	+	-	-	-	+	-	-	-	-	-	-	-	-	-	-	-
SMAD3	ENSG00000166949	0.872771	HT	+	+	-	+	-	-	-	-	-	-	-	-	-	-	-	-	-	-	-	-	-	-	-	-	-	-	-	-	-	-	-	+	-	-
CEBPG	ENSG00000153879	0.871996	UC	+	-	+	+	-	-	-	-	-	-	+	-	-	-	-	-	-	-	-	+	-	-	-	-	-	-	-	-	-	-	-	-	-	-
CARD9	ENSG00000187796	0.871808	UC	+	+	+	+	-	-	-	-	-	-	+	-	-	-	-	-	-	-	-	-	-	-	-	-	-	-	-	-	-	-	-	-	-	-
CHD8	ENSG00000100888	0.871689	HT	-	-	-	-	-	-	-	-	-	-	-	-	-	-	-	-	-	-	-	-	-	-	-	-	-	-	-	-	-	-	-	+	-	-
SMCHD1	ENSG00000101596	0.871634	HT	-	-	-	-	-	-	-	-	-	-	-	-	-	-	-	-	-	-	-	-	-	-	-	-	-	-	-	-	-	-	-	+	-	-
TIMELESS	ENSG00000111602	0.870257	HT	-	-	-	-	-	-	-	-	-	-	-	-	-	-	-	-	-	-	-	-	-	-	-	-	-	-	-	-	-	-	-	+	-	-
BMP6	ENSG00000153162	0.870065	HT	-	-	-	-	-	-	-	-	-	-	-	-	-	-	-	-	-	-	-	-	-	-	-	-	-	-	-	-	-	-	-	+	-	+
FABP6	ENSG00000170231	0.868958	SLE	-	-	-	-	-	-	-	-	+	-	-	-	-	-	-	-	-	-	-	-	-	-	-	-	-	-	-	-	-	-	-	-	-	-
NRIP1	ENSG00000180530	0.868871	CD	-	-	+	+	-	-	-	-	-	-	+	-	-	-	-	-	-	-	-	-	-	-	-	-	-	-	-	-	-	-	-	-	-	-
CEBPA	ENSG00000245848	0.867732	UC	-	-	+	+	-	-	-	-	-	-	+	-	-	-	+	-	-	-	-	-	-	-	-	-	+	-	-	-	-	-	-	-	-	-
CISD2	ENSG00000145354	0.866754	PBC	-	+	+	-	-	+	+	-	-	-	-	-	-	-	-	-	-	-	-	-	-	+	-	-	-	-	-	-	-	-	-	-	-	-
UBE2D3	ENSG00000109332	0.86674	PBC	-	+	+	-	-	+	+	-	-	-	-	-	-	-	-	-	-	-	-	-	-	+	-	-	-	-	-	-	-	-	-	-	-	-
FADS1	ENSG00000149485	0.866146	GLC_B	+	+	-	+	-	-	-	-	-	-	-	-	-	-	-	-	-	-	-	-	+	+	+	-	-	+	+	+	-	-	-	+	-	-
CCDC174	ENSG00000154781	0.865593	HT	-	-	-	-	-	-	-	-	-	-	-	-	-	-	-	-	-	-	-	-	-	-	-	-	-	+	-	-	-	-	-	+	-	-
MRPL4	ENSG00000105364	0.86557	HT	-	-	+	+	-	+	-	-	-	-	-	-	-	-	-	-	-	-	-	-	-	-	-	-	-	-	-	-	-	-	-	+	-	-
GPR18	ENSG00000125245	0.865564	T1D	+	+	+	-	-	-	-	-	-	+	-	-	-	-	-	-	-	-	-	-	-	-	-	-	-	-	-	-	-	-	-	-	-	-
IKZF2	ENSG00000030419	0.865183	SLE	+	+	-	-	-	-	-	-	+	-	-	-	-	-	-	-	-	-	-	-	-	-	-	-	-	-	-	-	-	-	-	-	-	-
PXK	ENSG00000168297	0.864992	SLE	+	+	-	-	-	-	-	-	+	-	-	-	-	-	-	-	-	-	-	-	-	-	-	-	-	-	-	-	-	-	-	-	-	-
RNH1	ENSG00000023191	0.864836	HT	-	+	-	-	-	-	-	-	-	-	-	-	-	-	-	-	+	-	-	+	-	-	-	-	-	-	-	-	-	-	-	+	-	-
C1orf174	ENSG00000198912	0.864593	MCHC	-	-	-	-	-	-	-	+	-	-	-	-	-	+	+	-	-	-	-	-	-	-	-	-	-	-	-	-	-	-	-	-	-	-
PWWP2A	ENSG00000170234	0.864579	SLE	-	-	-	-	-	-	-	-	+	-	-	-	-	-	-	-	-	-	-	-	-	-	-	-	-	-	-	-	-	-	-	-	-	-
ANO9	ENSG00000185101	0.864304	HT	-	+	-	-	-	-	-	-	-	-	-	-	-	-	-	-	+	-	-	-	-	-	-	-	-	-	-	-	-	-	-	+	-	-
PTDSS2	ENSG00000174915	0.864267	HT	-	+	-	-	-	-	-	-	-	-	-	-	-	-	-	-	+	-	-	-	-	-	-	-	-	-	-	-	-	-	-	+	-	-
IL22RA2	ENSG00000164485	0.863923	CEL	+	+	+	-	+	+	-	-	-	-	-	-	-	-	-	-	-	-	-	-	-	-	-	-	-	-	-	-	-	-	-	-	-	-
B4GALNT4	ENSG00000182272	0.863807	HT	-	-	-	-	-	-	-	-	-	-	-	-	-	-	-	-	+	+	-	-	-	-	-	-	-	-	-	-	-	-	-	+	-	-
RNF207	ENSG00000158286	0.863754	UC	-	-	+	-	-	-	-	-	-	-	+	-	-	+	-	-	-	-	-	-	-	-	-	-	-	-	-	-	-	-	-	-	-	-
NFKB1	ENSG00000109320	0.863565	PBC	+	+	+	-	-	+	+	-	-	-	-	-	-	-	-	-	-	-	-	-	-	+	-	-	-	-	-	-	-	-	-	-	-	-
CTSH	ENSG00000103811	0.86353	T1D	+	+	+	-	-	-	+	-	-	+	-	-	-	-	-	-	-	-	-	-	-	-	-	-	-	-	-	-	-	-	-	-	-	-
DDX6	ENSG00000110367	0.863407	PBC	+	+	+	-	-	-	+	-	-	-	-	-	-	-	-	-	-	-	-	-	-	-	-	-	-	-	-	-	-	-	-	-	-	-
PITX1	ENSG00000069011	0.863368	HT	-	-	-	-	-	-	-	-	-	-	-	-	-	-	-	-	-	-	-	-	-	-	-	-	-	-	-	-	-	-	-	+	-	-
RARG	ENSG00000172819	0.863355	LSBMD	-	-	-	-	-	-	-	-	-	-	-	-	-	-	-	-	-	-	-	-	-	-	-	-	-	-	-	-	-	-	-	-	+	-
TCP11L2	ENSG00000166046	0.862274	FNBMD	-	-	-	-	-	-	-	-	-	-	-	-	-	-	-	-	-	-	-	-	-	-	-	-	-	-	-	-	-	-	+	+	+	-
CKAP4	ENSG00000136026	0.862249	FNBMD	-	-	-	-	-	-	-	-	-	-	-	-	-	-	-	-	-	-	-	-	-	-	-	-	-	-	-	-	-	-	+	+	+	-
WNK1	ENSG00000060237	0.862022	PBC	-	-	+	-	-	-	+	-	-	-	-	-	-	-	-	-	-	-	-	-	-	-	-	-	-	-	-	-	-	-	-	-	-	-
DEXI	ENSG00000182108	0.861611	RA	+	+	+	+	+	-	-	+	-	-	-	-	-	-	-	-	+	-	-	-	-	-	-	-	-	-	-	-	-	-	-	-	-	-
SGMS1	ENSG00000198964	0.861532	UC	-	-	+	-	-	-	-	-	-	-	+	-	-	-	-	-	-	-	-	-	-	-	-	-	-	-	-	-	-	-	-	-	-	-
JAK1	ENSG00000162434	0.861242	CD	-	-	+	+	-	-	-	-	-	-	-	-	-	-	-	-	-	-	-	-	-	-	-	-	-	-	-	-	-	-	-	-	-	-
WARS	ENSG00000140105	0.859608	T1D	-	-	+	-	-	-	-	-	-	+	-	-	-	-	-	-	-	-	-	-	-	-	-	-	-	-	-	-	-	-	-	-	-	-
SLC39A13	ENSG00000165915	0.859261	GLC_B	-	+	-	-	-	-	-	-	-	-	-	-	-	-	-	-	-	-	-	-	+	+	-	-	-	-	-	-	-	-	-	-	-	-
SMIM1	ENSG00000235169	0.858885	MCHC	-	-	-	-	-	-	-	+	-	-	-	-	-	+	+	-	-	-	-	-	-	-	-	-	-	-	-	-	-	-	-	-	-	-
CPA2	ENSG00000158516	0.858749	HDL	-	-	-	-	-	-	-	-	-	-	-	-	-	-	-	-	-	-	-	-	-	-	+	-	-	-	-	+	-	-	-	-	-	-
SLC6A3	ENSG00000142319	0.858736	MCV	-	-	-	-	-	-	-	-	-	-	-	-	-	-	+	-	-	-	-	-	-	-	-	-	-	-	-	-	-	-	-	-	-	-
DDX10	ENSG00000178105	0.858425	RA	-	-	+	-	-	-	-	+	-	-	-	-	-	-	-	-	-	-	-	-	-	-	-	-	-	-	-	-	-	-	-	-	-	-
CD244	ENSG00000122223	0.857874	CD	+	+	+	+	-	-	-	-	-	-	-	-	-	-	-	-	-	-	-	-	-	-	-	-	-	-	-	-	-	-	-	-	-	-
SLC12A7	ENSG00000113504	0.85771	MCV	-	-	-	-	-	-	-	-	-	-	-	-	-	-	+	-	-	-	-	-	-	-	-	-	-	-	-	-	-	-	-	-	-	-
UBAC2	ENSG00000134882	0.857641	T1D	-	+	+	-	-	-	-	-	-	+	-	-	-	-	-	-	-	-	-	-	-	-	-	-	-	-	-	-	-	-	-	-	-	-
COBLL1	ENSG00000082438	0.856934	INS_B	-	-	-	-	-	-	-	-	-	-	-	-	-	-	-	-	-	-	-	-	-	-	-	-	+	-	-	-	-	-	-	-	-	-
ARIH1	ENSG00000166233	0.856758	HT	-	-	-	-	-	-	-	-	-	-	-	-	-	-	-	-	-	-	-	-	-	-	-	-	-	-	-	-	-	-	-	+	-	-
GPR183	ENSG00000169508	0.856352	T1D	+	+	+	-	-	-	-	-	-	+	-	-	-	-	-	-	-	-	-	-	-	-	-	-	-	-	-	-	-	-	-	-	-	-
OTUD7B	ENSG00000163113	0.856127	HT	-	-	-	-	-	-	-	-	-	-	-	-	-	-	-	-	-	-	-	-	-	-	-	-	-	-	-	-	-	-	-	+	-	-
GP2	ENSG00000169347	0.855949	BMI	-	-	-	-	-	-	-	-	-	-	-	-	-	-	-	-	-	-	-	+	-	-	-	-	-	-	-	-	-	-	-	-	-	-
HUS1	ENSG00000136273	0.855758	RBC	-	-	-	+	-	+	-	-	+	-	-	-	+	-	+	-	-	-	+	-	+	-	-	-	-	-	-	-	-	-	-	+	-	-
RDH14	ENSG00000240857	0.855363	HT	-	-	-	-	-	-	-	-	-	-	-	-	-	-	-	-	-	-	-	-	-	-	-	-	-	-	-	-	-	-	-	+	-	-
FOXC2	ENSG00000176692	0.854818	HT	-	-	-	-	-	-	-	-	-	-	-	-	-	-	-	-	-	-	-	-	-	-	-	-	-	-	-	-	-	-	-	+	-	-
SDC1	ENSG00000115884	0.85477	TC	-	-	-	-	-	-	-	-	-	-	-	-	-	-	-	-	-	-	-	-	-	-	-	-	-	-	+	-	-	-	-	+	-	-
ZNF142	ENSG00000115568	0.854322	UC	-	-	-	-	-	-	-	-	-	-	+	-	-	-	-	-	-	-	-	-	-	-	-	-	-	-	-	-	-	-	-	-	-	-
BCS1L	ENSG00000074582	0.854316	UC	-	-	-	-	-	-	-	-	-	-	+	-	-	-	-	-	-	-	-	-	-	-	-	-	-	-	-	-	-	-	-	-	-	-
EIF2AK1	ENSG00000086232	0.853745	UC	-	-	+	-	-	-	-	-	-	-	+	-	-	-	-	-	-	-	-	-	-	-	+	-	-	-	-	-	-	-	-	-	-	-
ACADM	ENSG00000117054	0.853359	BMI	-	-	-	-	-	-	-	-	-	-	-	-	-	-	-	-	-	-	-	+	-	-	-	-	-	-	-	-	-	-	-	-	-	-
CENPP	ENSG00000188312	0.852892	HT	-	-	-	-	-	-	-	-	-	-	-	-	-	-	-	-	-	-	-	-	-	-	-	-	-	-	-	-	-	-	-	+	-	-
C5orf66	ENSG00000224186	0.852807	HT	-	+	-	-	-	-	-	-	-	-	-	-	-	-	-	-	-	-	-	-	-	-	-	-	-	-	-	-	-	-	-	+	-	-
HS3ST1	ENSG00000002587	0.852356	RA	-	-	-	-	-	-	-	+	-	-	-	-	-	-	-	-	-	-	-	-	-	-	-	-	-	-	-	-	-	-	-	-	-	-
TP73	ENSG00000078900	0.852183	MCHC	-	-	-	-	-	-	-	-	-	-	-	-	-	+	-	-	-	-	-	-	-	-	-	-	-	-	-	-	-	-	-	-	-	-
WRAP73	ENSG00000116213	0.852018	MCHC	-	-	-	-	-	-	-	-	-	-	-	-	-	+	-	-	-	-	-	-	-	-	-	-	-	-	-	-	-	-	-	-	-	-
INSM1	ENSG00000173404	0.85163	HT	-	-	-	-	-	-	-	-	-	-	-	-	-	-	-	-	-	-	-	-	-	-	-	-	-	-	-	-	-	-	-	+	-	-
AMBP	ENSG00000106927	0.851303	HT	-	-	-	-	-	-	-	-	-	-	-	-	-	-	-	-	-	-	-	-	-	-	-	-	-	-	-	-	-	-	-	+	-	-
BAZ2A	ENSG00000076108	0.850508	PLT	-	-	-	-	-	-	-	-	-	-	-	-	-	-	-	-	+	-	-	-	-	-	-	-	-	-	-	-	-	-	-	-	-	-
SATB2	ENSG00000119042	0.850495	HT	-	-	-	-	-	-	-	-	-	-	-	-	-	-	-	-	-	-	-	-	-	-	-	-	-	-	-	-	-	-	-	+	-	-
NABP2	ENSG00000139579	0.850139	PLT	-	+	-	-	-	-	-	-	-	-	-	-	-	-	-	-	+	-	-	-	-	-	-	-	-	-	-	-	-	-	-	+	-	-
RNF41	ENSG00000181852	0.850139	PLT	-	+	-	-	-	-	-	-	-	-	-	-	-	-	-	-	+	-	-	-	-	-	-	-	-	-	-	-	-	-	-	+	-	-
OTUD4	ENSG00000164164	0.849946	HT	-	-	-	-	-	-	-	-	-	-	-	-	-	-	-	-	-	-	-	-	-	-	-	-	-	-	-	-	-	-	-	+	-	-
NTSR1	ENSG00000101188	0.84956	HT	-	-	-	-	-	-	-	-	-	-	-	-	-	-	-	-	-	-	-	-	-	-	-	-	-	-	-	-	-	-	-	+	-	-
CCDC50	ENSG00000152492	0.849405	HT	-	-	-	-	-	-	-	-	-	-	-	-	-	-	-	-	-	-	-	-	-	-	-	-	-	-	-	-	-	-	-	+	-	-
PPARG	ENSG00000132170	0.849226	TG	-	-	-	-	-	-	-	-	-	-	-	-	-	-	-	-	-	-	-	+	-	-	-	-	+	-	-	+	-	-	-	-	-	-
VILL	ENSG00000136059	0.849092	HT	-	-	-	-	-	-	-	-	-	-	-	-	-	-	-	-	-	-	-	-	-	-	-	-	-	-	-	-	-	-	-	+	-	-
ERAP2	ENSG00000164308	0.848487	CD	+	+	+	+	-	-	-	-	-	-	-	-	-	-	-	-	-	-	-	-	-	-	-	-	-	-	-	-	-	-	-	-	-	-
BRF1	ENSG00000185024	0.847885	PV	-	-	-	-	-	-	-	-	-	-	-	-	-	-	-	-	-	+	-	-	-	-	-	-	-	-	-	-	-	-	-	-	-	-
FADS2	ENSG00000134824	0.847563	GLC_B	+	+	+	+	-	-	-	+	-	-	-	-	-	-	-	-	-	-	-	-	+	+	+	-	-	+	+	-	-	-	-	+	-	-
CDC42BPG	ENSG00000171219	0.847466	HT	-	-	-	-	-	-	-	-	-	-	-	-	-	-	-	-	-	-	-	-	-	-	-	-	-	-	-	-	-	-	-	+	-	-
BLOC1S5	ENSG00000188428	0.846621	HT	-	-	-	-	-	-	-	-	-	-	-	-	-	-	-	-	-	-	-	-	-	-	-	-	-	-	-	-	-	-	-	+	-	+
BLOC1S5-TXNDC5	ENSG00000259040	0.846621	HT	-	-	-	-	-	-	-	-	-	-	-	-	-	-	-	-	-	-	-	-	-	-	-	-	-	-	-	-	-	-	-	+	-	+
NUDCD3	ENSG00000015676	0.846369	GLC	-	-	-	-	-	-	-	-	-	-	-	-	-	-	-	-	-	-	-	-	+	+	-	-	-	-	-	-	-	-	-	-	-	-
APOLD1	ENSG00000178878	0.846082	T1D	-	-	+	-	-	-	-	-	-	+	-	-	-	-	-	-	-	-	-	-	-	-	-	-	-	-	-	-	-	-	-	+	-	-
CDHR5	ENSG00000099834	0.845845	SLE	-	+	-	-	-	-	-	-	+	-	-	-	-	-	-	-	-	-	-	-	-	-	-	-	-	-	-	-	-	-	-	-	-	-
ATP2B1	ENSG00000070961	0.844948	HT	-	-	-	-	-	-	-	-	-	-	-	-	-	-	-	-	-	-	-	-	-	-	-	-	-	-	-	-	-	-	-	+	-	-
BRD3	ENSG00000169925	0.844358	PLT	-	-	-	-	-	-	-	-	-	-	-	-	+	-	-	-	+	+	-	-	-	-	-	-	-	-	-	-	-	-	-	-	-	-
BRE	ENSG00000158019	0.844096	TG	+	+	-	-	-	-	-	-	-	-	-	-	-	-	-	-	-	-	-	-	-	-	-	-	-	-	-	+	-	-	-	+	-	-
RBKS	ENSG00000171174	0.844096	TG	-	+	-	-	-	-	-	-	-	-	-	-	-	-	-	-	-	-	-	-	-	-	-	-	-	-	-	+	-	-	-	+	-	-
MYL12B	ENSG00000118680	0.844002	HT	-	-	-	-	-	-	-	-	-	-	-	-	-	-	-	-	-	-	-	-	-	-	-	-	-	-	-	-	-	-	-	+	-	-
PEX7	ENSG00000112357	0.842868	CEL	-	-	-	-	+	-	-	-	-	-	-	-	-	-	-	-	-	-	-	-	-	-	-	-	-	-	-	-	-	-	-	-	-	-
SMC6	ENSG00000163029	0.842673	HT	-	-	-	-	-	-	-	-	-	-	-	-	-	-	-	-	-	-	-	-	-	-	-	-	-	-	-	-	-	-	-	+	-	-
NSUN6	ENSG00000241058	0.842364	TC	-	-	-	-	-	-	-	-	-	-	-	-	-	-	-	-	-	-	-	-	-	-	-	-	-	-	+	-	-	-	-	-	-	-
PUM2	ENSG00000055917	0.842136	HT	-	-	-	-	-	-	-	-	-	-	-	-	-	-	-	-	-	-	-	-	-	-	-	-	-	-	-	-	-	-	-	+	-	-
PTPN2	ENSG00000175354	0.841682	RA	+	+	+	+	+	-	-	+	-	+	-	-	-	-	-	-	-	-	-	-	-	-	-	-	-	-	-	-	-	-	-	-	-	-
MCIDAS	ENSG00000234602	0.841253	RBC	-	-	-	-	-	-	-	-	-	-	-	-	-	-	-	-	-	-	+	-	-	-	-	-	-	-	-	-	-	-	-	-	-	-
NFATC2IP	ENSG00000176953	0.839281	BMI	-	+	-	-	-	-	-	-	-	-	-	-	-	-	-	-	-	-	-	+	-	-	-	-	-	-	-	-	-	-	-	-	-	-
GPR160	ENSG00000173890	0.838383	CEL	-	-	+	-	+	+	-	-	+	-	-	-	-	-	-	-	-	-	-	-	-	-	-	-	-	-	-	-	-	-	-	-	-	-
CCND3	ENSG00000112576	0.838303	RBC	-	-	-	-	-	-	-	-	-	-	-	-	-	-	-	-	-	-	+	-	-	-	-	-	-	-	-	-	-	-	-	-	-	-
RASA1	ENSG00000145715	0.838303	HT	-	-	-	-	-	-	-	-	-	-	-	-	-	-	-	-	-	-	-	-	-	-	-	-	-	-	-	-	-	-	-	+	-	-
TIPARP	ENSG00000163659	0.83803	RBC	-	-	+	-	-	-	-	+	-	-	-	-	-	-	-	-	-	-	+	-	-	-	-	-	-	-	-	-	-	-	-	-	-	-
OXSM	ENSG00000151093	0.837228	HT	-	-	-	-	-	-	-	-	-	-	-	-	-	-	-	-	-	-	-	-	-	-	-	-	-	-	-	-	-	+	-	+	-	-
NGLY1	ENSG00000151092	0.837227	HT	-	-	-	-	-	-	-	-	-	-	-	-	-	-	-	-	-	-	-	-	-	-	-	-	-	-	-	-	-	+	-	+	-	-
LTBP1	ENSG00000049323	0.836789	HT	-	-	-	-	-	-	-	-	-	-	-	-	-	-	-	-	-	-	-	-	-	-	-	-	-	-	-	-	-	-	-	+	-	-
C19orf48	ENSG00000167747	0.835973	PBC	-	-	+	-	-	-	+	-	-	-	-	-	-	-	-	-	-	-	-	-	-	-	-	-	-	-	-	-	-	-	-	-	-	-
TAF8	ENSG00000137413	0.83554	RBC	-	-	-	-	-	-	-	-	-	-	-	-	-	-	-	-	-	-	+	-	-	-	-	-	-	-	-	-	-	-	-	-	-	-
CD44	ENSG00000026508	0.835502	SLE	+	+	-	-	-	-	-	-	+	-	-	-	-	-	-	-	-	-	-	-	-	-	-	-	-	-	-	-	-	-	-	-	-	-
HS2ST1	ENSG00000153936	0.835164	HT	-	-	-	-	-	-	-	-	-	-	-	-	-	-	-	-	-	-	-	-	-	-	-	-	-	-	-	-	-	-	-	+	-	-
2015-09-01	ENSG00000183291	0.835112	HT	-	-	-	-	-	-	-	-	-	-	-	-	-	-	-	-	-	-	-	-	-	-	-	-	-	-	-	-	-	-	-	+	-	-
POLD1	ENSG00000062822	0.834876	PBC	-	+	+	-	-	-	+	-	-	-	-	-	-	-	-	-	-	-	-	-	-	-	-	-	-	-	-	-	-	-	-	-	-	-
ZNF234	ENSG00000263002	0.834753	HT	-	-	-	+	-	-	-	-	-	-	-	-	-	-	-	-	-	-	-	-	-	-	-	-	-	-	-	-	-	-	-	+	-	-
SEC62	ENSG00000008952	0.834704	CEL	-	-	+	-	+	+	-	-	+	-	-	-	-	-	-	-	-	-	-	-	-	-	-	-	-	-	-	-	-	-	-	-	-	-
PNO1	ENSG00000115946	0.834402	MS	-	-	-	-	-	+	-	-	-	-	-	-	-	-	-	-	-	-	-	-	-	-	-	-	-	-	-	-	-	-	-	+	-	-
MYBPC2	ENSG00000086967	0.834309	PBC	-	+	+	-	-	-	+	-	-	-	-	-	-	-	-	-	-	-	-	-	-	-	-	-	-	-	-	-	-	-	-	-	-	-
GEN1	ENSG00000178295	0.834168	HT	-	-	-	-	-	-	-	-	-	-	-	-	-	-	-	-	-	-	-	-	-	-	-	-	-	-	-	-	-	-	-	+	-	-
WDR92	ENSG00000243667	0.834029	MS	-	-	-	-	-	+	-	-	-	-	-	-	-	-	-	-	-	-	-	-	-	-	-	-	-	-	-	-	-	-	-	+	-	-
GP1BA	ENSG00000185245	0.834015	PLT	-	-	-	-	-	-	-	-	-	-	-	-	-	-	-	-	+	-	-	-	-	-	-	-	-	-	-	-	-	-	-	-	-	-
CYLD	ENSG00000083799	0.83367	HT	-	+	-	-	-	-	-	-	-	-	+	-	-	-	-	-	-	-	-	-	-	-	-	-	-	-	-	-	-	-	-	+	-	-
ZNF740	ENSG00000139651	0.833148	LSBMD	-	+	-	-	-	-	-	-	-	-	-	-	-	-	-	-	-	-	-	-	-	-	-	-	-	-	-	-	-	-	-	+	+	-
CSAD	ENSG00000139631	0.833148	LSBMD	-	+	-	-	-	-	-	-	-	-	-	-	-	-	-	-	-	-	-	-	-	-	-	-	-	-	-	-	-	-	-	+	+	-
LDHA	ENSG00000134333	0.832836	TC	-	-	-	-	-	-	-	-	-	-	-	-	-	-	-	-	-	-	-	-	-	-	-	-	-	+	+	-	-	-	-	-	-	-
CMTM5	ENSG00000166091	0.831895	HT	-	-	-	-	-	-	-	-	-	-	-	-	-	-	-	-	-	-	-	-	-	-	-	-	-	-	-	-	-	-	-	+	-	-
DEDD2	ENSG00000160570	0.831838	HT	-	-	-	-	-	-	-	-	-	-	-	-	-	-	-	-	-	-	-	-	-	-	-	-	-	-	-	-	-	-	-	+	-	-
USP30	ENSG00000135093	0.831777	PLT	-	-	-	-	-	-	-	-	-	-	-	-	-	-	-	-	+	-	-	-	-	-	-	-	-	-	-	-	-	-	-	-	-	-
AC018816.3	ENSG00000235978	0.8312	HT	-	-	-	-	-	-	-	-	-	-	-	-	-	-	-	-	-	-	-	-	-	-	-	-	-	-	-	-	-	-	-	+	-	-
TMEM196	ENSG00000173452	0.831083	UC	-	-	+	-	-	-	+	-	-	-	+	-	-	-	-	-	-	-	-	-	-	-	-	-	-	-	-	-	-	-	-	+	-	-
SRMS	ENSG00000125508	0.830781	MS	-	-	+	-	-	+	-	-	-	-	-	-	-	-	-	-	-	-	-	-	-	-	-	-	-	-	-	-	-	-	-	-	-	-
C20orf195	ENSG00000125531	0.830761	MS	-	-	+	-	-	+	-	-	-	-	-	-	-	-	-	-	-	-	-	-	-	-	-	-	-	-	-	-	-	-	-	-	-	-
CD3EAP	ENSG00000117877	0.830745	BMI	-	-	-	-	-	-	-	-	-	-	-	-	-	-	-	-	-	-	-	+	-	-	-	-	-	-	-	-	-	-	-	-	-	-
PPP1R13L	ENSG00000104881	0.830729	BMI	-	-	-	-	-	-	-	-	-	-	-	-	-	-	-	-	-	-	-	+	-	-	-	-	-	-	-	-	-	-	-	-	-	-
PRR5	ENSG00000186654	0.830724	PCV	-	-	-	-	-	-	-	-	-	-	-	+	-	-	-	+	-	-	+	-	-	-	-	-	-	-	-	-	-	-	-	-	-	-
KIF5A	ENSG00000155980	0.830715	RA	-	+	-	-	-	+	-	+	-	-	+	-	-	-	-	-	-	-	-	-	-	-	-	-	-	-	-	-	-	-	-	-	-	-
HHEX	ENSG00000152804	0.830553	UC	+	+	-	-	-	-	-	-	-	-	+	-	-	-	-	-	-	-	-	-	-	-	-	-	-	-	-	-	-	-	-	-	-	-
C8orf12	ENSG00000184608	0.830331	SLE	-	+	-	-	-	-	-	-	+	-	-	-	-	-	-	-	-	-	-	-	-	-	-	-	-	-	-	+	-	-	-	-	-	-
TMC4	ENSG00000167608	0.830013	HDL	-	-	-	-	-	-	-	-	+	-	-	-	-	-	-	-	-	-	-	-	-	-	+	-	-	-	-	-	-	-	-	+	-	-
DCTN2	ENSG00000175203	0.829933	RA	-	-	-	-	-	+	-	+	-	-	+	-	-	-	-	-	-	-	-	-	-	-	-	-	-	-	-	-	-	-	-	-	-	-
PSMC3IP	ENSG00000131470	0.829698	HT	-	+	-	-	-	-	-	-	-	-	-	-	-	-	-	-	-	-	-	-	-	-	-	-	-	-	-	-	-	-	-	+	-	-
LENG1	ENSG00000105617	0.829587	HDL	-	-	-	-	-	-	-	-	+	-	-	-	-	-	-	-	-	-	-	-	-	-	+	-	-	-	-	-	-	-	-	+	-	-
ATP5O	ENSG00000241837	0.829042	HT	-	-	-	-	-	-	-	-	-	-	-	-	-	-	-	-	-	-	-	-	-	-	-	-	-	-	-	-	-	-	-	+	-	-
CGN	ENSG00000143375	0.82878	UC	-	-	-	-	-	-	-	-	-	-	+	-	-	-	-	-	-	-	-	-	-	-	-	-	-	-	-	-	-	-	-	-	-	-
DCXR	ENSG00000169738	0.828742	HT	-	-	-	-	-	-	-	-	-	-	-	-	-	-	-	-	-	-	-	-	-	-	-	-	-	-	-	-	-	-	-	+	-	-
AP000304.12	ENSG00000249209	0.828194	HT	-	+	-	-	-	-	-	-	-	-	-	-	-	-	-	-	-	-	-	-	-	-	-	-	-	-	-	-	-	-	-	+	-	-
MAZ	ENSG00000103495	0.828162	HT	-	-	-	-	-	-	-	-	-	-	-	-	-	-	-	-	-	-	-	-	-	-	-	-	-	-	-	-	-	-	-	+	-	-
GABARAPL2	ENSG00000034713	0.828125	T1D	-	-	+	-	-	-	-	-	-	+	-	-	-	-	-	-	-	-	-	-	-	-	-	-	-	-	-	-	-	-	-	-	-	+
TUFT1	ENSG00000143367	0.828	UC	-	+	-	-	-	-	-	-	-	-	+	-	-	-	-	-	-	-	-	-	-	-	-	-	-	-	-	-	-	-	-	-	-	-
TPMT	ENSG00000137364	0.827696	HT	-	-	-	-	-	-	-	-	-	-	-	-	-	-	-	-	-	-	-	-	-	-	-	-	-	-	-	-	-	-	-	+	-	-
KDM1B	ENSG00000165097	0.827687	HT	-	-	-	-	-	-	-	-	-	-	-	-	-	-	-	-	-	-	-	-	-	-	-	-	-	-	-	-	-	-	-	+	-	-
RPS3	ENSG00000149273	0.827001	HT	-	-	-	-	-	-	-	-	-	-	-	-	-	-	-	-	-	-	-	-	-	-	-	-	-	-	-	-	-	-	-	+	-	-
ZNF526	ENSG00000167625	0.826504	HT	-	-	-	-	-	-	-	-	-	-	-	-	-	-	-	-	-	-	-	-	-	-	-	-	-	-	-	-	-	-	-	+	-	-
WDR59	ENSG00000103091	0.826317	T1D	-	-	+	-	-	-	-	-	-	+	-	-	-	-	-	-	-	-	-	-	-	-	-	-	-	-	-	-	-	-	-	-	-	+
ZNRF1	ENSG00000186187	0.826226	T1D	-	-	+	-	-	-	-	-	-	+	-	-	-	-	-	-	-	-	-	-	-	-	-	-	-	-	-	-	-	-	-	-	-	+
ZBTB39	ENSG00000166860	0.825684	PLT	-	+	-	-	-	-	-	-	-	-	-	-	-	-	-	-	+	+	-	-	-	-	-	-	-	-	-	-	-	-	-	-	-	-
CTRB2	ENSG00000168928	0.825518	T1D	-	+	+	-	-	-	-	-	-	+	-	-	-	-	-	-	-	-	-	-	-	-	-	-	-	-	-	-	-	-	-	+	-	+
PRKAB2	ENSG00000131791	0.825221	HT	-	-	-	-	-	-	-	-	-	-	-	-	-	-	-	-	-	-	-	-	-	-	-	-	-	-	-	-	-	-	-	+	-	-
SNX2	ENSG00000205302	0.825211	HT	-	-	-	-	-	-	-	-	-	-	-	-	-	-	-	-	-	-	-	-	-	-	-	-	-	-	-	-	-	-	-	+	-	-
PLEKHA1	ENSG00000107679	0.825096	HT	-	-	-	-	-	-	-	-	-	-	-	-	-	-	-	-	-	-	-	-	-	-	-	-	-	-	-	-	-	-	-	+	-	-
CTRB1	ENSG00000168925	0.824659	T1D	-	+	+	-	-	-	-	-	-	+	-	-	-	-	-	-	-	-	-	-	-	-	-	-	-	-	-	-	-	-	-	-	-	+
SART1	ENSG00000175467	0.82429	LSBMD	-	+	-	-	-	-	-	-	-	-	-	-	-	-	-	-	-	-	-	-	-	-	-	-	-	-	-	-	-	-	-	-	+	-
MANSC1	ENSG00000111261	0.824197	HT	-	-	-	-	-	-	-	-	-	-	-	-	-	-	-	-	-	-	-	-	-	-	-	-	-	-	-	-	-	-	-	+	-	-
LOH12CR1	ENSG00000165714	0.82418	HT	+	+	-	-	-	-	-	-	-	-	-	-	-	-	-	-	-	-	-	-	-	-	-	-	-	-	-	-	-	-	-	+	-	-
LOH12CR2	ENSG00000205791	0.82418	HT	-	-	-	-	-	-	-	-	-	-	-	-	-	-	-	-	-	-	-	-	-	-	-	-	-	-	-	-	-	-	-	+	-	-
MSL2	ENSG00000174579	0.822819	RA	-	+	-	-	-	-	-	+	-	-	-	-	-	-	-	-	-	-	-	+	-	-	-	-	-	-	-	-	-	-	-	+	-	-
HEY2	ENSG00000135547	0.822734	RBC	-	-	-	-	-	-	-	-	-	-	-	-	-	-	-	-	-	-	+	-	-	-	-	-	-	-	-	-	-	-	-	-	-	-
DNMT1	ENSG00000130816	0.822372	HT	-	-	-	-	-	-	-	-	-	-	-	-	-	-	-	-	-	-	-	-	-	-	-	-	-	-	-	-	-	-	-	+	-	-
TXNDC5	ENSG00000239264	0.821709	HT	-	-	-	-	-	-	-	-	-	-	-	-	-	-	-	-	-	-	-	-	-	-	-	-	-	-	-	-	-	-	-	+	-	-
SLC16A11	ENSG00000174326	0.821297	TC	-	-	-	-	-	-	-	-	-	-	-	-	-	-	-	-	-	-	-	-	-	-	-	-	-	+	+	-	-	-	-	-	-	-
PACSIN2	ENSG00000100266	0.821152	PV	-	-	-	-	-	-	-	-	-	-	-	-	-	-	-	-	-	+	-	-	-	-	-	-	-	-	-	-	-	-	-	-	-	-
LEF1	ENSG00000138795	0.820428	HT	-	-	-	-	-	-	-	-	-	-	-	-	-	-	-	-	-	-	-	-	-	-	-	-	-	-	-	-	-	-	-	+	-	-
FANCI	ENSG00000140525	0.819634	HT	-	-	-	-	-	-	-	-	-	-	-	-	-	-	-	-	-	-	-	-	-	-	-	-	-	-	-	-	-	-	-	+	-	-
USP22	ENSG00000124422	0.819434	HT	-	-	-	-	-	-	-	-	-	-	-	-	-	-	-	-	-	-	-	-	-	-	-	-	-	-	-	-	-	-	-	+	-	-
PTPRK	ENSG00000152894	0.819095	MS	+	+	-	-	+	+	-	-	-	-	-	-	-	-	-	-	-	-	-	-	-	-	-	-	-	-	-	-	-	-	-	-	-	-
FICD	ENSG00000198855	0.818796	PLT	-	-	-	-	-	-	-	-	-	-	-	-	-	-	-	-	+	-	-	-	-	-	-	-	-	-	-	-	-	-	-	-	-	-
KDELC2	ENSG00000178202	0.818397	RA	-	+	+	-	-	-	-	+	-	-	-	-	-	-	-	-	-	-	-	-	-	-	-	-	-	-	-	-	-	-	-	-	-	-
RPIA	ENSG00000153574	0.818023	HT	-	-	-	-	-	-	-	-	-	-	-	-	-	-	-	-	-	-	-	-	-	-	-	-	-	-	-	-	-	-	-	+	-	-
MAP2K3	ENSG00000034152	0.817766	HT	-	-	-	-	-	-	-	-	-	-	-	-	-	-	-	-	-	-	-	-	-	-	-	-	-	-	-	-	-	-	-	+	-	-
CAMKMT	ENSG00000143919	0.817608	HT	-	-	-	-	-	-	-	-	-	-	-	-	-	-	-	-	-	-	-	-	-	-	-	-	-	-	-	-	+	-	-	+	-	-
PREPL	ENSG00000138078	0.817606	HT	-	-	-	-	-	-	-	-	-	-	-	-	-	-	-	-	-	-	-	-	-	-	-	-	-	-	-	-	+	-	-	+	-	-
ISCU	ENSG00000136003	0.81748	PLT	-	-	-	-	-	-	-	-	-	-	-	-	-	-	-	-	+	-	-	-	-	-	-	-	-	-	-	-	-	-	-	-	-	-
NHLRC1	ENSG00000187566	0.816059	HT	-	-	-	-	-	-	-	-	-	-	-	-	-	-	-	-	-	-	-	-	-	-	-	-	-	-	-	-	-	-	-	+	-	-
DUSP27	ENSG00000198842	0.815863	CEL	-	-	+	-	+	-	-	+	-	-	-	-	-	-	-	-	-	-	-	-	-	-	-	-	-	-	-	-	-	-	-	-	-	-
ITGAX	ENSG00000140678	0.815751	BMI	-	+	-	-	-	-	-	-	-	-	-	-	-	-	-	-	-	-	-	+	-	-	-	-	-	-	-	-	-	-	-	-	-	-
ACTR2	ENSG00000138071	0.815516	SLE	-	+	-	-	-	-	-	-	+	-	-	-	-	-	-	-	-	-	-	-	-	-	-	-	-	-	-	-	-	-	-	-	-	-
TWISTNB	ENSG00000105849	0.815251	UC	-	-	-	-	-	-	+	-	-	-	+	-	-	-	-	-	-	-	-	-	-	-	-	-	-	-	-	-	-	-	-	-	-	-
NCF4	ENSG00000100365	0.814465	MS	-	-	-	-	-	+	-	-	-	-	-	-	-	-	-	-	-	-	-	-	-	-	-	-	-	-	-	-	-	-	-	-	-	-
SWT1	ENSG00000116668	0.814371	SLE	-	-	-	-	-	-	-	-	+	-	-	-	-	-	-	-	-	-	-	-	-	-	-	-	-	-	-	-	-	-	-	-	-	-
TRMT1L	ENSG00000121486	0.814366	SLE	-	-	-	-	-	-	-	-	+	-	-	-	-	-	-	-	-	-	-	-	-	-	-	-	-	-	-	-	-	-	-	-	-	-
SERPINI1	ENSG00000163536	0.814258	CEL	-	-	+	-	+	+	-	-	+	-	-	-	-	-	-	-	-	-	-	-	-	-	-	-	-	-	-	-	-	-	-	-	-	-
PIH1D1	ENSG00000104872	0.814244	MS	-	-	-	-	-	+	-	-	-	-	-	-	-	-	-	-	-	-	-	-	-	-	-	-	-	-	-	-	-	-	-	-	-	-
SLC17A7	ENSG00000104888	0.814138	MS	-	-	-	-	-	+	-	-	-	-	-	-	-	-	-	-	-	-	-	-	-	-	-	-	-	-	-	-	-	-	-	-	-	-
TIMP4	ENSG00000157150	0.813937	TG	-	-	-	-	-	-	-	-	-	-	-	-	-	-	-	-	-	-	-	-	-	-	-	-	-	-	-	+	-	-	-	-	-	-
BCL6	ENSG00000113916	0.813696	UC	-	-	-	+	-	-	-	-	-	-	+	-	-	-	-	-	-	-	-	-	-	-	-	-	-	-	-	-	-	-	-	-	-	-
PDCD10	ENSG00000114209	0.813375	CEL	-	-	+	-	+	+	-	-	+	-	-	-	-	-	-	-	-	-	-	-	-	-	-	-	-	-	-	-	-	-	-	-	-	-
NFKBIE	ENSG00000146232	0.81335	RA	+	+	+	-	-	-	-	+	-	-	-	-	-	-	-	-	-	-	-	-	-	-	-	-	-	-	-	-	-	-	-	-	-	-
EXD3	ENSG00000187609	0.813025	UC	-	-	-	-	-	-	-	-	-	-	+	-	-	-	-	-	-	-	-	-	-	-	-	-	-	-	-	-	-	-	-	-	-	-
NOXA1	ENSG00000188747	0.813025	UC	-	-	-	-	-	-	-	-	-	-	+	-	-	-	-	-	-	-	-	-	-	-	-	-	-	-	-	-	-	-	-	-	-	-
TOR4A	ENSG00000198113	0.813	UC	-	-	-	-	-	-	-	-	-	-	+	-	-	-	-	-	-	-	-	-	-	-	-	-	-	-	-	-	-	-	-	-	-	-
IKZF3	ENSG00000161405	0.81265	UC	+	+	+	+	-	-	-	+	-	-	+	-	-	-	-	-	-	-	-	-	-	-	-	-	-	-	-	-	-	-	-	-	-	-
SOD2	ENSG00000112096	0.81165	MS	-	-	-	-	+	+	-	-	-	-	-	-	-	-	-	-	-	-	-	-	-	-	-	-	-	-	-	-	-	-	-	-	-	-
RASSF3	ENSG00000153179	0.811576	PLT	-	-	-	-	-	-	-	-	-	-	-	-	-	-	-	-	+	+	-	-	-	-	-	-	-	-	-	-	-	-	-	-	-	-
ATP6V0A1	ENSG00000033627	0.811563	CD	-	+	+	+	-	-	-	-	-	-	+	-	-	-	-	-	-	-	-	-	-	-	-	-	-	-	-	-	-	-	-	-	-	-
ANK1	ENSG00000029534	0.811539	T2D	-	-	-	-	-	-	-	-	-	-	-	-	-	-	-	-	-	-	-	-	-	-	-	-	-	-	-	-	-	-	-	-	-	+
SPATA33	ENSG00000167523	0.811035	HT	-	+	-	-	-	-	-	-	-	-	-	-	-	-	-	-	-	-	-	-	-	-	-	-	-	-	-	-	-	-	-	+	-	-
EDEM3	ENSG00000116406	0.810551	SLE	+	+	-	-	-	-	-	-	+	-	-	-	-	-	-	-	-	-	-	-	-	-	-	-	-	-	-	-	-	-	-	-	-	-
ARL5B	ENSG00000165997	0.809952	TC	-	-	-	-	-	-	-	-	-	-	-	-	-	-	-	-	-	-	-	-	-	-	-	-	-	-	+	-	-	-	-	-	-	-
BCL2L11	ENSG00000153094	0.80984	HT	+	-	-	-	-	-	-	-	-	-	-	-	-	-	-	-	-	-	-	-	-	-	-	-	-	-	-	-	-	-	-	+	-	-
PROSER1	ENSG00000120685	0.809528	HT	-	-	-	-	-	-	-	-	-	-	-	-	-	-	-	-	-	-	-	-	-	-	-	-	-	-	-	-	-	-	-	+	-	-
NHLRC3	ENSG00000188811	0.809491	HT	-	-	-	-	-	-	-	-	-	-	-	-	-	-	-	-	-	-	-	-	-	-	-	-	-	-	-	-	-	-	-	+	-	-
CSK	ENSG00000103653	0.807136	BP_D	+	+	-	-	-	-	-	-	-	-	-	-	-	-	-	-	-	-	-	-	-	-	-	-	-	-	-	-	+	+	-	-	-	-
MAP2K5	ENSG00000137764	0.806916	BMI	-	-	-	-	-	-	-	-	-	-	-	-	-	-	-	-	-	-	-	+	-	-	-	-	-	-	-	-	-	-	-	-	-	-
CCDC106	ENSG00000173581	0.806744	SLE	-	-	-	-	-	-	-	-	+	-	-	-	-	-	-	-	-	-	-	-	-	-	-	-	-	-	-	-	-	-	-	-	-	-
SAP30L	ENSG00000164576	0.805929	MCV	-	-	-	-	-	-	-	-	-	-	-	-	-	-	+	-	-	-	-	-	-	-	-	-	-	-	-	-	-	-	-	-	-	-
CPZ	ENSG00000109625	0.805923	HT	-	-	-	-	-	-	-	-	-	-	-	-	-	-	-	-	-	-	-	-	-	-	-	-	-	-	-	-	-	-	-	+	-	-
LRCH1	ENSG00000136141	0.805422	PV	-	-	-	-	-	-	-	-	-	-	-	-	-	-	-	-	-	+	-	-	-	-	-	-	-	-	-	-	-	-	-	-	-	-
DGKD	ENSG00000077044	0.805266	CD	-	+	+	+	-	-	-	-	-	-	-	-	-	-	-	-	-	-	-	-	-	-	-	-	-	-	-	-	-	-	-	-	-	-
GINS4	ENSG00000147536	0.805134	T2D	-	-	-	-	-	-	-	-	-	-	-	-	-	-	-	-	-	-	-	-	-	-	-	-	-	-	-	-	-	-	-	-	-	+
INHBE	ENSG00000139269	0.804409	UC	-	-	-	-	-	-	-	-	-	-	+	-	-	-	-	-	-	-	-	-	-	-	+	-	-	-	-	+	-	-	-	-	-	-
AGPAT6	ENSG00000158669	0.804084	T2D	-	-	-	-	-	-	-	-	-	-	-	-	-	-	-	-	-	-	-	-	-	-	-	-	-	-	-	-	-	-	-	-	-	+
LEKR1	ENSG00000197980	0.80343	RBC	-	-	+	-	-	-	-	+	-	-	-	-	-	-	-	-	-	-	+	-	-	-	-	-	-	-	-	-	-	-	-	-	-	-
SDK1	ENSG00000146555	0.803222	UC	-	-	-	-	-	-	-	-	-	-	+	-	-	-	-	-	-	-	-	-	-	-	-	-	-	-	-	-	-	-	-	-	-	-
CHST6	ENSG00000183196	0.802857	T1D	-	+	+	-	-	-	-	-	-	+	-	-	-	-	-	-	-	-	-	-	-	-	-	-	-	-	-	-	-	-	-	-	-	+
C20orf166	ENSG00000174407	0.801454	RBC	-	-	-	-	-	-	-	-	-	-	-	-	-	-	-	+	-	-	+	-	-	-	-	-	-	-	-	-	-	-	-	-	-	-
ATP1A1	ENSG00000163399	0.801094	MS	-	-	-	-	-	+	-	-	-	-	-	-	-	-	-	-	-	-	-	-	-	-	-	-	-	-	-	-	-	-	-	-	-	-
IL25	ENSG00000166090	0.800934	HT	-	-	-	-	-	-	-	-	-	-	-	-	-	-	-	-	-	-	-	-	-	-	-	-	-	-	-	-	-	-	-	+	-	-
FBXO24	ENSG00000106336	0.800925	PCV	-	+	-	-	-	-	-	-	-	-	-	-	-	+	-	+	-	-	-	-	-	-	-	-	-	-	-	-	-	-	-	-	-	-
LRCH4	ENSG00000077454	0.800919	PCV	-	+	-	-	-	-	-	-	-	-	-	-	-	+	-	+	-	-	-	-	-	-	-	-	-	-	-	-	-	-	-	-	-	-
SAP25	ENSG00000205307	0.800909	PCV	-	+	-	-	-	-	-	-	-	-	-	-	-	+	-	+	-	-	-	-	-	-	-	-	-	-	-	-	-	-	-	-	-	-
RTP2	ENSG00000198471	0.800629	UC	-	-	-	-	-	-	-	-	-	-	+	-	-	-	-	-	-	-	-	-	-	-	-	-	-	-	-	-	-	-	-	-	-	-
RP11-211G3.3	ENSG00000228804	0.800613	UC	-	-	-	-	-	-	-	-	-	-	+	-	-	-	-	-	-	-	-	-	-	-	-	-	-	-	-	-	-	-	-	-	-	-
ANKRD1	ENSG00000148677	0.80018	HT	-	-	-	-	-	-	-	-	-	-	-	-	-	-	-	-	-	-	-	-	-	-	-	-	-	-	-	-	-	-	-	+	-	-
NKX2-3	ENSG00000119919	0.800136	UC	+	+	-	-	-	-	-	-	-	-	+	-	-	-	-	-	-	-	-	-	-	-	-	-	-	-	-	-	-	-	-	-	-	-
SST	ENSG00000157005	0.799782	UC	-	-	-	-	-	-	-	-	-	-	+	-	-	-	-	-	-	-	-	-	-	-	-	-	-	-	-	-	-	-	-	-	-	-
S1PR2	ENSG00000267534	0.799427	HT	-	-	-	-	-	-	-	-	-	-	-	-	-	-	-	-	-	-	-	-	-	-	-	-	-	-	-	-	-	-	-	+	-	-
BUB3	ENSG00000154473	0.799286	UC	-	-	-	-	-	-	-	-	-	-	+	-	-	-	-	-	-	-	-	-	-	-	-	-	-	-	-	-	-	-	-	-	-	-
HMX2	ENSG00000188816	0.799282	UC	-	-	-	-	-	-	-	-	-	-	+	-	-	-	-	-	-	-	-	-	-	-	-	-	-	-	-	-	-	-	-	-	-	-
SERP2	ENSG00000151778	0.799261	CD	-	-	+	+	-	-	-	-	-	-	-	-	-	-	-	-	-	-	-	-	-	-	-	-	-	-	-	-	-	-	-	-	-	-
AC008394.1	ENSG00000233828	0.799261	HT	-	-	-	-	-	-	-	-	-	-	-	-	-	-	-	-	-	-	-	-	-	-	-	-	-	-	-	-	-	-	-	+	-	-
CDKN1B	ENSG00000111276	0.799139	T1D	-	-	+	-	-	-	-	-	-	+	-	-	-	-	-	-	-	-	-	-	-	-	-	-	-	-	-	-	-	-	-	-	-	-
SNX27	ENSG00000143376	0.799127	UC	-	+	-	-	-	-	-	-	-	-	+	-	-	-	-	-	-	-	-	-	-	-	-	-	-	-	-	-	-	-	-	-	-	-
TPR	ENSG00000047410	0.798903	HB	-	-	-	-	-	-	-	-	-	-	-	+	-	-	-	-	-	-	-	-	-	-	-	-	-	-	-	-	-	-	-	-	-	-
CD48	ENSG00000117091	0.798903	HT	+	+	-	-	-	-	-	-	-	-	-	-	-	-	-	-	-	-	-	-	-	-	-	-	-	-	-	-	-	-	-	+	-	-
C1orf27	ENSG00000157181	0.798892	HB	-	-	-	-	-	-	-	-	-	-	-	+	-	-	-	-	-	-	-	-	-	-	-	-	-	-	-	-	-	-	-	-	-	-
SPAG16	ENSG00000144451	0.798699	UC	-	-	-	-	-	-	-	-	-	-	+	-	-	-	-	-	-	-	-	-	-	-	-	-	-	-	-	-	-	-	-	-	-	-
CALR	ENSG00000179218	0.798293	RBC	-	-	-	-	-	-	-	-	-	-	-	-	+	-	-	-	-	-	+	-	-	-	-	-	-	-	-	-	-	-	-	-	-	-
RAD23A	ENSG00000179262	0.798287	RBC	-	-	-	-	-	-	-	-	-	-	-	-	+	-	-	-	-	-	+	-	-	-	-	-	-	-	-	-	-	-	-	-	-	-
FARSA	ENSG00000179115	0.798287	RBC	-	-	-	-	-	-	-	-	-	-	-	-	+	-	-	-	-	-	+	-	-	-	-	-	-	-	-	-	-	-	-	-	-	-
PPP3R1	ENSG00000221823	0.79814	MS	-	-	-	-	-	+	-	-	-	-	-	-	-	-	-	-	-	-	-	-	-	-	-	-	-	-	-	-	-	-	-	+	-	-
ANO1	ENSG00000131620	0.79811	HT	-	-	-	-	-	-	-	-	-	-	-	-	-	-	-	-	-	-	-	-	-	-	-	-	-	-	-	-	-	-	-	+	-	-
RP11-474G23.1	ENSG00000273398	0.79805	MS	-	-	-	-	-	+	-	-	-	-	-	-	-	-	-	-	-	-	-	-	-	-	-	-	-	-	-	-	-	-	-	+	-	-
MPV17L2	ENSG00000254858	0.798032	MS	+	+	+	-	-	+	-	-	-	-	-	-	-	-	-	-	-	-	-	-	-	-	-	-	-	-	-	-	-	-	-	-	-	-
FBXL16	ENSG00000127585	0.797802	HT	-	-	-	-	-	-	-	-	-	-	-	-	-	-	-	-	-	-	-	-	-	-	-	-	-	-	-	-	-	-	-	+	-	-
PACS2	ENSG00000179364	0.797612	PV	-	-	-	-	-	-	-	-	-	-	-	-	-	-	-	-	-	+	-	-	-	-	-	-	-	-	-	-	-	-	-	-	-	-
PTGS2	ENSG00000073756	0.797571	HB	-	-	-	-	-	-	-	-	-	-	-	+	-	-	-	-	-	-	-	-	-	-	-	-	-	-	-	-	-	-	-	-	-	-
WDR24	ENSG00000127580	0.797302	HT	-	-	-	-	-	-	-	-	-	-	-	-	-	-	-	-	-	-	-	-	-	-	-	-	-	-	-	-	-	-	-	+	-	-
POLR2B	ENSG00000047315	0.797248	HT	-	-	-	-	-	-	-	-	-	-	-	-	-	-	-	-	-	-	-	-	-	-	-	-	-	-	-	-	-	-	-	+	-	-
NSD1	ENSG00000165671	0.797216	MS	-	+	-	-	-	+	-	-	-	-	-	-	-	-	-	-	-	-	-	-	-	-	-	-	-	-	-	-	-	-	-	-	-	-
RP1L1	ENSG00000183638	0.797023	TG	-	-	-	-	-	-	-	-	-	-	-	-	-	-	-	-	-	-	-	-	-	-	-	-	-	-	-	+	-	-	-	-	-	-
MKLN1	ENSG00000128585	0.797009	PLT	-	-	-	-	-	-	-	-	-	-	-	-	-	-	-	-	+	-	-	-	-	-	-	-	-	-	-	-	-	-	-	-	-	-
SYCE2	ENSG00000161860	0.796674	RBC	-	-	-	-	-	-	-	-	-	-	-	-	+	-	+	-	-	-	+	-	-	-	-	-	-	-	-	-	-	-	-	-	-	-
SLAMF1	ENSG00000117090	0.796556	HT	+	-	-	-	-	-	-	-	-	-	-	-	-	-	-	-	-	-	-	-	-	-	-	-	-	-	-	-	-	-	-	+	-	-
DOCK5	ENSG00000147459	0.796488	HT	-	-	-	-	-	-	-	-	-	-	-	-	-	-	-	-	-	-	-	-	-	-	-	-	-	-	-	-	-	-	-	+	-	-
TMEM194A	ENSG00000166881	0.796382	PLT	-	+	-	-	-	-	-	-	-	-	-	-	-	-	-	-	+	-	-	-	-	-	-	-	-	-	-	-	-	-	-	-	-	-
NAB2	ENSG00000166886	0.796382	PLT	-	+	-	-	-	-	-	-	-	-	-	-	-	-	-	-	+	-	-	-	-	-	-	-	-	-	-	-	-	-	-	-	-	-
ICAM1	ENSG00000090339	0.796181	HT	+	+	+	+	-	+	-	-	-	-	-	-	-	-	-	-	-	-	-	-	-	-	-	-	-	-	-	-	-	-	-	+	-	-
OR13G1	ENSG00000197437	0.796143	PLT	-	-	-	-	-	-	-	-	-	-	-	-	-	-	-	-	+	+	-	-	-	-	-	-	-	-	-	-	-	-	-	-	-	-
SMIM23	ENSG00000185662	0.79611	HT	-	-	-	-	-	-	-	-	-	-	-	-	-	-	-	-	-	-	-	-	-	-	-	-	-	-	-	-	-	-	-	+	-	-
CREB1	ENSG00000118260	0.795998	PCV	-	-	-	-	-	-	-	-	-	-	-	-	-	-	-	+	-	-	-	-	-	-	-	-	-	-	-	-	-	-	-	-	-	-
SLC9A4	ENSG00000180251	0.795619	UC	-	+	-	-	-	-	-	-	-	-	+	-	-	-	-	-	-	-	-	-	-	-	-	-	-	-	-	-	-	-	-	-	-	-
INTS10	ENSG00000104613	0.795603	HT	-	-	-	-	-	-	-	-	-	-	-	-	-	-	-	-	-	-	-	-	-	-	-	-	-	-	-	-	-	-	-	+	-	-
IGF2R	ENSG00000197081	0.795205	MS	-	-	-	+	+	+	-	-	-	-	-	-	-	-	-	-	-	-	-	-	-	-	-	-	-	-	-	-	-	-	-	-	-	-
PRELP	ENSG00000188783	0.794822	MCHC	-	-	-	-	-	-	-	-	-	-	-	+	-	+	+	-	-	-	+	-	-	-	-	-	-	-	-	-	-	-	-	-	-	-
USP33	ENSG00000077254	0.794548	BMI	-	+	-	-	-	-	-	-	-	-	-	-	-	-	-	-	-	-	-	+	-	-	-	-	-	-	-	-	-	-	-	-	-	-
CSGALNACT1	ENSG00000147408	0.794506	HT	-	-	-	-	-	-	-	-	-	-	-	-	-	-	-	-	-	-	-	-	-	-	-	-	-	-	-	-	-	-	-	+	-	-
SLAMF6	ENSG00000162739	0.79423	HT	-	-	-	-	-	-	-	-	-	-	-	-	-	-	-	-	-	-	-	-	-	-	-	-	-	-	-	-	-	-	-	+	-	-
WTAP	ENSG00000146457	0.794202	MS	-	-	-	-	+	+	-	-	-	-	-	-	-	-	-	-	-	-	-	-	-	-	-	-	-	-	-	-	-	-	-	-	-	-
ID4	ENSG00000172201	0.793495	HT	-	-	-	-	-	-	-	-	-	-	-	-	-	-	-	-	-	-	-	-	-	-	-	-	-	-	-	-	-	-	-	+	-	-
PADI2	ENSG00000117115	0.793185	RA	-	-	-	-	-	-	-	+	-	-	-	+	-	-	-	-	-	-	-	-	-	-	-	-	-	-	-	-	-	-	-	-	-	-
KLF1	ENSG00000105610	0.792949	RBC	-	-	-	-	-	-	-	-	-	-	-	-	+	-	-	-	-	-	+	-	-	-	-	-	-	-	-	-	-	-	-	-	-	-
C6orf99	ENSG00000203711	0.792671	MS	-	+	+	-	+	+	-	-	-	-	-	-	-	-	-	-	-	-	-	-	-	-	-	-	-	-	-	-	-	-	-	-	-	-
OR14A2	ENSG00000241128	0.792648	PLT	-	-	-	-	-	-	-	-	-	-	-	-	-	-	-	-	+	-	-	-	-	-	-	-	-	-	-	-	-	-	-	-	-	-
ARSG	ENSG00000141337	0.792383	HT	-	-	-	-	-	-	-	-	-	-	-	-	-	-	-	-	-	-	-	-	-	-	-	-	-	-	-	-	-	-	-	+	-	-
HEXIM1	ENSG00000186834	0.792378	HT	-	-	-	-	-	-	-	-	-	-	-	-	-	-	-	-	-	-	-	-	-	-	-	-	-	-	-	-	+	-	-	+	-	-
SLC16A6	ENSG00000108932	0.792347	HT	-	-	-	-	-	-	-	-	-	-	-	-	-	-	-	-	-	-	-	-	-	-	-	-	-	-	-	-	-	-	-	+	-	-
STAT6	ENSG00000166888	0.792015	PLT	+	+	-	-	-	-	-	-	-	-	+	-	-	-	-	-	+	-	-	-	-	-	-	-	-	-	-	-	-	-	-	-	-	-
USP36	ENSG00000055483	0.791767	HT	-	-	-	-	-	-	-	-	-	-	+	-	-	-	-	-	-	-	-	-	-	-	-	-	-	-	-	-	-	-	-	+	-	-
LRP1	ENSG00000123384	0.791632	PLT	-	+	-	-	-	-	-	-	-	-	+	-	-	-	-	-	+	-	-	-	-	-	-	-	-	-	-	-	-	-	-	-	-	-
MYO9B	ENSG00000099331	0.790933	HT	-	-	-	-	-	-	-	-	-	-	-	-	-	-	-	-	-	-	-	-	-	-	-	-	-	-	-	-	-	-	-	+	-	-
EIF3G	ENSG00000130811	0.790412	HT	-	-	-	+	-	+	-	-	-	-	-	-	-	-	-	-	-	-	-	-	-	-	-	-	-	-	-	-	-	-	-	+	-	-
CS	ENSG00000062485	0.790216	PLT	-	+	-	-	-	-	-	-	-	-	-	-	-	-	-	-	+	-	-	-	-	-	-	-	-	-	-	-	-	-	-	+	-	-
SLC39A5	ENSG00000139540	0.79016	PLT	-	+	-	-	-	-	-	-	-	-	-	-	-	-	-	-	+	-	-	-	-	-	-	-	-	-	-	-	-	-	-	-	-	-
IPO8	ENSG00000133704	0.789765	HT	-	-	-	-	-	-	-	-	-	-	-	-	-	-	-	-	-	-	-	-	-	-	-	-	-	-	-	-	-	-	-	+	-	-
DNASE2	ENSG00000105612	0.789564	RBC	-	-	-	-	-	-	-	-	-	-	-	-	-	-	-	-	-	-	+	-	-	-	-	-	-	-	-	-	-	-	-	-	-	-
CCND2	ENSG00000118971	0.789515	SLE	-	-	-	-	-	-	-	-	+	-	-	-	+	-	-	-	-	-	-	-	-	-	-	-	-	-	-	-	-	-	-	-	-	-
SEPN1	ENSG00000162430	0.788568	TC	-	-	-	-	-	-	-	-	-	-	-	-	-	-	-	-	-	+	-	-	-	-	-	-	-	+	+	-	-	-	-	-	-	-
TNPO2	ENSG00000105576	0.788422	RBC	-	-	-	-	-	-	-	-	-	-	-	-	-	-	-	-	-	-	+	-	-	-	-	-	-	-	-	-	-	-	-	-	-	-
HOXA13	ENSG00000106031	0.788333	HT	-	+	-	-	-	-	-	-	-	-	-	-	-	-	-	-	-	-	-	-	-	-	-	-	-	-	-	-	-	-	-	+	-	-
AC020922.1	ENSG00000267531	0.788159	SLE	-	-	-	-	-	-	-	-	+	-	-	-	-	-	-	-	-	-	-	-	-	-	-	-	-	-	-	-	-	-	-	-	-	-
SUV420H2	ENSG00000133247	0.788159	SLE	-	-	-	-	-	-	-	-	+	-	-	-	-	-	-	-	-	-	-	-	-	-	-	-	-	-	-	-	-	-	-	-	-	-
MBOAT7	ENSG00000125505	0.787853	SLE	-	-	-	-	-	-	-	-	+	-	-	-	-	-	-	-	-	-	-	-	-	-	-	-	-	-	-	-	-	-	-	-	-	-
TSEN34	ENSG00000170892	0.787799	SLE	-	-	-	-	-	-	-	-	+	-	-	-	-	-	-	-	-	-	-	-	-	-	-	-	-	-	-	-	-	-	-	-	-	-
HIST1H2AB	ENSG00000137259	0.787654	RBC	-	-	-	-	-	-	-	-	-	-	-	-	-	-	-	-	-	-	+	-	-	-	-	-	-	-	-	-	-	-	-	-	-	-
CAPRIN2	ENSG00000110888	0.787389	HT	-	-	-	-	-	-	-	-	-	-	-	-	-	-	-	-	-	-	-	-	-	-	-	-	-	-	-	-	-	-	-	+	-	-
DOC2A	ENSG00000149927	0.786906	HT	-	+	-	-	-	-	-	-	-	-	-	-	-	-	-	-	-	-	-	-	-	-	-	-	-	-	-	-	-	-	-	+	-	-
GPR19	ENSG00000183150	0.786449	T1D	-	-	+	-	-	-	-	-	-	+	-	-	-	-	-	-	-	-	-	-	-	-	-	-	-	-	-	-	-	-	-	-	-	-
GATA5	ENSG00000130700	0.785439	RBC	-	-	-	-	-	-	-	-	-	-	-	-	-	-	-	+	-	-	+	-	-	-	-	-	-	-	-	-	-	-	-	-	-	-
CCDC57	ENSG00000176155	0.784951	HT	-	-	-	-	-	-	-	-	-	-	-	-	-	-	-	-	-	-	-	-	-	-	-	-	-	-	-	-	-	-	-	+	-	-
ZNF580	ENSG00000213015	0.784823	SLE	-	-	-	-	-	-	-	-	+	-	-	-	-	-	-	-	-	-	-	-	-	-	-	-	-	-	-	-	-	-	-	-	-	-
ZNF581	ENSG00000171425	0.784804	SLE	-	-	-	-	-	-	-	-	+	-	-	-	-	-	-	-	-	-	-	-	-	-	-	-	-	-	-	-	-	-	-	-	-	-
ZNF575	ENSG00000176472	0.784665	MCHC	-	-	-	-	-	-	-	-	-	-	-	-	-	+	-	-	-	-	-	-	-	-	-	-	-	-	-	-	-	-	-	+	-	-
BSN	ENSG00000164061	0.78457	UC	+	+	-	+	-	-	-	-	-	-	+	-	-	-	-	-	-	-	-	-	-	-	-	-	-	-	-	-	-	-	-	-	-	-
FAM187B	ENSG00000177558	0.784562	PLT	-	-	-	-	-	-	-	-	-	-	-	-	-	-	-	-	+	-	-	-	-	-	-	-	-	-	-	-	-	-	-	-	-	-
DAND5	ENSG00000179284	0.783045	RBC	-	-	-	-	-	-	-	-	-	-	-	-	-	-	-	-	-	-	+	-	-	-	-	-	-	-	-	-	-	-	-	-	-	-
NFIX	ENSG00000008441	0.783045	RBC	-	-	-	-	-	-	-	-	-	-	-	-	-	-	-	-	-	-	+	-	-	-	-	-	-	-	-	-	-	-	-	-	-	-
GADD45GIP1	ENSG00000179271	0.783045	RBC	-	-	-	-	-	-	-	-	-	-	-	-	-	-	-	-	-	-	+	-	-	-	-	-	-	-	-	-	-	-	-	-	-	-
LNPEP	ENSG00000113441	0.782434	CD	+	+	-	+	-	-	-	-	-	-	-	-	-	-	-	-	-	-	-	-	-	-	-	-	-	-	-	-	-	-	-	-	-	-
ZNF583	ENSG00000198440	0.782241	HT	-	-	-	+	-	-	+	-	-	-	-	-	-	-	-	-	-	-	-	-	-	-	-	-	-	-	-	-	-	-	-	+	-	-
OSR1	ENSG00000143867	0.782197	HT	-	-	-	-	-	-	-	-	-	-	-	-	-	-	-	-	-	-	-	-	-	-	-	-	-	-	-	-	-	-	-	+	-	-
PGAM2	ENSG00000164708	0.781919	GLC	-	-	-	-	-	-	-	-	-	-	-	-	-	-	-	-	-	-	-	-	+	+	-	-	-	-	-	-	-	-	-	-	-	-
C21orf54	ENSG00000229086	0.781825	RBC	-	-	-	-	-	-	-	-	-	-	-	+	-	-	-	-	-	-	+	-	-	-	-	-	-	-	-	-	-	-	-	-	-	-
CREG1	ENSG00000143162	0.781441	CEL	-	-	-	-	+	-	-	-	-	-	-	-	-	-	-	-	-	-	-	-	-	-	-	-	-	-	-	-	-	-	-	-	-	-
RAB28	ENSG00000157869	0.780899	HT	-	-	-	-	-	-	-	-	-	-	-	-	-	-	-	-	-	-	-	-	-	-	-	-	-	-	-	-	-	-	-	+	-	-
RCSD1	ENSG00000198771	0.780707	CEL	-	-	-	-	+	-	-	-	-	-	-	-	-	-	-	-	-	-	-	-	-	-	-	-	-	-	-	-	-	-	-	-	-	-
OLIG3	ENSG00000177468	0.780465	MS	+	-	-	-	-	+	-	-	-	-	-	-	-	-	-	-	-	-	-	-	-	-	-	-	-	-	-	-	-	-	-	-	-	-
CACNB2	ENSG00000165995	0.779799	BP_D	-	-	-	-	-	-	-	-	-	-	-	-	-	-	-	-	-	-	-	-	-	-	-	-	-	-	-	-	+	-	-	-	-	-
FFAR2	ENSG00000126262	0.779116	PLT	-	-	-	-	-	-	-	-	-	-	-	-	-	-	-	-	+	-	-	-	-	-	-	-	-	-	-	-	-	-	-	-	-	-
SYMPK	ENSG00000125755	0.778977	HT	-	-	-	-	-	-	-	-	-	-	-	-	-	-	-	-	-	-	-	-	-	-	-	-	-	-	-	-	-	-	-	+	-	-
NACC1	ENSG00000160877	0.778887	RBC	-	-	-	-	-	-	-	-	-	-	-	-	-	-	-	-	-	-	+	-	-	-	-	-	-	-	-	-	-	-	-	-	-	-
IER2	ENSG00000160888	0.778887	RBC	-	-	-	-	-	-	-	-	-	-	-	-	-	-	-	-	-	-	+	-	-	-	-	-	-	-	-	-	-	-	-	-	-	-
STX10	ENSG00000104915	0.778887	RBC	-	-	-	-	-	-	-	-	-	-	-	-	-	-	-	-	-	-	+	-	-	-	-	-	-	-	-	-	-	-	-	-	-	-
LSR	ENSG00000105699	0.778834	PLT	-	-	-	-	-	-	-	-	-	-	-	-	-	-	-	-	+	-	-	-	-	-	-	-	-	-	-	-	-	-	-	-	-	-
RHOT2	ENSG00000140983	0.777902	HT	-	-	-	-	-	-	-	-	-	-	-	-	-	-	-	-	-	-	-	-	-	-	-	-	-	-	-	-	-	-	-	+	-	-
ZNF585A	ENSG00000196967	0.777404	HT	-	-	-	-	-	-	-	-	-	-	-	-	-	-	-	-	-	-	-	-	-	-	-	-	-	-	-	-	-	-	-	+	-	-
COLEC10	ENSG00000184374	0.777227	FNBMD	-	-	-	-	-	-	-	-	-	-	-	-	-	-	-	-	-	-	-	-	-	-	-	-	-	-	-	-	-	-	+	-	+	-
RP11-293M10.1	ENSG00000258740	0.776854	MS	-	+	-	-	-	+	-	-	-	-	-	-	-	-	-	-	-	-	-	-	-	-	-	-	-	-	-	-	-	-	-	-	-	-
MOV10	ENSG00000155363	0.776779	HT	-	-	-	-	-	-	-	-	-	-	-	-	-	-	-	-	-	-	-	-	-	-	-	-	-	-	-	-	-	-	-	+	-	-
C7orf50	ENSG00000146540	0.776778	TC	-	-	-	-	-	-	-	-	-	-	-	-	-	-	-	-	-	-	-	-	-	-	-	-	-	-	+	-	-	-	-	-	-	-
CYS1	ENSG00000205795	0.776776	HT	-	-	-	-	-	-	-	-	-	-	-	-	-	-	-	-	-	-	-	-	-	-	-	-	-	-	-	-	-	-	-	+	-	-
ELMO1	ENSG00000155849	0.775849	PBC	+	+	+	-	-	+	+	-	-	-	-	-	-	-	-	-	-	-	-	-	-	-	-	-	-	-	-	-	-	-	-	-	-	-
XPO7	ENSG00000130227	0.775816	MCV	-	-	-	-	-	-	-	-	-	-	-	-	-	-	+	-	-	-	-	-	-	-	-	-	-	-	-	-	-	-	-	-	-	-
PXN	ENSG00000089159	0.775578	HT	-	-	-	-	-	-	-	-	-	-	-	-	-	-	-	-	-	-	-	-	-	-	-	-	-	-	-	-	-	-	-	+	-	-
PLAA	ENSG00000137055	0.775205	HDL	-	-	-	-	-	-	-	-	-	-	-	-	-	-	-	-	-	-	-	-	-	-	+	-	-	-	-	-	-	-	-	-	-	-
TAF12	ENSG00000120656	0.775119	PV	-	-	-	-	-	-	-	-	-	-	-	-	-	-	-	-	-	+	-	-	-	-	-	-	-	-	-	-	-	-	-	-	-	-
NUP155	ENSG00000113569	0.775073	HT	-	-	-	-	-	-	-	-	-	-	-	-	-	-	-	-	-	-	-	-	-	-	-	-	-	-	-	-	-	-	-	+	-	-
ZFC3H1	ENSG00000133858	0.775061	PV	-	-	-	-	-	-	-	-	-	-	-	-	-	-	-	-	+	+	-	-	-	-	-	-	-	-	-	-	-	-	-	-	-	-
THAP2	ENSG00000173451	0.775058	PV	-	-	-	-	-	-	-	-	-	-	-	-	-	-	-	-	+	+	-	-	-	-	-	-	-	-	-	-	-	-	-	-	-	-
NPM2	ENSG00000158806	0.774894	MCV	-	-	-	-	-	-	-	-	-	-	-	-	-	-	+	-	-	-	-	-	-	-	-	-	-	-	-	-	-	-	-	-	-	-
EDEM1	ENSG00000134109	0.774852	HT	-	-	-	-	-	-	-	-	-	-	-	-	-	-	-	-	-	-	-	-	-	-	-	-	-	-	-	-	-	-	-	+	-	-
AC026202.1	ENSG00000268509	0.774848	HT	-	-	-	-	-	-	-	-	-	-	-	-	-	-	-	-	-	-	-	-	-	-	-	-	-	-	-	-	-	-	-	+	-	-
LDLRAD4	ENSG00000168675	0.774748	FNBMD	-	-	-	-	-	-	-	-	-	-	-	-	-	-	-	-	-	-	-	-	-	-	-	-	-	-	-	-	-	-	+	-	-	-
SLC16A3	ENSG00000141526	0.77442	HT	-	-	-	-	-	-	-	-	-	-	-	-	-	-	-	-	-	-	-	-	-	-	-	-	-	-	-	-	-	-	-	+	-	-
ADCY9	ENSG00000162104	0.773714	HT	-	-	-	-	-	-	-	-	-	-	-	-	-	-	-	-	-	-	-	+	-	-	-	-	-	-	-	-	-	-	-	+	-	-
TEX19	ENSG00000182459	0.773713	HT	-	-	-	-	-	-	-	-	-	-	-	-	-	-	-	-	-	-	-	-	-	-	-	-	-	-	-	-	-	-	-	+	-	-
FASN	ENSG00000169710	0.773677	HT	-	-	-	-	-	-	-	-	-	-	-	-	-	-	-	-	-	-	-	-	-	-	-	-	-	-	-	-	-	-	-	+	-	-
P2RY11	ENSG00000244165	0.773599	HT	-	-	-	+	-	+	-	-	-	-	-	-	-	-	-	-	-	-	-	-	-	-	-	-	-	-	-	-	-	-	-	+	-	-
PPAN	ENSG00000130810	0.773599	HT	-	-	-	+	-	+	-	-	-	-	-	-	-	-	-	-	-	-	-	-	-	-	-	-	-	-	-	-	-	-	-	+	-	-
PPAN-P2RY11	ENSG00000243207	0.773599	HT	+	-	-	+	-	+	-	-	-	-	-	-	-	-	-	-	-	-	-	-	-	-	-	-	-	-	-	-	-	-	-	+	-	-
VPS37D	ENSG00000176428	0.773537	TG	-	-	-	-	-	-	-	-	-	-	-	-	-	-	-	-	-	-	-	-	-	-	+	-	-	-	-	+	-	-	-	-	-	-
OLFM2	ENSG00000105088	0.773302	HT	-	-	+	+	-	+	-	-	-	-	-	-	-	-	-	-	-	-	-	-	-	-	-	-	-	-	-	-	-	-	-	+	-	-
CCNL1	ENSG00000163660	0.773272	RBC	-	-	-	-	-	-	-	-	-	-	-	-	-	-	-	-	-	-	+	-	-	-	-	-	-	-	-	-	-	-	-	-	-	-
SECTM1	ENSG00000141574	0.771909	HT	-	-	-	-	-	-	-	-	-	-	-	-	-	-	-	-	-	-	-	-	-	-	-	-	-	-	-	-	-	-	-	+	-	-
ANKRD33B	ENSG00000164236	0.771563	UC	-	-	-	-	-	-	-	+	-	-	+	-	-	-	-	-	-	-	-	-	-	-	-	-	-	-	-	-	-	-	-	-	-	-
HOXB8	ENSG00000120068	0.771551	RBC	-	-	-	-	-	-	-	-	+	-	-	-	-	-	-	-	-	-	+	-	-	-	-	-	-	-	-	-	-	-	-	-	-	-
LYRM7	ENSG00000186687	0.770838	UC	-	+	-	-	-	-	-	-	-	-	+	-	-	-	-	-	-	-	-	-	-	-	-	-	-	-	-	-	-	-	-	-	-	-
HINT1	ENSG00000169567	0.77082	UC	-	+	-	-	-	-	-	-	-	-	+	-	-	-	-	-	-	-	-	-	-	-	-	-	-	-	-	-	-	-	-	-	-	-
HOXA3	ENSG00000105997	0.770651	T1D	-	+	+	+	-	-	-	-	-	+	-	-	-	-	-	-	-	-	-	-	-	-	-	-	-	-	-	-	-	-	-	+	-	-
CTD-2260A17.2	ENSG00000247121	0.768582	CD	-	+	-	+	-	-	-	-	-	-	-	-	-	-	-	-	-	-	-	-	-	-	-	-	-	-	-	-	-	-	-	-	-	-
PTK6	ENSG00000101213	0.767418	MS	-	-	-	-	-	+	-	-	-	-	-	-	-	-	-	-	-	-	-	-	-	-	-	-	-	-	-	-	-	-	-	-	-	-
MRFAP1	ENSG00000179010	0.767232	HT	-	-	-	-	-	-	-	-	-	-	-	-	-	-	-	-	-	+	-	-	-	-	-	-	-	-	-	-	-	-	-	+	-	-
DHRS13	ENSG00000167536	0.766288	MCH	-	-	-	-	-	-	-	-	-	-	-	-	+	+	+	-	-	-	+	-	-	-	-	-	-	-	-	-	-	-	-	-	-	-
MVP	ENSG00000013364	0.765648	HT	-	+	-	-	-	-	-	-	-	-	-	-	-	-	-	-	-	-	-	-	-	-	-	-	-	-	-	-	-	-	-	+	-	-
OGFOD3	ENSG00000181396	0.765583	HT	-	-	-	-	-	-	-	-	-	-	-	-	-	-	-	-	-	-	-	-	-	-	-	-	-	-	-	-	-	-	-	+	-	-
SPN	ENSG00000197471	0.76556	HT	-	-	-	-	-	-	-	-	-	-	-	-	-	-	-	-	-	-	-	-	-	-	-	-	-	-	-	-	-	-	-	+	-	-
QPRT	ENSG00000103485	0.76556	HT	-	-	-	-	-	-	-	-	-	-	-	-	-	-	-	-	-	-	-	-	-	-	-	-	-	-	-	-	-	-	-	+	-	-
ASPSCR1	ENSG00000169696	0.765541	HT	-	-	-	-	-	-	-	-	-	-	-	-	-	-	-	-	-	-	-	-	-	-	-	-	-	-	-	-	-	-	-	+	-	-
EED	ENSG00000074266	0.765476	HT	-	-	-	-	-	-	-	-	-	-	-	-	-	-	-	-	-	-	-	-	-	-	-	-	-	-	-	-	-	-	-	+	-	-
DPF2	ENSG00000133884	0.763168	HT	-	-	-	-	-	-	-	-	-	-	-	-	-	-	-	-	-	-	-	-	-	-	-	-	-	-	-	-	-	-	-	+	-	-
NLE1	ENSG00000073536	0.762856	PLT	-	-	-	-	-	-	-	-	-	-	-	-	-	-	-	-	+	+	-	-	-	-	-	-	-	-	-	-	-	-	-	-	-	-
FLOT2	ENSG00000132589	0.762801	MCH	-	-	-	-	-	-	-	-	-	-	-	-	+	+	+	-	-	-	+	-	-	-	-	-	-	-	-	-	-	-	-	-	-	-
APOE	ENSG00000130203	0.762394	TG	-	-	-	-	-	+	-	-	-	-	-	-	-	-	-	-	+	-	-	-	-	-	-	-	-	+	+	+	-	-	-	+	-	-
PLOD2	ENSG00000152952	0.761951	PV	-	-	-	-	-	-	-	-	-	-	-	-	-	-	-	-	-	+	-	-	-	-	-	-	-	-	-	-	-	-	-	-	-	-
NYAP1	ENSG00000166924	0.761772	PCV	-	-	-	-	-	-	-	-	-	-	-	-	-	+	-	+	-	-	-	-	-	-	-	-	-	-	-	-	-	-	-	-	-	-
TSC22D4	ENSG00000166925	0.761769	PCV	-	-	-	-	-	-	-	-	-	-	-	-	-	+	-	+	-	-	-	-	-	-	-	-	-	-	-	-	-	-	-	-	-	-
C7orf61	ENSG00000185955	0.761767	PCV	-	-	-	-	-	-	-	-	-	-	-	-	-	+	-	+	-	-	-	-	-	-	-	-	-	-	-	-	-	-	-	-	-	-
CD2AP	ENSG00000198087	0.7615	HT	-	-	-	-	-	-	-	-	-	-	-	-	-	-	-	-	-	-	-	-	-	-	-	-	-	+	-	-	-	-	-	+	-	-
PEX10	ENSG00000157911	0.761497	RA	-	-	-	-	-	-	-	+	-	-	+	-	-	-	-	-	-	-	-	-	-	-	-	-	-	-	-	-	-	-	-	-	-	-
LSM14A	ENSG00000257103	0.761256	BMI	-	-	-	-	-	-	-	-	-	-	-	-	-	-	-	-	-	-	-	+	-	-	-	-	-	-	-	-	-	-	-	-	-	-
ARHGAP27	ENSG00000159314	0.760618	HT	-	-	-	-	-	-	-	-	-	-	-	-	-	-	-	-	-	-	-	-	-	-	-	-	-	-	-	-	+	-	-	+	-	-
TBK1	ENSG00000183735	0.760504	PV	-	-	-	-	-	-	-	-	-	-	-	-	-	-	-	-	+	+	-	-	-	-	-	-	-	-	-	-	-	-	-	-	-	-
PCIF1	ENSG00000100982	0.759523	TG	-	+	-	-	-	-	-	-	-	-	-	-	-	-	-	-	-	-	-	-	-	-	-	-	-	-	-	+	-	-	-	-	-	-
NT5C1B	ENSG00000185013	0.759366	HT	-	-	-	-	-	-	-	-	-	-	-	-	-	-	-	-	-	-	-	-	-	-	-	-	-	-	-	-	-	-	-	+	-	-
SMG6	ENSG00000070366	0.758912	BMI	-	-	-	-	-	-	-	-	-	-	-	-	-	-	-	-	-	-	-	+	-	-	-	-	-	-	-	-	-	-	-	-	-	-
ATXN7L3	ENSG00000087152	0.758784	PLT	-	-	-	-	-	-	-	-	-	-	-	-	-	-	-	-	+	-	-	-	-	-	-	-	-	-	-	-	-	-	-	-	-	-
MAX	ENSG00000125952	0.75855	MCH	-	-	-	-	-	-	-	-	-	-	-	-	+	-	+	-	-	-	-	-	-	-	-	-	-	-	-	-	-	-	-	+	-	-
AC006486.9	ENSG00000268643	0.758338	HT	-	-	-	-	-	-	-	-	-	-	-	-	-	-	-	-	-	-	-	-	-	-	-	-	-	-	-	-	-	-	-	+	-	-
STUB1	ENSG00000103266	0.758202	HT	-	-	-	-	-	-	-	-	-	-	-	-	-	-	-	-	-	-	-	-	-	-	-	-	-	-	-	-	-	-	-	+	-	-
RHBDL1	ENSG00000103269	0.758202	HT	-	-	-	-	-	-	-	-	-	-	-	-	-	-	-	-	-	-	-	-	-	-	-	-	-	-	-	-	-	-	-	+	-	-
JMJD8	ENSG00000161999	0.758202	HT	-	-	-	-	-	-	-	-	-	-	-	-	-	-	-	-	-	-	-	-	-	-	-	-	-	-	-	-	-	-	-	+	-	-
ATP6V1G3	ENSG00000151418	0.757927	T1D	-	-	+	-	-	-	-	-	-	+	-	-	-	-	-	-	-	-	-	-	-	-	-	-	-	-	-	-	-	-	-	-	-	-
LPP	ENSG00000145012	0.757624	GLC_B	+	+	-	-	-	-	-	-	-	-	-	-	-	-	-	-	-	-	-	-	-	+	-	-	-	-	-	-	-	-	-	+	-	-
REST	ENSG00000084093	0.757572	HT	-	-	-	-	-	-	-	-	-	-	-	-	-	-	-	-	-	-	-	-	-	-	-	-	-	-	-	-	-	-	-	+	-	-
CELF3	ENSG00000159409	0.757346	UC	-	+	-	-	-	-	-	-	-	-	+	-	-	-	-	-	-	-	-	-	-	-	-	-	-	-	-	-	-	-	-	-	-	-
CEP55	ENSG00000138180	0.756944	TG	-	-	-	-	-	-	-	-	-	-	-	-	-	-	-	-	-	-	-	-	-	-	-	-	-	-	-	+	-	-	-	-	-	-
PRNT	ENSG00000180259	0.756756	HT	-	-	-	-	-	-	-	-	-	-	-	-	-	-	-	-	-	-	-	-	-	-	-	-	-	-	-	-	-	-	-	+	-	-
APH1B	ENSG00000138613	0.756045	HT	-	-	-	-	-	-	-	-	-	-	-	-	-	-	-	-	-	-	-	-	-	-	-	-	-	-	-	-	-	-	-	+	-	-
ZFR	ENSG00000056097	0.75599	HT	-	-	-	-	-	-	-	-	-	-	-	-	-	-	-	-	-	-	-	-	-	-	-	-	-	-	-	-	-	-	-	+	-	-
AC022498.1	ENSG00000213132	0.755498	GLC_B	-	-	-	-	-	-	-	-	-	-	-	-	-	-	-	-	-	-	-	-	-	+	-	-	-	-	-	-	-	-	-	-	-	-
PADI3	ENSG00000142619	0.754236	HT	-	+	-	-	-	-	-	-	-	-	-	+	-	-	-	-	-	-	-	-	-	-	-	-	-	-	-	-	-	-	-	+	-	-
MXD1	ENSG00000059728	0.754135	HT	-	-	-	-	-	-	-	-	-	-	-	-	-	-	-	-	-	-	-	-	-	-	-	-	-	-	-	-	-	-	-	+	-	-
ATG16L2	ENSG00000168010	0.753498	GLC_B	-	-	-	-	-	-	-	-	-	-	-	-	-	-	-	-	-	-	-	-	+	+	-	-	-	-	-	-	-	-	-	-	-	+
RLF	ENSG00000117000	0.753254	HT	-	-	-	-	-	-	-	-	-	-	-	-	-	-	-	-	-	-	-	-	-	-	-	-	-	-	-	-	-	-	-	+	-	-
PPT1	ENSG00000131238	0.753254	HT	-	-	-	-	-	-	-	-	-	-	-	-	-	-	-	-	-	-	-	-	-	-	-	-	-	-	-	-	-	-	-	+	-	-
BCKDK	ENSG00000103507	0.75322	BMI	-	+	-	-	-	-	-	-	-	-	-	-	-	-	-	-	-	-	-	+	-	-	-	-	-	-	-	-	-	-	-	-	-	-
RARA	ENSG00000131759	0.753129	T1D	-	-	+	-	-	-	-	-	-	+	-	-	-	-	-	-	-	-	-	-	-	-	-	-	-	-	-	-	-	-	-	+	-	-
CSNK1G2	ENSG00000133275	0.75306	BMI	-	-	-	-	-	-	-	-	-	-	-	-	-	-	-	-	-	-	-	+	-	-	-	-	-	-	-	-	-	-	-	-	-	-
MYO1A	ENSG00000166866	0.751941	PLT	-	+	-	-	-	-	-	-	-	-	+	-	-	-	-	-	+	-	-	-	-	-	-	-	-	-	-	-	-	-	-	-	-	-
SECISBP2	ENSG00000187742	0.751811	MS	-	-	-	-	-	+	-	-	-	-	-	-	-	-	-	-	-	-	-	-	-	-	-	-	-	-	-	-	-	-	-	-	-	-
NAPA	ENSG00000105402	0.751642	HT	-	-	-	-	-	-	-	-	-	-	-	-	-	-	-	-	-	-	-	-	-	-	+	-	-	-	-	-	-	-	-	+	-	-
IGF2BP1	ENSG00000159217	0.7514	HT	-	-	-	-	-	-	-	-	-	-	-	-	-	-	-	-	-	-	-	-	-	-	-	-	-	-	-	-	-	-	-	+	-	-
DGKA	ENSG00000065357	0.751373	PLT	+	-	-	-	-	-	-	-	-	-	-	-	-	-	-	-	+	-	-	-	-	-	-	-	-	-	-	-	-	-	-	-	-	-
WIBG	ENSG00000170473	0.751308	PLT	-	-	-	-	-	-	-	-	-	-	-	-	-	-	-	-	+	-	-	-	-	-	-	-	-	-	-	-	-	-	-	-	-	-
ARHGEF25	ENSG00000240771	0.751095	RA	-	+	-	-	-	+	-	+	-	-	+	-	-	-	-	-	-	-	-	-	-	-	-	-	-	-	-	-	-	-	-	-	-	-
FRY	ENSG00000073910	0.751066	HT	-	-	-	-	-	-	-	-	-	-	-	-	-	-	-	-	-	-	-	-	-	-	-	-	-	-	-	-	-	-	-	+	-	-
PIP4K2B	ENSG00000141720	0.751036	HT	-	-	-	-	-	-	-	-	-	-	-	-	-	-	-	-	-	-	-	-	-	-	-	-	-	-	-	-	-	-	-	+	-	-
TMEM114	ENSG00000232258	0.75096	HT	-	-	-	-	-	-	-	-	-	-	-	-	-	-	-	-	-	-	-	-	-	-	-	-	-	-	-	-	-	-	-	+	-	-
DTX3	ENSG00000178498	0.75072	RA	-	+	-	-	-	+	-	+	-	-	+	-	-	-	-	-	-	-	-	-	-	-	-	-	-	-	-	-	-	-	-	-	-	-
SLC26A10	ENSG00000135502	0.750679	RA	-	+	-	-	-	+	-	+	-	-	+	-	-	-	-	-	-	-	-	-	-	-	-	-	-	-	-	-	-	-	-	-	-	-
PA2G4	ENSG00000170515	0.750357	PLT	-	+	-	-	-	-	-	-	-	-	-	-	-	-	-	-	+	-	-	-	-	-	-	-	-	-	-	-	-	-	-	-	-	-
PTPN14	ENSG00000152104	0.750289	HT	-	-	-	-	-	-	-	-	-	-	-	-	-	-	-	-	-	-	-	-	-	-	-	-	-	-	-	-	-	-	-	+	-	-
HOXC5	ENSG00000172789	0.749949	LSBMD	-	-	-	-	-	-	-	-	-	-	-	-	-	-	-	-	-	-	-	-	-	-	-	-	-	-	-	-	-	-	+	-	+	-
RPL41	ENSG00000229117	0.74991	PLT	-	+	-	-	-	-	-	-	-	-	-	-	-	-	-	-	+	-	-	-	-	-	-	-	-	-	-	-	-	-	-	-	-	-
DDC8	ENSG00000178404	0.749773	HB	-	-	-	-	-	-	-	-	-	-	-	+	-	-	-	+	-	-	-	-	-	-	+	-	-	-	-	-	-	-	-	+	-	-
PTGES3	ENSG00000110958	0.749232	PLT	-	-	-	-	-	-	-	-	-	-	-	-	-	-	-	-	+	-	-	-	-	-	-	-	-	-	-	-	-	-	-	-	-	-
ARL5C	ENSG00000141748	0.749107	HT	-	-	-	-	-	-	-	-	-	-	-	-	-	-	-	-	-	-	-	-	-	-	-	-	-	-	-	-	-	-	-	+	-	-
C9orf89	ENSG00000165233	0.748965	HT	-	-	-	-	-	-	-	-	-	-	-	-	-	-	-	-	-	-	-	-	-	-	-	-	-	-	-	-	-	-	-	+	-	-
TEDDM1	ENSG00000203730	0.748253	PBC	-	-	+	-	-	-	+	-	-	-	-	-	-	-	-	-	-	-	-	-	-	-	+	-	-	-	-	-	-	-	-	-	-	-
HBCBP	ENSG00000268162	0.748173	PLT	-	+	-	-	-	-	-	-	-	-	-	-	-	-	-	-	+	-	-	-	-	-	-	-	-	-	-	-	-	-	-	-	-	-
GPR182	ENSG00000166856	0.748173	PLT	-	+	-	-	-	-	-	-	-	-	-	-	-	-	-	-	+	-	-	-	-	-	-	-	-	-	-	-	-	-	-	-	-	-
INHBC	ENSG00000175189	0.747814	PLT	-	-	-	-	-	-	-	+	-	-	+	-	-	-	-	-	+	-	-	-	-	-	-	-	-	-	-	-	-	-	-	-	-	-
R3HDM2	ENSG00000179912	0.747802	PLT	-	-	-	-	-	-	-	+	-	-	+	-	-	-	-	-	+	-	-	-	-	-	-	-	-	-	-	-	-	-	-	-	-	-
PRDM8	ENSG00000152784	0.747365	RA	-	-	-	-	-	-	-	+	-	-	-	-	-	-	-	-	-	-	-	-	-	-	-	-	-	-	-	-	-	-	-	-	-	-
TMC6	ENSG00000141524	0.747293	HB	-	-	-	-	-	-	-	-	-	-	-	+	-	-	-	+	-	-	-	-	-	-	+	-	-	-	-	-	-	-	-	+	-	-
TMC8	ENSG00000167895	0.747282	HB	-	-	-	-	-	-	-	-	-	-	-	+	-	-	-	+	-	-	-	-	-	-	+	-	-	-	-	-	-	-	-	+	-	-
DNAJC1	ENSG00000136770	0.747269	HT	-	-	-	-	-	-	-	-	-	-	-	-	-	-	-	-	-	-	-	-	-	-	-	-	-	-	-	-	-	-	-	+	-	-
TAC3	ENSG00000166863	0.74693	PLT	-	+	-	-	-	-	-	-	-	-	+	-	-	-	-	-	+	-	-	-	-	-	-	-	-	-	-	-	-	-	-	-	-	-
SUSD3	ENSG00000157303	0.746661	HT	-	-	-	-	-	-	-	-	-	-	-	-	-	-	-	-	-	-	-	-	-	-	-	-	-	-	-	-	-	-	-	+	-	-
CHMP3	ENSG00000115561	0.746472	MCH	-	-	-	-	-	-	-	-	-	-	-	-	+	-	+	-	-	-	-	-	-	-	-	-	-	-	-	-	-	-	-	-	-	-
PDCD1LG2	ENSG00000197646	0.746443	CEL	-	-	+	-	+	-	-	-	-	-	-	-	-	-	-	-	+	-	-	-	-	-	-	-	-	-	-	-	-	-	-	-	-	-
C15orf39	ENSG00000167173	0.745795	MCV	-	+	-	-	+	-	-	-	-	-	-	-	-	-	+	-	-	-	-	-	-	-	-	-	-	-	-	-	-	-	-	-	-	-
GALNT14	ENSG00000158089	0.745536	PBC	-	-	+	-	-	-	+	-	-	-	-	-	-	-	-	-	-	-	-	-	-	-	-	-	-	-	-	-	-	-	-	-	-	-
SLC25A47	ENSG00000140107	0.745051	T1D	-	-	+	-	-	-	-	-	-	+	-	-	-	-	-	-	-	-	-	-	-	-	-	-	-	-	-	-	-	-	-	-	-	-
RPL23A	ENSG00000198242	0.742942	MCH	-	-	-	-	-	-	-	-	-	-	-	-	+	+	+	-	-	-	+	-	-	-	-	-	-	-	-	-	-	-	-	-	-	-
CCL7	ENSG00000108688	0.7429	CD	+	+	-	+	-	-	-	-	-	-	-	-	-	-	-	-	-	-	-	-	-	-	-	-	-	-	-	-	-	-	-	-	-	-
NEK8	ENSG00000160602	0.742807	MCH	-	-	-	-	-	-	-	-	-	-	-	-	+	+	+	-	-	-	+	-	-	-	-	-	-	-	-	-	-	-	-	-	-	-
TLCD1	ENSG00000160606	0.742807	MCH	-	-	-	-	-	-	-	-	-	-	-	-	+	+	+	-	-	-	+	-	-	-	-	-	-	-	-	-	-	-	-	-	-	-
ADAM19	ENSG00000135074	0.742717	HT	-	-	-	-	-	-	-	-	-	-	-	-	-	-	-	-	-	-	-	-	-	-	-	-	-	-	-	-	-	-	-	+	-	-
CDK5R1	ENSG00000176749	0.742209	PBC	-	-	+	-	-	-	+	-	-	-	-	-	-	-	-	-	-	-	-	-	-	-	-	-	-	-	-	-	-	-	-	-	-	-
ACTR8	ENSG00000113812	0.741906	HT	-	-	-	+	-	-	-	-	-	-	-	-	-	-	-	-	-	-	-	-	-	-	-	-	-	-	-	-	-	-	-	+	-	-
MINK1	ENSG00000141503	0.741905	UC	-	+	-	-	-	-	-	-	-	-	+	-	-	-	-	-	+	-	-	-	-	-	-	-	-	-	-	-	-	-	-	-	-	-
C11orf40	ENSG00000171987	0.741135	UC	-	-	-	-	-	-	-	-	-	-	+	-	-	-	-	-	-	-	-	-	-	-	-	-	-	-	-	-	-	-	-	-	-	-
2009-03-01	ENSG00000139266	0.740764	PLT	-	+	-	-	-	-	-	-	-	-	+	-	-	-	-	-	+	-	-	-	-	-	-	-	-	-	-	-	-	-	-	-	-	-
CEACAM21	ENSG00000007129	0.740326	HT	-	-	-	-	-	-	-	-	-	-	-	-	-	-	-	-	-	-	-	-	-	-	-	-	-	-	-	-	-	-	-	+	-	-
AAMP	ENSG00000127837	0.740312	UC	+	+	-	-	-	-	-	-	-	-	+	-	-	-	-	-	-	-	-	+	-	-	-	-	-	-	-	-	-	-	-	+	-	-
IL12A	ENSG00000168811	0.740004	CEL	+	+	-	-	+	-	-	-	-	-	-	-	-	-	-	-	-	-	-	-	-	-	-	-	-	-	-	-	-	-	-	-	-	-
KBTBD2	ENSG00000170852	0.739876	HT	-	-	-	-	-	-	-	-	-	-	-	-	-	-	-	-	-	-	-	-	-	-	-	-	-	-	-	-	-	-	-	+	-	-
OS9	ENSG00000135506	0.739344	PLT	-	+	+	-	-	-	-	+	-	-	+	-	-	-	-	-	+	-	-	-	-	-	-	-	-	-	-	-	-	-	-	-	-	-
ZGLP1	ENSG00000220201	0.739304	HT	-	+	-	+	-	-	-	-	-	-	-	-	-	-	-	-	-	-	-	-	-	-	-	-	-	-	-	-	-	-	-	+	-	-
CTD-2369P2.12	ENSG00000267303	0.739303	HT	-	+	+	-	-	-	-	+	-	-	-	-	-	-	-	-	-	-	-	-	-	-	-	-	-	-	-	-	-	-	-	+	-	-
CTD-2369P2.10	ENSG00000167807	0.739303	HT	-	+	-	-	-	-	-	-	-	-	-	-	-	-	-	-	-	-	-	-	-	-	-	-	-	-	-	-	-	-	-	+	-	-
FDX1L	ENSG00000267673	0.739303	HT	-	+	-	-	-	-	-	-	-	-	-	-	-	-	-	-	-	-	-	-	-	-	-	-	-	-	-	-	-	-	-	+	-	-
ICAM5	ENSG00000105376	0.739302	HT	-	+	-	+	-	-	-	-	-	-	-	-	-	-	-	-	-	-	-	-	-	-	-	-	-	-	-	-	-	-	-	+	-	-
CYP27B1	ENSG00000111012	0.73928	PLT	+	+	-	-	-	-	-	-	-	-	-	-	-	-	-	-	+	-	-	-	-	-	-	-	-	-	-	-	-	-	-	-	-	-
KCNN4	ENSG00000104783	0.739237	HT	-	-	-	-	-	-	-	-	-	-	-	-	-	+	-	-	-	-	-	-	-	-	-	-	-	-	-	-	-	-	-	+	-	-
AGAP2	ENSG00000135439	0.739127	PLT	+	+	+	-	-	-	-	+	-	+	+	-	-	-	-	-	+	-	-	-	-	-	-	-	-	-	-	-	-	-	-	-	-	-
METTL21B	ENSG00000123427	0.738906	PLT	-	+	-	-	-	-	-	-	-	-	-	-	-	-	-	-	+	-	-	-	-	-	-	-	-	-	-	-	-	-	-	-	-	-
METTL1	ENSG00000037897	0.738904	PLT	+	+	-	-	-	-	-	-	-	-	-	-	-	-	-	-	+	-	-	-	-	-	-	-	-	-	-	-	-	-	-	-	-	-
ZFP69B	ENSG00000187801	0.738864	HT	-	-	-	-	-	-	-	-	-	-	-	-	-	-	-	-	-	-	-	-	-	-	-	-	-	-	-	-	-	-	-	+	-	-
RP11-571M6.15	ENSG00000257921	0.738799	PLT	-	+	-	-	-	-	-	-	-	-	-	-	-	-	-	-	+	-	-	-	-	-	-	-	-	-	-	-	-	-	-	-	-	-
XRCC6BP1	ENSG00000166896	0.73867	PLT	-	+	-	-	-	-	-	-	-	-	-	-	-	-	-	-	+	-	-	-	-	-	-	-	-	-	-	-	-	-	-	-	-	-
TBC1D30	ENSG00000111490	0.738572	PV	-	-	-	-	-	-	-	-	-	-	-	-	-	-	-	-	+	+	-	-	-	-	-	-	-	-	-	-	-	-	-	-	-	-
SKIL	ENSG00000136603	0.738383	CEL	-	-	+	-	+	+	-	-	-	-	-	-	-	-	-	-	-	-	-	-	-	-	-	-	-	-	-	-	-	-	-	-	-	-
MARS	ENSG00000166986	0.738321	PLT	-	-	-	-	-	-	-	-	-	-	+	-	-	-	-	-	+	-	-	-	-	-	-	-	-	-	-	-	-	-	-	-	-	-
TSPAN31	ENSG00000135452	0.738318	PLT	-	+	-	-	-	-	-	+	-	+	+	-	-	-	-	-	+	-	-	-	-	-	-	-	-	-	-	-	-	-	-	-	-	-
HBS1L	ENSG00000112339	0.737928	PCV	-	-	-	-	-	-	-	-	-	-	-	+	-	-	+	+	-	-	+	-	-	-	-	-	-	-	-	-	-	-	-	-	-	-
ARHGAP9	ENSG00000123329	0.737849	PLT	-	-	-	-	-	-	-	-	-	-	+	-	-	-	-	-	+	-	-	-	-	-	-	-	-	-	-	-	-	-	-	-	-	-
CHRNE	ENSG00000108556	0.737716	UC	-	-	-	-	-	-	-	-	-	-	+	-	-	-	-	-	+	-	-	-	-	-	-	-	-	-	-	-	-	-	-	-	-	-
SYTL2	ENSG00000137501	0.737692	HT	-	-	-	-	-	-	-	-	-	-	-	-	-	-	-	-	-	-	-	-	-	-	-	-	-	-	-	-	-	-	-	+	-	-
IL12B	ENSG00000113302	0.737612	MS	+	+	+	-	-	+	-	-	-	-	-	-	-	-	-	-	-	-	-	-	-	-	-	-	-	-	-	-	-	-	-	-	-	-
C17orf107	ENSG00000205710	0.737334	UC	-	-	-	-	-	-	-	-	-	-	+	-	-	-	-	-	+	-	-	-	-	-	-	-	-	-	-	-	-	-	-	-	-	-
ING3	ENSG00000071243	0.737091	FNBMD	-	-	-	-	-	-	-	-	-	-	-	-	-	-	-	-	-	-	-	-	-	-	-	-	-	-	-	-	-	-	+	-	+	-
HAUS8	ENSG00000131351	0.737053	HT	-	-	-	-	-	-	-	-	-	-	-	-	-	-	-	-	-	-	-	-	-	-	-	-	-	-	-	-	-	-	-	+	-	-
SPIDR	ENSG00000164808	0.73664	RBC	-	-	-	-	-	-	-	-	-	-	-	-	-	-	-	-	-	-	+	-	-	-	-	-	-	-	-	-	-	-	-	-	-	-
TMEM230	ENSG00000089063	0.736542	HT	-	-	-	-	-	-	-	-	-	-	-	-	+	-	-	-	-	-	-	-	-	-	-	-	-	-	-	-	-	-	-	+	-	-
ESYT1	ENSG00000139641	0.736537	PLT	-	+	-	-	-	-	-	-	-	-	-	-	-	-	-	-	+	-	-	-	-	-	-	-	-	-	-	-	-	-	-	+	-	-
ZC3H10	ENSG00000135482	0.736527	PLT	-	+	-	-	-	-	-	-	-	-	-	-	-	-	-	-	+	-	-	-	-	-	-	-	-	-	-	-	-	-	-	+	-	-
ELP5	ENSG00000170291	0.736278	HT	-	-	-	-	-	-	-	-	-	-	-	+	-	-	-	-	-	-	-	-	-	-	-	-	-	-	-	-	-	-	-	+	-	-
NDUFA4L2	ENSG00000185633	0.736263	PLT	-	-	-	-	-	-	-	-	-	-	+	-	-	-	-	-	+	-	-	-	-	-	-	-	-	-	-	-	-	-	-	-	-	-
FIGNL1	ENSG00000132436	0.736097	SLE	+	+	-	-	-	-	-	-	+	-	-	-	-	-	-	-	-	-	+	-	-	-	-	-	-	-	-	-	-	-	-	-	-	-
CNPY2	ENSG00000257727	0.735788	PLT	-	+	-	-	-	-	-	-	-	-	-	-	-	-	-	-	+	-	-	-	-	-	-	-	-	-	-	-	-	-	-	-	-	-
RP11-977G19.10	ENSG00000144785	0.735788	PLT	-	+	-	-	-	-	-	-	-	-	-	-	-	-	-	-	+	-	-	-	-	-	-	-	-	-	-	-	-	-	-	-	-	-
CLDN7	ENSG00000181885	0.735485	HT	-	-	-	-	-	-	-	-	-	-	-	+	-	-	-	-	-	-	-	-	-	-	-	-	-	-	-	-	-	-	-	+	-	-
RP1-4G17.5	ENSG00000262302	0.735485	HT	-	-	-	-	-	-	-	-	-	-	-	+	-	-	-	-	-	-	-	-	-	-	-	-	-	-	-	-	-	-	-	+	-	-
CEBPD	ENSG00000221869	0.735449	RBC	-	-	-	-	-	-	-	-	-	-	-	-	-	-	-	-	-	-	+	-	-	-	-	-	-	-	-	-	-	-	-	-	-	-
CDKN2C	ENSG00000123080	0.735205	HT	-	-	-	-	-	-	-	-	-	-	-	-	-	-	-	-	-	-	-	-	-	-	-	-	-	-	-	-	-	-	-	+	-	-
HOOK1	ENSG00000134709	0.735113	CEL	-	-	+	-	+	-	-	-	-	-	-	-	-	-	-	-	-	-	-	-	-	-	-	-	-	-	-	-	-	-	-	-	-	-
NUDT19	ENSG00000213965	0.734974	MCV	-	-	-	-	-	-	-	-	-	-	-	-	-	-	+	-	-	-	-	-	-	-	-	-	-	-	-	-	-	-	-	-	-	-
KRCC1	ENSG00000172086	0.73484	MCH	-	-	-	-	-	-	-	-	-	-	-	-	+	-	+	-	-	-	-	-	-	-	-	-	-	-	-	-	-	-	-	+	-	-
PUF60	ENSG00000179950	0.73446	PLT	-	-	-	-	-	-	-	-	-	-	-	-	-	-	-	-	+	-	-	-	-	-	-	-	-	+	-	-	-	-	-	-	-	-
NRBP2	ENSG00000185189	0.734335	PLT	-	-	-	-	-	-	-	-	-	-	-	-	-	-	-	-	+	-	-	-	-	-	-	-	-	+	-	-	-	-	-	-	-	-
SMCO4	ENSG00000166002	0.733622	T2D	-	-	-	-	-	-	-	-	-	-	-	-	-	-	-	-	-	-	-	-	-	-	-	-	-	-	-	-	-	-	-	-	-	+
CTTNBP2NL	ENSG00000143079	0.732665	HT	-	-	-	-	-	-	-	-	-	-	-	-	-	-	-	-	-	-	-	-	-	-	-	-	-	-	-	-	+	+	-	+	-	-
SOST	ENSG00000167941	0.732531	LSBMD	-	-	-	-	-	-	-	-	-	-	-	-	-	-	-	-	-	-	-	-	-	-	-	-	-	-	-	-	-	-	+	-	+	-
MTRR	ENSG00000124275	0.732445	UC	-	-	-	-	-	-	-	-	-	-	+	-	-	-	-	-	-	-	-	-	-	-	-	-	-	-	-	-	-	-	-	-	-	-
FASTKD3	ENSG00000124279	0.732343	UC	-	-	-	-	-	-	-	-	-	-	+	-	-	-	-	-	-	-	-	-	-	-	-	-	-	-	-	-	-	-	-	-	-	-
PSMD5	ENSG00000095261	0.732118	RA	-	+	+	-	-	-	-	+	-	-	-	-	-	-	-	-	-	-	-	-	-	-	-	-	-	-	-	-	-	-	-	-	+	-
EVX1	ENSG00000106038	0.732055	HT	-	+	-	-	-	-	-	-	-	-	-	-	-	-	-	-	-	-	-	-	-	-	-	-	-	-	-	-	-	-	-	+	-	-
NABP1	ENSG00000173559	0.731882	RA	-	-	+	-	-	-	-	+	-	-	-	-	-	-	-	-	-	-	-	-	-	-	-	-	-	-	-	-	-	-	-	-	-	-
FN1	ENSG00000115414	0.73169	HT	-	-	-	-	-	-	-	-	-	-	-	-	-	-	-	-	-	-	-	-	-	-	-	-	-	-	-	-	-	-	-	+	-	-
NEK10	ENSG00000163491	0.731315	RA	-	-	-	-	-	-	-	+	-	-	-	-	-	-	-	-	-	-	-	-	-	-	-	-	-	-	-	-	-	+	-	+	-	-
ITK	ENSG00000113263	0.731208	HT	-	-	-	-	-	-	-	-	-	-	-	-	-	-	-	-	-	-	-	-	-	-	-	-	-	-	-	-	-	-	-	+	-	-
PRIM2	ENSG00000146143	0.731088	HT	-	-	-	-	-	-	-	-	-	-	-	-	-	-	-	-	-	-	-	-	-	-	-	-	-	-	-	-	-	-	-	+	-	-
EIF1AD	ENSG00000175376	0.730977	LSBMD	-	+	-	-	-	-	-	-	-	-	-	-	-	-	-	-	-	-	-	-	-	-	-	-	-	-	-	-	-	-	-	-	+	-
BANF1	ENSG00000175334	0.730974	LSBMD	-	+	-	-	-	-	-	-	-	-	-	-	-	-	-	-	-	-	-	-	-	-	-	-	-	-	-	-	-	-	-	-	+	-
CST6	ENSG00000175315	0.730967	LSBMD	-	+	-	-	-	-	-	-	-	-	-	-	-	-	-	-	-	-	-	-	-	-	-	-	-	-	-	-	-	-	-	-	+	-
EPPK1	ENSG00000227184	0.730833	PLT	-	-	-	-	-	-	-	-	-	-	-	-	-	-	-	-	+	-	-	-	-	-	-	-	-	-	-	-	-	-	-	-	-	-
ZNF669	ENSG00000188295	0.730796	PV	-	-	-	-	-	-	-	-	-	-	-	-	-	-	-	-	-	+	-	-	-	-	-	-	-	-	-	-	-	-	-	-	-	-
TOPBP1	ENSG00000163781	0.730322	TC	-	-	-	-	-	-	-	-	-	-	-	-	-	-	-	-	-	-	-	-	-	-	-	-	-	+	+	-	-	-	-	-	-	-
SPATA7	ENSG00000042317	0.729872	CD	-	-	-	+	-	+	+	-	-	-	-	-	-	-	-	-	-	-	-	-	-	-	-	-	-	-	-	-	-	-	-	-	-	-
SNRNP48	ENSG00000168566	0.729682	T2D	-	-	-	-	-	-	-	-	-	-	-	-	-	-	-	-	-	-	-	-	-	-	-	-	-	-	-	-	-	-	-	-	-	+
RASSF2	ENSG00000101265	0.729215	HT	-	-	-	-	-	-	-	-	-	-	-	-	-	-	-	-	-	-	-	-	-	-	-	-	-	-	-	-	-	-	-	+	-	-
PNKD	ENSG00000127838	0.728727	BMI	+	+	-	-	-	-	-	-	-	-	+	-	-	-	-	-	-	-	-	+	-	-	-	-	-	-	-	-	-	-	-	+	-	-
ZMIZ1	ENSG00000108175	0.728318	RBC	+	+	-	-	-	-	-	-	-	-	-	-	+	-	-	-	-	-	+	-	-	-	-	-	-	-	-	-	-	-	-	-	-	-
MAFB	ENSG00000204103	0.728272	TC	-	-	-	-	-	-	-	-	-	-	-	-	-	-	-	-	-	-	-	-	-	-	-	-	-	-	+	-	-	-	-	+	-	-
ZNF267	ENSG00000185947	0.727812	BMI	-	-	-	-	-	-	-	-	-	-	-	-	-	-	-	-	-	-	-	+	-	-	-	-	-	-	-	-	-	-	-	-	-	-
TTC34	ENSG00000215912	0.727731	RA	+	+	-	-	-	-	-	+	-	-	-	-	-	-	-	-	-	-	-	-	-	-	-	-	-	-	-	-	-	-	-	-	-	-
ANKMY1	ENSG00000144504	0.727613	PV	-	-	-	-	-	-	-	-	-	-	-	-	-	-	-	-	-	+	-	-	-	-	-	-	-	-	-	-	-	-	-	-	-	-
DUSP28	ENSG00000188542	0.727276	PV	-	-	-	-	-	-	-	-	-	-	-	-	-	-	-	-	-	+	-	-	-	-	-	-	-	-	-	-	-	-	-	-	-	-
RBM19	ENSG00000122965	0.727231	PCV	-	-	-	-	-	-	-	-	-	-	-	-	-	-	-	+	-	-	-	-	-	-	-	-	-	-	-	-	-	-	-	-	-	-
HOXB3	ENSG00000120093	0.726635	RBC	-	-	-	-	-	-	-	-	+	-	-	-	-	-	-	-	-	-	+	-	-	-	-	-	-	-	-	-	-	-	-	-	-	-
IL1RL1	ENSG00000115602	0.72643	CD	+	+	+	+	+	-	-	-	-	-	-	-	-	-	-	-	-	-	-	-	-	-	-	-	-	-	-	-	-	-	-	-	-	-
UBLCP1	ENSG00000164332	0.726357	PV	-	+	-	-	-	-	-	-	-	-	-	-	-	-	-	-	-	+	-	-	-	-	-	-	-	-	-	-	-	-	-	+	-	-
CXCR5	ENSG00000160683	0.726255	RA	+	+	-	-	-	+	-	+	-	-	-	-	-	-	-	-	-	-	-	-	-	-	-	-	-	-	-	-	-	-	-	+	-	-
AHCYL1	ENSG00000168710	0.726108	BMI	-	-	-	-	-	-	-	-	-	-	-	-	-	-	-	-	-	-	-	+	-	-	-	-	-	-	-	-	-	-	-	-	-	-
PRR5L	ENSG00000135362	0.725311	RA	+	+	+	-	-	-	-	+	-	-	-	-	-	-	-	-	-	-	-	-	-	-	-	-	-	-	-	-	-	-	-	-	-	-
MED7	ENSG00000155868	0.724928	HT	-	-	-	-	-	-	-	-	-	-	-	-	-	-	-	-	-	-	-	-	-	-	-	-	-	-	-	-	-	-	-	+	-	-
HM13	ENSG00000101294	0.724747	BP_S	-	-	-	-	-	-	-	-	-	-	-	-	-	-	-	-	-	-	-	-	-	-	-	-	-	-	-	-	-	+	-	-	-	-
DNAJC5	ENSG00000101152	0.724695	MS	-	-	-	-	-	+	-	-	-	-	-	-	-	-	-	-	-	-	-	-	-	-	-	-	-	-	-	-	-	-	-	-	-	-
SMG9	ENSG00000105771	0.72415	HT	-	-	-	-	-	-	-	-	-	-	-	-	-	+	-	-	-	-	-	-	-	-	-	-	-	-	-	-	-	-	-	+	-	-
PELP1	ENSG00000141456	0.723974	UC	-	-	-	-	-	-	-	-	-	-	+	-	-	-	-	-	+	-	-	-	-	-	-	-	-	-	-	-	-	-	-	-	-	-
GAN	ENSG00000261609	0.723378	PBC	-	-	+	-	-	-	+	-	+	-	-	-	-	-	-	-	-	-	-	-	-	-	-	-	-	-	-	-	-	-	-	-	-	-
AP001885.1	ENSG00000179038	0.723368	HT	-	-	-	-	-	-	-	-	-	-	-	-	-	-	-	-	-	-	-	-	-	-	-	-	-	-	-	-	-	-	-	+	-	-
ADRBK1	ENSG00000173020	0.723366	HT	-	-	-	-	-	-	-	-	-	-	-	-	-	-	+	-	-	-	-	-	-	-	-	-	-	-	-	-	-	-	-	+	-	-
ANKRD13D	ENSG00000172932	0.723366	HT	-	-	-	-	-	-	-	-	-	-	-	-	-	-	+	-	-	-	-	-	-	-	-	-	-	-	-	-	-	-	-	+	-	-
AIP	ENSG00000110711	0.723366	HT	-	-	-	-	-	-	-	-	-	-	-	-	-	-	-	-	-	-	-	-	-	-	-	-	-	-	-	-	-	-	-	+	-	-
PITPNM1	ENSG00000110697	0.723366	HT	-	-	-	-	-	-	-	-	-	-	-	-	-	-	-	-	-	-	-	-	-	-	-	-	-	-	-	-	-	-	-	+	-	-
CDK2AP2	ENSG00000167797	0.723366	HT	-	-	-	-	-	-	-	-	-	-	-	-	-	-	-	-	-	-	-	-	-	-	-	-	-	-	-	-	-	-	-	+	-	-
CLCF1	ENSG00000175505	0.723366	HT	-	-	-	-	-	-	-	-	-	-	-	-	-	-	-	-	-	-	-	-	-	-	-	-	-	-	-	-	-	-	-	+	-	-
GSTP1	ENSG00000084207	0.723366	HT	-	-	-	-	-	-	-	-	-	-	-	-	-	-	-	-	-	-	-	-	-	-	-	-	-	-	-	-	-	-	-	+	-	-
C16orf72	ENSG00000182831	0.723225	HT	-	-	-	-	-	-	-	-	-	-	-	-	-	-	-	-	-	-	-	-	-	-	-	-	-	-	-	-	-	-	-	+	-	-
TOMM40	ENSG00000130204	0.722758	BMI	-	-	-	-	-	-	-	-	-	-	-	-	-	-	-	-	-	-	-	+	-	-	-	-	-	-	-	-	-	-	-	-	-	-
SKI	ENSG00000157933	0.722332	RA	-	-	-	-	-	-	-	+	-	-	-	-	-	-	-	-	-	-	-	-	-	-	-	-	-	-	-	-	-	-	-	-	-	-
ARRB2	ENSG00000141480	0.722076	UC	-	-	-	-	-	-	-	-	-	-	+	-	-	-	-	-	+	-	-	-	-	-	-	-	-	-	-	-	-	-	-	-	-	-
NRXN2	ENSG00000110076	0.72162	CD	-	-	-	+	-	-	+	-	-	-	-	-	-	-	-	-	-	-	-	-	-	-	-	-	-	-	-	-	-	-	-	-	-	-
ARAP3	ENSG00000120318	0.721116	MS	-	-	-	-	-	+	-	-	-	-	-	-	-	-	-	-	-	-	-	-	-	-	-	-	-	-	-	-	-	-	-	-	-	-
NAB1	ENSG00000138386	0.721107	SLE	-	-	-	-	-	-	-	-	+	-	-	-	-	-	-	-	-	-	-	-	-	-	-	-	-	-	-	-	-	-	-	-	-	-
KIAA1279	ENSG00000198954	0.721022	MCV	-	-	-	-	-	-	-	-	-	-	-	-	-	-	+	-	-	-	-	-	-	-	-	-	-	-	-	-	-	-	-	-	-	-
C1QTNF6	ENSG00000133466	0.719909	T1D	+	+	+	-	-	-	-	-	-	+	-	-	+	-	-	-	-	-	-	-	-	-	-	-	-	-	-	-	-	-	-	-	-	-
FOXL1	ENSG00000176678	0.71968	HT	-	-	-	-	-	-	-	-	-	-	-	-	-	-	-	-	-	-	-	-	-	-	-	-	-	-	-	-	-	-	-	+	-	-
CXCL12	ENSG00000107562	0.719408	RBC	-	-	-	-	-	-	-	-	-	-	-	-	-	-	-	-	-	-	+	-	-	-	-	-	-	-	-	-	-	-	-	-	-	-
TTC32	ENSG00000183891	0.71927	HT	-	-	-	-	-	-	-	-	-	-	-	-	-	-	-	-	-	-	-	-	-	-	-	-	-	-	-	-	-	-	-	+	-	-
HOXA11	ENSG00000005073	0.71904	HT	-	+	-	-	-	-	-	-	-	-	-	-	-	-	-	-	-	-	-	-	-	-	-	-	-	-	-	-	-	-	-	+	-	-
GOLPH3	ENSG00000113384	0.719021	HT	-	-	-	-	-	-	-	-	-	-	-	-	-	-	-	-	-	-	-	-	-	-	-	-	-	-	-	-	-	-	-	+	-	-
PLEKHO1	ENSG00000023902	0.718837	HT	-	-	-	-	-	-	-	-	-	-	-	-	-	-	-	-	-	-	-	-	-	-	-	-	-	-	-	-	-	-	-	+	-	-
VPS45	ENSG00000136631	0.718711	HT	-	-	-	-	-	-	-	-	-	-	-	-	-	-	-	-	-	-	-	-	-	-	-	-	-	-	-	-	-	-	-	+	-	-
LYPD3	ENSG00000124466	0.718401	HT	-	-	-	-	-	-	-	-	-	-	-	-	-	+	-	-	-	-	-	-	-	-	-	-	-	-	-	-	-	-	-	+	-	-
CENPF	ENSG00000117724	0.717231	HT	-	-	-	-	-	-	-	-	-	-	-	-	-	-	-	-	-	-	-	-	-	-	-	-	-	-	-	-	-	-	-	+	-	-
MYLIP	ENSG00000007944	0.71698	TC	-	-	-	-	-	-	-	-	-	-	-	-	-	-	-	-	-	-	-	-	-	-	-	-	-	+	+	-	-	-	-	-	-	-
GNS	ENSG00000135677	0.716873	PV	-	-	-	-	-	-	-	-	-	-	-	-	-	-	-	-	+	+	-	-	-	-	-	-	-	-	-	-	-	-	-	-	-	-
ATXN1	ENSG00000124788	0.71681	TC	-	-	-	-	-	-	-	-	+	-	-	-	-	-	-	-	-	-	-	-	-	-	-	-	-	+	+	-	-	-	-	-	-	-
CD40	ENSG00000101017	0.7167	RA	+	+	+	-	-	-	-	+	-	-	-	-	-	-	-	-	-	-	-	-	-	-	-	-	-	-	-	-	-	-	-	-	-	-
LONRF1	ENSG00000154359	0.71579	SLE	-	-	-	-	-	-	-	-	+	-	-	-	-	-	-	-	-	-	-	-	-	-	-	-	-	-	-	-	-	-	-	+	-	-
USF2	ENSG00000105698	0.715381	PLT	-	-	-	-	-	-	-	-	-	-	-	-	-	-	-	-	+	-	-	-	-	-	-	-	-	-	-	-	-	-	-	-	-	-
ZNF512B	ENSG00000196700	0.714697	MS	-	-	-	-	-	+	-	-	-	-	-	-	-	-	-	-	-	-	-	-	-	-	-	-	-	-	-	-	-	-	-	-	-	-
CYP26A1	ENSG00000095596	0.714682	TG	-	-	-	-	-	-	-	-	-	-	-	-	-	-	-	-	-	-	-	-	-	-	-	-	-	-	-	+	-	-	-	-	-	-
SAMD10	ENSG00000130590	0.714492	MS	-	-	-	-	-	+	-	-	-	-	-	-	-	-	-	-	-	-	-	-	-	-	-	-	-	-	-	-	-	-	-	-	-	-
PRPF6	ENSG00000101161	0.714476	MS	-	-	-	-	-	+	-	-	-	-	-	-	-	-	-	-	-	-	-	-	-	-	-	-	-	-	-	-	-	-	-	-	-	-
DUSP16	ENSG00000111266	0.714139	HT	-	+	-	-	-	-	-	-	-	-	-	-	-	-	-	-	-	-	-	-	-	-	-	-	-	-	-	-	-	-	-	+	-	-
NOL8	ENSG00000198000	0.713892	HT	-	-	-	-	-	-	-	-	-	-	-	-	-	-	-	-	-	-	-	-	-	-	-	-	-	-	-	-	-	-	-	+	-	-
SRR	ENSG00000167720	0.713721	BMI	-	-	-	-	-	-	-	-	-	-	-	-	-	-	-	-	-	-	-	+	-	-	-	-	-	-	-	-	-	-	-	-	-	-
THNSL2	ENSG00000144115	0.713214	MCH	-	-	-	-	-	-	-	-	-	-	-	-	+	-	+	-	-	-	-	-	-	-	-	-	-	-	-	-	-	-	-	-	-	-
SH3BP5L	ENSG00000175137	0.712983	PLT	-	-	-	-	-	-	-	-	-	-	-	-	-	-	-	-	+	-	-	-	+	+	-	-	-	-	-	-	-	-	-	-	-	-
GRB10	ENSG00000106070	0.712877	T1D	-	+	+	-	-	-	-	-	-	+	-	-	-	-	-	-	-	-	-	-	-	-	-	-	-	-	-	-	-	-	-	-	-	-
UNC45B	ENSG00000141161	0.712643	PLT	-	-	-	-	-	-	-	-	-	-	-	-	-	-	-	-	+	+	-	-	-	-	-	-	-	-	-	-	-	-	-	-	-	-
AGFG1	ENSG00000173744	0.712243	UC	-	-	-	-	-	-	-	-	-	-	+	-	-	-	-	-	-	-	-	-	-	-	-	-	-	-	-	-	-	-	-	-	-	-
SHFM1	ENSG00000127922	0.712054	HT	-	-	-	-	-	-	-	-	-	-	-	-	-	-	-	-	-	-	-	-	-	-	-	-	-	-	-	-	-	-	-	+	-	-
NPHP4	ENSG00000131697	0.711501	RA	-	-	-	-	-	-	-	+	-	-	-	-	-	-	+	-	-	-	-	-	-	-	-	-	-	-	-	-	-	-	-	-	-	-
TBX3	ENSG00000135111	0.711456	PCV	-	-	-	-	-	-	-	-	-	-	-	-	-	-	-	+	-	-	-	-	-	-	-	-	-	-	-	-	-	-	-	-	-	-
KCNAB2	ENSG00000069424	0.711405	RA	-	-	-	-	-	-	-	+	-	-	-	-	-	-	+	-	-	-	-	-	-	-	-	-	-	-	-	-	-	-	-	-	-	-
IL18R1	ENSG00000115604	0.7112	CD	+	+	-	+	+	-	-	-	-	-	-	-	-	-	-	-	-	-	-	-	-	-	-	-	-	-	-	-	-	-	-	-	-	-
PRKCH	ENSG00000027075	0.711066	HT	+	+	-	-	-	-	-	-	-	-	-	-	-	-	-	-	-	-	-	-	-	-	-	-	-	-	-	-	-	-	-	+	-	-
TNFRSF14	ENSG00000157873	0.710856	RA	+	+	-	-	-	-	-	+	-	-	+	-	-	-	-	-	-	-	-	-	-	-	-	-	-	-	-	-	-	-	-	-	-	-
HES5	ENSG00000197921	0.710856	RA	-	+	-	-	-	-	-	+	-	-	+	-	-	-	-	-	-	-	-	-	-	-	-	-	-	-	-	-	-	-	-	-	-	-
MON2	ENSG00000061987	0.71082	HT	-	-	-	-	-	-	-	-	-	-	-	-	-	-	-	-	-	-	-	-	-	-	-	-	-	-	-	-	-	-	-	+	-	-
AC004076.9	ENSG00000268163	0.710746	HT	-	-	-	+	-	-	-	-	-	-	-	-	-	-	-	-	-	-	-	-	-	-	-	-	-	-	-	-	-	-	-	+	-	-
HOXB6	ENSG00000108511	0.709893	SLE	-	-	-	-	-	-	-	-	+	-	-	-	-	-	-	-	-	-	+	-	-	-	-	-	-	-	-	-	-	-	-	-	-	-
PYCARD	ENSG00000103490	0.709664	SLE	-	+	-	-	-	-	-	-	+	-	-	-	-	-	-	-	-	-	-	-	-	-	-	-	-	-	-	-	-	-	-	-	-	-
C16orf98	ENSG00000261359	0.709664	SLE	-	+	-	-	-	-	-	-	+	-	-	-	-	-	-	-	-	-	-	-	-	-	-	-	-	-	-	-	-	-	-	-	-	-
ZNF345	ENSG00000251247	0.709289	HT	-	-	-	+	-	-	-	-	-	-	-	-	-	-	-	-	-	-	-	-	-	-	-	-	-	-	-	-	-	-	-	+	-	-
ZNF790	ENSG00000197863	0.709289	HT	-	-	-	+	-	-	-	-	-	-	-	-	-	-	-	-	-	-	-	-	-	-	-	-	-	-	-	-	-	-	-	+	-	-
MAP1LC3B2	ENSG00000171471	0.709269	HT	-	-	-	-	-	-	-	-	-	-	-	-	-	-	-	-	-	-	-	-	-	-	-	-	-	-	-	-	-	-	-	+	-	-
CELF6	ENSG00000140488	0.709219	HT	-	-	-	-	-	-	-	-	-	-	-	-	-	-	-	-	-	-	-	-	-	-	-	-	-	-	-	-	-	-	-	+	-	-
CELF6	ENSG00000273025	0.709219	HT	-	-	-	-	-	-	-	-	-	-	-	-	-	-	-	-	-	-	-	-	-	-	-	-	-	-	-	-	-	-	-	+	-	-
FAM57B	ENSG00000149926	0.708846	HT	-	+	-	-	-	-	-	-	-	-	-	-	-	-	-	-	-	-	-	-	-	-	-	-	-	-	-	-	-	-	-	+	-	-
C16orf74	ENSG00000154102	0.708843	PBC	-	-	+	-	-	-	+	-	-	-	-	-	-	-	-	-	-	-	-	-	-	-	-	-	-	-	-	-	-	-	-	-	-	-
DLX6	ENSG00000006377	0.708691	HT	-	-	-	-	-	-	-	-	-	-	-	-	-	-	-	-	-	-	-	-	-	-	-	-	-	-	-	-	-	-	-	+	-	-
PLEKHG3	ENSG00000126822	0.70854	MCH	-	-	-	-	-	-	-	-	-	-	-	-	+	-	+	-	-	-	-	-	-	-	-	-	-	-	-	-	-	-	-	-	-	-
C16orf92	ENSG00000167194	0.708472	HT	-	+	-	-	-	-	-	-	-	-	-	-	-	-	-	-	-	-	-	-	-	-	-	-	-	-	-	-	-	-	-	+	-	-
AASDH	ENSG00000157426	0.708372	HT	-	-	-	-	-	-	-	-	-	-	-	-	-	-	-	-	-	-	-	-	-	-	-	-	-	-	-	-	-	-	-	+	-	-
IFNAR1	ENSG00000142166	0.708347	RBC	+	-	-	-	-	-	-	-	-	-	-	-	-	-	-	-	-	-	+	-	-	-	-	-	-	-	-	-	-	-	-	-	-	-
ACBD4	ENSG00000181513	0.70825	HT	-	-	-	-	-	-	-	-	-	-	-	-	-	-	-	-	-	-	-	-	-	-	-	-	-	-	-	-	+	-	-	+	-	-
PLCD3	ENSG00000161714	0.70825	HT	-	-	-	-	-	-	-	-	-	-	-	-	-	-	-	-	-	-	-	-	-	-	-	-	-	-	-	-	+	-	-	+	-	-
CDCA2	ENSG00000184661	0.708119	HT	-	-	-	-	-	-	-	-	-	-	-	-	-	-	-	-	-	-	-	-	-	-	-	-	-	-	-	-	-	-	-	+	-	-
DLX5	ENSG00000105880	0.708095	HT	-	-	-	-	-	-	-	-	-	-	-	-	-	-	-	-	-	-	-	-	-	-	-	-	-	-	-	-	-	-	-	+	-	-
HELB	ENSG00000127311	0.708047	PV	-	-	-	-	-	-	-	-	-	-	-	-	-	-	-	-	+	+	-	-	-	-	-	-	-	-	-	-	-	-	-	-	-	-
MFHAS1	ENSG00000147324	0.707987	SLE	-	-	-	-	-	-	-	-	+	-	-	-	-	-	-	-	-	+	-	-	-	-	-	-	-	-	-	-	-	-	-	-	-	-
C15orf61	ENSG00000189227	0.70764	BMI	-	-	-	-	-	-	-	-	-	-	-	-	-	-	-	-	-	-	-	+	-	-	-	-	-	-	-	-	-	-	-	-	-	-
HOXB9	ENSG00000170689	0.707345	RBC	-	-	-	-	-	-	-	-	+	-	-	-	-	-	-	-	-	-	+	-	-	-	-	-	-	-	-	-	-	-	-	-	-	-
HOXC4	ENSG00000198353	0.707207	LSBMD	-	-	-	-	-	-	-	-	-	-	-	-	-	-	-	-	-	-	-	-	-	-	-	-	-	-	-	-	-	-	+	-	+	-
CLCN6	ENSG00000011021	0.707173	BP_D	-	-	-	-	-	-	-	-	-	-	-	-	-	-	-	-	-	-	-	-	-	-	-	-	-	-	-	-	+	+	-	-	-	-
SPRED2	ENSG00000198369	0.70717	RA	+	+	-	-	-	-	-	+	-	-	-	-	-	-	-	-	-	-	-	-	-	-	-	-	-	-	-	-	-	-	-	-	-	-
KCTD9	ENSG00000104756	0.706088	HT	-	-	-	-	-	-	-	-	-	-	-	-	-	-	-	-	-	-	-	-	-	-	-	-	-	-	-	-	-	-	-	+	-	-
RYBP	ENSG00000163602	0.705888	HT	-	-	-	-	-	-	-	-	-	-	-	-	-	-	-	-	-	-	-	-	-	-	-	-	-	-	-	-	-	-	-	+	-	-
VN1R1	ENSG00000178201	0.705602	HT	-	-	-	-	-	-	-	-	-	-	-	-	-	-	-	-	-	-	-	-	-	-	-	-	-	-	-	-	-	-	-	+	-	-
ZNF703	ENSG00000183779	0.704305	HT	-	-	-	-	-	-	-	-	-	-	-	-	-	-	-	-	-	-	-	-	-	-	-	-	-	-	-	-	-	-	-	+	-	-
FAM168B	ENSG00000152102	0.704204	HT	-	-	-	-	-	-	-	-	+	-	-	-	-	-	-	-	-	-	-	-	-	-	-	-	-	-	-	-	-	-	-	+	-	-
AL590822.2	ENSG00000269554	0.703901	RA	-	-	-	-	-	-	-	+	-	-	-	-	-	-	-	-	-	-	-	-	-	-	-	-	-	-	-	-	-	-	-	-	-	-
SIRT1	ENSG00000096717	0.703864	HT	-	-	-	-	-	-	-	-	-	-	-	-	-	-	-	-	-	-	-	-	-	-	-	-	-	-	-	-	-	-	-	+	-	-
EEF1E1	ENSG00000124802	0.703703	HT	-	-	-	-	-	-	-	-	-	-	-	-	-	-	-	-	-	-	-	-	-	-	-	-	-	-	-	-	-	-	-	+	-	-
EEF1E1-BLOC1S5	ENSG00000265818	0.703703	HT	-	-	-	-	-	-	-	-	-	-	-	-	-	-	-	-	-	-	-	-	-	-	-	-	-	-	-	-	-	-	-	+	-	-
HOXA1	ENSG00000105991	0.703342	T1D	-	+	+	+	-	-	-	-	-	+	-	-	-	-	-	-	-	-	-	-	-	-	-	-	-	-	-	-	-	-	-	+	-	-
TANK	ENSG00000136560	0.702874	T2D	-	-	-	-	-	-	-	-	-	-	-	-	-	-	-	-	-	-	-	-	-	-	-	-	-	-	-	-	-	-	-	-	-	+
SNX6	ENSG00000129515	0.702679	HT	-	-	-	-	-	-	-	-	-	-	-	-	-	-	-	-	-	-	-	-	-	-	-	-	-	-	-	-	-	-	-	+	-	-
SCARA3	ENSG00000168077	0.702019	HT	-	-	-	-	-	-	-	-	-	-	-	-	-	-	-	-	-	-	-	-	-	-	-	-	-	-	-	-	-	-	-	+	-	-
NUMB	ENSG00000133961	0.701685	HT	-	-	-	-	-	-	-	-	-	-	-	-	-	-	-	-	-	-	-	-	-	-	-	-	-	-	-	-	-	-	-	+	-	-
MAPK1	ENSG00000100030	0.701641	MS	+	+	-	-	-	+	-	-	-	-	-	-	-	-	-	-	-	-	-	-	-	-	-	-	-	-	-	-	-	-	-	-	-	-
PIK3CA	ENSG00000121879	0.701193	CD	-	-	-	+	-	-	-	-	-	-	-	-	-	-	-	-	-	-	-	-	-	-	-	-	-	-	-	-	-	-	-	-	-	-
SELK	ENSG00000113811	0.701024	HT	-	-	-	-	-	-	-	-	-	-	-	-	-	-	-	-	-	-	-	-	-	-	-	-	-	-	-	-	-	-	-	+	-	-
IL10	ENSG00000136634	0.700951	T1D	+	+	+	-	-	-	-	-	-	+	+	-	-	-	-	-	-	-	-	-	-	-	-	-	-	-	-	-	-	-	-	-	-	-
DUSP1	ENSG00000120129	0.700424	UC	-	-	-	-	-	-	-	-	-	-	+	-	-	-	-	-	-	-	-	-	-	-	-	-	-	-	-	-	-	-	-	-	-	-
MTF1	ENSG00000188786	0.70015	RA	+	+	-	-	-	-	-	+	-	-	-	-	-	-	-	-	-	-	-	-	-	-	-	-	-	-	-	-	-	-	-	-	-	-
FNBP4	ENSG00000109920	0.700027	GLC	-	+	-	-	-	-	-	-	-	-	-	-	-	-	-	-	-	-	-	-	+	-	-	-	-	-	-	-	-	-	-	-	-	-
TTC17	ENSG00000052841	0.699779	BMI	-	-	-	-	-	-	-	-	-	-	-	-	-	-	-	-	-	-	-	+	-	-	-	-	-	-	-	-	-	-	-	-	-	-
PNMT	ENSG00000141744	0.699081	HDL	+	+	-	-	-	-	-	-	-	-	-	-	-	-	-	-	-	-	-	-	-	-	+	-	-	-	-	-	-	-	-	-	-	-
SCAF8	ENSG00000213079	0.699075	HT	-	-	-	-	-	-	-	-	-	-	-	-	-	-	-	-	-	-	-	-	-	-	-	-	-	-	-	-	-	-	-	+	-	-
C16orf54	ENSG00000185905	0.69897	HT	-	-	-	-	-	-	-	-	-	-	-	-	-	-	-	-	-	-	-	-	-	-	-	-	-	-	-	-	-	-	-	+	-	-
RFXAP	ENSG00000133111	0.698863	MCV	-	-	-	-	-	-	-	-	-	-	-	+	-	-	+	-	-	-	-	-	-	-	-	-	-	-	-	-	-	-	-	-	-	-
IRAK4	ENSG00000198001	0.697929	PBC	-	-	+	-	-	-	+	-	-	-	-	-	-	-	-	-	-	-	-	-	-	-	-	-	-	-	-	-	-	-	-	-	-	-
PUS7L	ENSG00000129317	0.69791	PBC	-	-	+	-	-	-	+	-	-	-	-	-	-	-	-	-	-	-	-	-	-	-	-	-	-	-	-	-	-	-	-	-	-	-
TCTN3	ENSG00000119977	0.697549	HT	-	-	-	-	-	-	-	-	-	-	-	-	-	-	-	-	-	-	-	-	-	-	-	-	-	-	-	-	-	-	-	+	-	-
PPP2R2A	ENSG00000221914	0.697487	HT	-	-	-	-	-	-	-	-	-	-	-	-	-	-	-	-	-	-	-	-	-	-	-	-	-	-	-	-	-	-	-	+	-	-
ZDHHC7	ENSG00000153786	0.69744	HT	-	-	-	-	-	-	-	-	-	-	-	-	-	-	-	-	-	-	-	-	-	-	-	-	-	-	-	-	-	-	-	+	-	-
SLC25A33	ENSG00000171612	0.69705	HT	-	-	-	-	-	-	-	-	-	-	-	-	-	-	-	-	-	-	-	-	-	-	-	-	-	-	-	-	-	-	-	+	-	-
USP7	ENSG00000187555	0.696838	HT	-	-	-	-	-	-	-	-	-	-	-	-	-	-	-	-	-	-	-	-	-	-	-	-	-	-	-	-	-	-	-	+	-	-
PFDN5	ENSG00000123349	0.696811	T1D	-	-	+	-	-	-	-	-	-	+	-	-	-	-	-	-	-	-	-	-	-	-	-	-	-	-	-	-	-	-	-	-	-	-
PAX2	ENSG00000075891	0.696466	UC	-	-	-	-	-	-	-	-	-	-	+	-	-	-	-	-	-	-	-	-	-	-	-	-	-	-	-	-	-	-	-	-	-	-
ERGIC1	ENSG00000113719	0.696452	UC	-	-	-	-	-	-	-	-	-	-	+	-	-	-	-	-	-	-	-	-	-	-	-	-	-	-	-	-	-	-	-	-	-	-
IRF7	ENSG00000185507	0.696314	SLE	+	+	-	-	-	-	-	-	+	-	-	-	-	-	-	-	-	-	-	-	-	-	-	-	-	-	-	-	-	-	-	-	-	-
SAMM50	ENSG00000100347	0.696108	HB	-	-	-	-	-	-	-	-	-	-	-	+	-	-	-	-	-	-	+	-	-	-	-	-	-	-	-	-	-	-	-	-	-	-
ETHE1	ENSG00000105755	0.695989	HT	-	-	-	-	-	-	-	-	-	-	-	-	-	+	-	-	-	-	-	-	-	-	-	-	-	-	-	-	-	-	-	+	-	-
ESPL1	ENSG00000135476	0.695852	T1D	-	-	+	-	-	-	-	-	-	+	-	-	-	-	-	-	-	-	-	-	-	-	-	-	-	-	-	-	-	-	-	-	-	-
FOXP1	ENSG00000114861	0.695491	UC	+	+	-	-	-	-	-	-	-	-	+	-	-	-	-	-	-	-	-	-	-	-	-	-	-	-	-	-	-	-	-	-	-	-
SPAG6	ENSG00000077327	0.695464	UC	-	-	-	-	-	-	-	-	-	-	+	-	-	-	-	-	-	-	-	-	-	-	-	-	-	-	-	-	-	-	-	-	-	-
FAM213A	ENSG00000122378	0.695335	CD	+	+	-	+	-	-	-	-	-	-	-	-	-	-	-	-	-	-	-	-	-	-	-	-	-	-	-	-	-	-	-	-	-	-
HPS4	ENSG00000100099	0.695116	SLE	-	-	-	-	-	-	-	-	+	-	-	-	-	-	-	-	-	-	-	-	-	-	-	-	-	-	-	-	-	-	-	-	-	-
SRRD	ENSG00000100104	0.694911	SLE	-	-	-	-	-	-	-	-	+	-	-	-	-	-	-	-	-	-	-	-	-	-	-	-	-	-	-	-	-	-	-	-	-	-
ANKS3	ENSG00000168096	0.693814	HT	-	-	-	-	-	-	-	-	-	-	-	-	-	-	-	-	-	-	-	-	-	-	-	-	-	-	-	-	-	-	-	+	-	-
ZNF233	ENSG00000159915	0.693588	CD	-	-	-	+	-	-	-	-	-	-	-	-	-	-	-	-	-	-	-	-	-	-	-	-	-	-	-	-	-	-	-	+	-	-
BAG2	ENSG00000112208	0.693197	HT	-	-	-	-	-	-	-	-	-	-	-	-	-	-	-	-	-	-	-	-	-	-	-	-	-	-	-	-	-	-	-	+	-	-
SLC34A1	ENSG00000131183	0.693148	MS	-	+	-	-	-	+	-	-	-	-	-	-	-	-	-	-	-	-	-	-	-	-	-	-	-	-	-	-	-	-	-	-	-	-
SYNGR1	ENSG00000100321	0.692662	RA	+	+	+	-	-	-	+	+	-	-	-	-	-	-	-	-	-	-	-	-	-	-	-	-	-	-	-	-	-	-	-	-	-	-
BCAS1	ENSG00000064787	0.692617	MCV	-	-	-	-	-	-	-	-	-	-	-	-	-	-	+	-	-	-	-	-	-	-	-	-	-	-	-	-	-	-	-	-	-	-
CHMP1A	ENSG00000131165	0.69243	HT	-	+	-	-	-	-	-	-	-	-	-	-	-	-	-	-	-	-	-	-	-	-	-	-	-	-	-	-	-	-	-	+	-	-
TCTE1	ENSG00000146221	0.692245	RA	-	+	-	-	-	-	-	+	-	-	-	-	-	-	-	-	-	-	-	-	-	-	-	-	-	-	-	-	-	-	-	-	-	-
ADAM9	ENSG00000168615	0.692068	UC	-	-	-	-	-	-	-	-	-	-	+	-	-	-	-	-	-	-	-	-	-	-	-	-	-	-	-	-	-	-	-	-	-	-
TIGD3	ENSG00000173825	0.691953	HT	-	-	-	-	-	-	-	-	-	-	-	-	-	-	-	-	-	-	-	-	-	-	-	-	-	-	-	-	-	-	-	+	-	-
TM2D2	ENSG00000169490	0.691916	UC	-	-	-	-	-	-	-	-	-	-	+	-	-	-	-	-	-	-	-	-	-	-	-	-	-	-	-	-	-	-	-	-	-	-
PHF19	ENSG00000119403	0.691618	RA	-	+	-	-	-	-	-	+	-	-	-	-	-	-	-	-	-	-	-	-	-	-	-	-	-	-	-	-	-	-	-	-	-	-
RPS6KB2	ENSG00000175634	0.690863	MCV	-	-	-	-	-	-	-	-	-	-	-	-	+	-	+	-	-	-	-	-	-	-	-	-	-	-	-	-	-	-	-	-	-	-
SUOX	ENSG00000139531	0.690856	RA	-	+	+	-	-	-	-	+	-	-	-	-	-	-	-	-	-	-	-	-	-	-	-	-	-	-	-	-	-	-	-	-	-	-
SRP72	ENSG00000174780	0.690825	HT	-	-	-	-	-	-	-	-	-	-	-	-	-	-	-	-	-	-	-	-	-	-	-	-	-	-	-	-	-	-	-	+	-	-
KRTAP5-6	ENSG00000205864	0.690494	UC	-	-	-	-	-	-	-	-	-	-	+	-	-	-	-	-	-	-	-	-	-	-	-	-	-	-	-	-	-	-	-	+	-	-
ACSL1	ENSG00000151726	0.689931	GLC	-	-	-	-	-	-	-	-	-	-	-	-	-	-	-	-	-	-	-	-	+	+	-	-	-	-	-	-	-	-	-	-	-	+
IL20	ENSG00000162891	0.689702	HT	+	+	-	-	-	-	-	-	-	-	+	-	-	-	-	-	-	-	-	-	-	-	-	-	-	-	-	-	-	-	-	+	-	-
FAM71B	ENSG00000170613	0.689248	HT	-	-	-	-	-	-	-	-	-	-	-	-	-	-	-	-	-	-	-	-	-	-	-	-	-	-	-	-	-	-	-	+	-	-
MDN1	ENSG00000112159	0.689034	T1D	-	-	+	-	-	-	-	-	-	+	-	-	-	-	-	-	-	-	-	-	-	-	-	-	-	-	-	-	-	-	-	-	-	-
CDC42EP2	ENSG00000149798	0.688965	HT	-	-	-	-	-	-	-	-	-	-	-	-	-	-	-	-	-	-	-	-	-	-	-	-	-	-	-	-	-	-	-	+	-	-
OPRD1	ENSG00000116329	0.688839	PV	-	-	-	-	-	-	-	-	-	-	-	-	-	-	-	-	-	+	-	-	-	-	-	-	-	-	-	-	-	-	-	-	-	-
GSN	ENSG00000148180	0.688409	PLT	-	+	-	-	-	-	-	-	-	-	-	-	-	-	-	-	+	-	-	-	-	-	-	-	-	-	-	-	-	-	-	-	-	-
MFAP2	ENSG00000117122	0.687754	HT	-	-	-	-	-	-	-	-	-	-	-	-	-	-	-	-	-	-	-	-	-	-	-	-	-	-	-	-	-	-	-	+	-	-
RAB3GAP2	ENSG00000118873	0.687716	TC	-	-	-	-	-	-	-	-	-	-	-	-	-	-	-	-	-	-	-	-	-	-	-	-	-	+	+	-	-	-	-	-	-	-
ERRFI1	ENSG00000116285	0.687604	UC	+	+	-	-	-	-	-	-	-	-	+	-	-	-	-	-	-	-	-	-	-	-	-	-	-	-	-	-	-	-	-	-	-	-
UBE2Q1	ENSG00000160714	0.68709	HT	-	+	-	-	-	-	-	+	-	-	-	-	-	-	-	-	-	-	-	-	-	-	-	-	-	-	-	-	-	-	-	+	-	-
STOM	ENSG00000148175	0.686975	PLT	-	+	-	-	-	-	-	-	-	-	-	-	-	-	-	-	+	-	-	-	-	-	-	-	-	-	-	-	-	-	-	-	-	-
ASB16	ENSG00000161664	0.686928	PLT	-	-	-	-	-	-	-	-	-	-	-	-	-	-	-	-	+	-	-	-	-	-	-	-	-	-	-	-	-	-	+	-	-	-
TMUB2	ENSG00000168591	0.686922	PLT	-	-	-	-	-	-	-	-	-	-	-	-	-	-	-	-	+	-	-	-	-	-	-	-	-	-	-	-	-	-	-	-	-	-
UBE2U	ENSG00000177414	0.686825	T1D	-	-	+	-	-	-	-	-	-	+	-	-	-	-	-	-	-	-	-	-	-	-	-	-	-	-	-	-	-	-	-	-	-	-
CHRNB2	ENSG00000160716	0.686657	HT	-	+	-	-	-	-	-	-	-	-	-	-	-	-	-	-	-	-	-	-	-	-	-	-	-	-	-	-	-	-	-	+	-	-
TMEM246	ENSG00000165152	0.686104	HDL	-	-	-	-	-	-	-	-	-	-	-	-	-	-	-	-	-	-	-	-	-	-	+	-	-	-	-	-	-	-	-	-	-	-
DNASE1L3	ENSG00000163687	0.685841	RA	+	+	+	-	-	-	-	+	-	-	-	-	-	-	-	+	-	-	-	-	-	-	-	-	-	-	-	-	-	-	-	-	-	-
TRIM14	ENSG00000106785	0.685319	MCV	-	-	-	-	-	-	-	-	-	-	-	-	-	-	+	-	-	-	-	-	-	-	-	-	-	-	-	-	-	-	-	-	-	-
PLEKHA2	ENSG00000169499	0.684954	UC	-	-	-	-	-	-	-	-	-	-	+	-	-	-	-	-	-	-	-	-	-	-	-	-	-	-	-	-	-	-	-	-	-	-
RNF103-CHMP3	ENSG00000249884	0.684765	MCH	-	-	-	-	-	-	-	-	-	-	-	-	+	-	-	-	-	-	-	-	-	-	-	-	-	-	-	-	-	-	-	-	-	-
RNF103	ENSG00000239305	0.684764	MCH	-	-	-	-	-	-	-	-	-	-	-	-	+	-	-	-	-	-	-	-	-	-	-	-	-	-	-	-	-	-	-	-	-	-
GSPT1	ENSG00000103342	0.684692	PLT	-	-	-	-	-	-	-	-	-	-	-	-	-	-	-	-	+	-	-	-	-	-	-	-	-	-	-	-	-	-	-	-	-	-
VRK3	ENSG00000105053	0.684283	HT	-	-	-	-	-	-	-	-	-	-	-	-	-	-	-	-	-	-	-	-	-	-	-	-	-	-	-	-	-	-	-	+	-	-
ZNF473	ENSG00000142528	0.684275	HT	-	-	-	-	-	-	-	-	-	-	-	-	-	-	-	-	-	-	-	-	-	-	-	-	-	-	-	-	-	-	-	+	-	-
PTPN22	ENSG00000134242	0.683756	RA	+	+	+	+	-	-	-	+	-	+	-	-	-	-	-	-	-	-	-	-	-	-	-	-	-	-	-	-	-	-	-	-	-	-
ANKH	ENSG00000154122	0.683583	RA	-	-	+	-	-	-	-	+	-	-	-	-	-	-	-	-	-	-	-	-	-	-	-	-	-	-	-	-	-	-	-	-	-	-
TEAD1	ENSG00000187079	0.683261	HT	-	-	-	-	-	-	-	-	-	-	-	-	-	-	-	-	-	-	-	-	-	-	-	-	-	-	-	-	-	-	-	+	-	-
LENG8	ENSG00000167615	0.68303	HT	-	-	-	-	-	-	-	-	-	-	-	-	-	-	-	-	-	-	-	-	-	-	-	-	-	-	-	-	-	-	-	+	-	-
EML4	ENSG00000143924	0.68267	HT	-	-	-	-	-	-	-	-	-	-	-	-	-	-	-	-	-	-	-	-	-	-	-	-	-	-	-	-	-	-	-	+	-	-
IL1R2	ENSG00000115590	0.682611	CD	+	+	-	+	+	-	-	-	-	-	-	-	-	-	-	-	-	-	-	-	-	-	-	-	-	-	-	-	-	-	-	-	-	-
POGZ	ENSG00000143442	0.681529	UC	-	-	-	-	-	-	-	-	-	-	+	-	-	-	-	-	-	-	-	-	-	-	-	-	-	-	-	-	-	-	-	-	-	-
DPH1	ENSG00000108963	0.681356	FNBMD	-	-	-	-	-	-	-	-	-	-	-	-	-	-	-	-	+	-	-	-	-	-	-	-	-	-	-	-	-	-	+	-	-	-
HIC1	ENSG00000177374	0.680948	FNBMD	-	-	-	-	-	-	-	-	-	-	-	-	-	-	-	-	+	-	-	-	-	-	-	-	-	-	-	-	-	-	+	-	-	-
OVCA2	ENSG00000262664	0.68092	FNBMD	-	-	-	-	-	-	-	-	-	-	-	-	-	-	-	-	+	-	-	-	-	-	-	-	-	-	-	-	-	-	+	-	-	-
RPUSD1	ENSG00000007376	0.680824	HT	-	-	-	-	-	-	-	-	-	-	-	-	-	-	-	-	-	-	-	-	-	-	-	-	-	-	-	-	-	-	-	+	-	-
CHTF18	ENSG00000127586	0.680824	HT	-	-	-	-	-	-	-	-	-	-	-	-	-	-	-	-	-	-	-	-	-	-	-	-	-	-	-	-	-	-	-	+	-	-
CCR6	ENSG00000112486	0.680472	CD	+	+	-	+	-	-	-	-	-	-	-	-	-	-	-	-	-	-	-	-	-	-	-	-	-	-	-	-	-	-	-	-	-	-
CXCR2	ENSG00000180871	0.680436	UC	+	+	-	-	-	-	-	-	-	-	+	-	-	-	-	-	-	-	-	-	-	-	-	-	-	-	-	-	-	-	-	-	-	-
VNN2	ENSG00000112303	0.680428	HT	-	-	-	-	-	-	-	-	-	-	-	-	-	-	-	-	-	-	-	-	-	-	-	-	-	-	-	-	-	-	-	+	-	-
FAM105A	ENSG00000145569	0.680387	RA	-	-	-	-	-	-	-	+	-	-	-	-	-	-	-	-	-	-	-	-	-	-	-	-	-	-	-	-	-	-	-	-	-	-
OTP	ENSG00000171540	0.679795	HT	-	-	-	-	-	-	-	-	-	-	-	-	-	-	-	-	-	-	-	-	-	-	-	-	-	-	-	-	-	-	-	+	-	-
LIN7C	ENSG00000148943	0.679631	HT	-	-	-	-	-	-	-	-	-	-	-	-	-	-	-	-	-	-	-	-	-	-	-	-	-	-	-	-	-	-	-	+	-	-
ARL14EP	ENSG00000152219	0.679552	HT	-	-	-	-	-	-	-	-	-	-	-	-	-	-	-	-	-	-	-	-	-	-	-	-	-	-	-	-	-	-	-	+	-	-
TRIM24	ENSG00000122779	0.679543	HT	-	-	-	-	-	-	-	-	-	-	-	-	-	-	-	-	-	-	-	-	-	-	-	-	-	-	-	-	-	-	-	+	-	-
TFIP11	ENSG00000100109	0.679368	SLE	-	-	-	-	-	-	-	-	+	-	-	-	-	-	-	-	-	-	-	-	-	-	-	-	-	-	-	-	-	-	-	-	-	-
GALC	ENSG00000054983	0.679238	MS	+	+	-	+	-	+	-	-	-	-	-	-	-	-	-	-	-	-	-	-	-	-	-	-	-	-	-	-	-	-	-	-	-	-
HTRA4	ENSG00000169495	0.679149	UC	-	-	-	-	-	-	-	-	-	-	+	-	-	-	-	-	-	-	-	-	-	-	-	-	-	-	-	-	-	-	-	-	-	-
PPP3CA	ENSG00000138814	0.679132	SLE	-	-	-	-	-	-	-	-	+	-	-	-	-	-	-	-	-	-	-	-	-	-	-	-	-	-	-	-	-	-	-	-	-	-
AP001816.1	ENSG00000254531	0.679111	SLE	-	-	-	-	-	-	-	-	+	-	-	-	-	-	-	-	-	-	-	-	-	-	-	-	-	-	-	-	-	-	-	-	-	-
CCDC66	ENSG00000180376	0.679061	HT	-	-	-	-	-	-	-	-	-	-	-	-	-	-	-	-	-	-	-	-	-	-	-	-	-	-	-	-	-	-	-	+	-	-
ERAL1	ENSG00000132591	0.678996	MCH	-	-	-	-	-	-	-	-	-	-	-	-	+	-	+	-	-	-	+	-	-	-	-	-	-	-	-	-	-	-	-	-	-	-
KCNMA1	ENSG00000156113	0.67894	PCV	-	-	-	-	-	-	-	-	-	-	-	-	-	-	-	+	-	-	-	-	-	-	-	-	-	-	-	-	-	-	-	-	-	-
FSD1L	ENSG00000106701	0.678909	HDL	-	-	-	-	-	-	-	-	-	-	-	-	-	-	-	-	-	-	-	-	-	-	+	-	-	-	-	-	-	-	-	-	-	-
LYPLAL1	ENSG00000143353	0.678236	HT	-	-	-	-	-	-	-	-	-	-	-	-	-	-	-	-	-	-	-	-	-	-	-	-	-	-	-	-	-	-	-	+	-	-
MORN3	ENSG00000139714	0.678051	PV	-	-	-	-	-	-	-	-	-	-	-	-	-	-	-	-	-	+	-	-	-	-	-	-	-	-	-	-	-	-	-	-	-	-
TMEM120B	ENSG00000188735	0.67805	PV	-	-	-	-	-	-	-	-	-	-	-	-	-	-	-	-	-	+	-	-	-	-	-	-	-	-	-	-	-	-	-	-	-	-
ZNF710	ENSG00000140548	0.677442	HT	-	-	-	-	-	-	-	-	-	-	-	-	-	-	-	-	-	-	-	-	-	-	-	-	-	-	-	-	-	-	-	+	-	-
NEK7	ENSG00000151414	0.676431	T1D	-	-	+	-	-	-	-	-	-	+	-	-	-	-	-	-	-	-	-	-	-	-	-	-	-	-	-	-	-	-	-	-	-	-
RALGPS2	ENSG00000116191	0.675847	HDL	-	-	-	-	-	-	-	-	-	-	-	-	-	-	-	-	-	-	-	-	-	-	+	-	-	-	-	-	-	-	-	-	-	-
LSM4	ENSG00000130520	0.675795	MS	-	-	-	-	-	+	-	-	-	-	-	-	-	-	-	-	-	-	-	-	-	-	-	-	-	-	-	-	-	-	-	-	-	-
PLTP	ENSG00000100979	0.675703	TG	+	+	-	-	-	-	-	-	-	-	-	-	-	-	-	-	-	-	-	-	-	-	-	-	-	-	-	+	-	-	-	-	-	-
CAB39	ENSG00000135932	0.674951	MS	-	-	-	+	-	+	-	-	-	-	-	-	-	-	-	-	-	-	-	-	-	-	-	-	-	-	-	-	-	-	-	-	-	-
PPP1R37	ENSG00000104866	0.674907	LDL	-	-	-	-	-	-	-	-	-	-	-	-	-	-	-	-	-	-	-	-	-	-	-	-	-	+	+	-	-	-	-	-	-	-
UPK3A	ENSG00000100373	0.674906	HT	-	-	-	-	-	-	-	-	-	-	-	-	-	-	-	-	-	-	-	-	-	-	-	-	-	-	-	-	-	-	-	+	-	-
NCK1	ENSG00000158092	0.674241	TG	-	+	-	-	-	-	-	-	-	-	-	-	-	-	-	-	-	-	-	-	-	-	-	-	-	-	-	+	-	-	-	-	-	-
IL20RB	ENSG00000174564	0.674225	TG	+	+	-	-	-	-	-	-	-	-	-	-	-	-	-	-	-	-	-	-	-	-	-	-	-	-	-	+	-	-	-	-	-	-
SPRY2	ENSG00000136158	0.673955	HT	-	-	-	-	-	-	-	-	-	-	-	-	-	-	-	-	-	-	-	-	-	-	-	-	-	-	-	-	-	-	-	+	-	-
CCNI	ENSG00000118816	0.673955	BMI	-	-	-	-	-	-	-	-	-	-	-	-	-	-	-	-	-	-	-	+	-	-	-	-	-	-	-	-	-	-	-	-	-	-
LBP	ENSG00000129988	0.673867	HT	-	-	-	-	-	-	-	-	-	-	-	-	-	-	-	-	-	-	-	-	-	-	-	-	-	-	-	-	-	-	-	+	-	-
FAF1	ENSG00000185104	0.673655	HT	-	-	-	-	-	-	-	-	-	-	-	-	-	-	-	-	-	-	-	-	-	-	-	-	-	-	-	-	-	-	-	+	-	-
SPEF2	ENSG00000152582	0.673368	PBC	+	+	+	-	-	+	+	-	-	-	-	-	-	-	-	-	-	-	-	-	-	-	-	-	-	-	-	-	-	-	-	-	-	-
KIAA0930	ENSG00000100364	0.673094	HT	-	-	-	-	-	-	-	-	-	-	-	-	-	-	-	-	-	-	-	-	-	-	-	-	-	-	-	-	-	-	-	+	-	-
ZNF134	ENSG00000213762	0.673021	HT	-	-	-	-	-	-	-	-	-	-	-	-	-	-	-	-	-	-	-	-	-	-	-	-	-	-	-	-	-	-	-	+	-	-
BBS9	ENSG00000122507	0.672676	HT	-	-	-	-	-	-	-	-	-	-	-	-	-	-	-	-	-	-	-	-	-	-	-	-	-	-	-	-	-	-	-	+	-	-
MEGF9	ENSG00000106780	0.672503	HT	-	+	-	-	-	-	-	-	-	-	-	-	-	-	-	-	-	-	-	-	-	-	-	-	-	-	-	-	-	-	-	+	-	-
MEF2BNB	ENSG00000254901	0.672453	LDL	-	-	-	-	-	-	-	-	-	-	-	-	-	-	-	-	-	-	-	-	-	-	-	-	-	+	+	+	-	-	-	-	-	-
GLRX2	ENSG00000023572	0.672295	MS	-	-	-	-	-	+	-	-	-	+	-	-	-	-	-	-	-	-	-	-	-	-	-	-	-	-	-	-	-	-	-	-	-	-
SLC25A37	ENSG00000147454	0.672086	MCH	-	-	-	-	-	-	-	-	-	-	-	-	+	-	-	-	-	-	-	-	-	-	-	-	-	-	-	-	-	-	-	-	-	-
ST7L	ENSG00000007341	0.671998	SLE	-	-	-	-	-	-	-	-	+	-	-	-	-	-	-	-	-	-	-	-	-	-	-	-	-	-	-	-	-	-	-	-	-	-
SF3B1	ENSG00000115524	0.671878	HT	-	+	-	-	-	-	-	-	-	-	-	-	-	-	-	-	-	-	-	-	-	-	-	-	-	-	-	-	-	-	-	+	-	-
NUP50	ENSG00000093000	0.671648	HT	-	-	-	-	-	-	-	-	-	-	-	-	-	-	-	-	-	-	-	-	-	-	-	-	-	-	-	-	-	-	-	+	-	-
RNF4	ENSG00000063978	0.671527	HT	-	-	-	-	-	-	-	-	-	-	-	-	-	-	-	-	-	-	-	-	-	-	-	-	-	-	-	-	-	-	-	+	-	-
FAM118A	ENSG00000100376	0.671403	HT	-	-	-	-	-	-	-	-	-	-	-	-	-	-	-	-	-	-	-	-	-	-	-	-	-	-	-	-	-	-	-	+	-	-
GGT6	ENSG00000167741	0.671365	PLT	-	-	-	-	-	-	-	-	-	-	+	-	-	-	-	-	+	-	-	-	-	-	-	-	-	-	-	-	-	-	-	-	-	-
CCT5	ENSG00000150753	0.671203	UC	-	-	-	-	-	-	-	+	-	-	+	-	-	-	-	-	-	-	-	-	-	-	-	-	-	-	-	-	-	-	-	-	-	-
SH3PXD2B	ENSG00000174705	0.671192	UC	-	-	-	-	-	-	-	-	-	-	+	-	-	-	-	-	-	-	-	-	-	-	-	-	-	-	-	-	-	-	-	-	-	-
FAM173B	ENSG00000150756	0.670867	UC	-	-	-	-	-	-	-	+	-	-	+	-	-	-	-	-	-	-	-	-	-	-	-	-	-	-	-	-	-	-	-	-	-	-
FBXO18	ENSG00000134452	0.670277	RA	-	-	-	-	-	-	-	+	-	+	-	-	-	-	-	-	-	-	-	-	-	-	-	-	-	-	-	-	-	-	-	-	-	-
ITIH4	ENSG00000055955	0.669893	HT	+	+	-	-	-	-	-	-	-	-	-	-	-	-	-	-	-	-	-	-	-	-	-	-	-	-	-	-	-	-	-	+	-	-
RP5-966M1.6	ENSG00000243696	0.669893	HT	-	+	-	-	-	-	-	-	-	-	-	-	-	-	-	-	-	-	-	-	-	-	-	-	-	-	-	-	-	-	-	+	-	-
MUSTN1	ENSG00000272573	0.669893	HT	-	+	-	-	-	-	-	-	-	-	-	-	-	-	-	-	-	-	-	-	-	-	-	-	-	-	-	-	-	-	-	+	-	-
CUL2	ENSG00000108094	0.669886	CD	-	+	-	+	-	-	-	-	-	-	+	-	-	-	-	-	-	-	-	-	-	-	-	-	-	-	-	-	-	-	-	-	-	-
CCL20	ENSG00000115009	0.669527	UC	+	-	-	-	-	-	-	-	-	-	+	-	-	-	-	-	-	-	-	-	-	-	-	-	-	-	-	-	-	-	-	-	-	-
FGFRL1	ENSG00000127418	0.66854	FNBMD	-	+	-	-	-	-	-	-	-	-	-	-	-	-	-	-	-	-	-	-	-	-	-	-	-	-	-	-	-	-	+	-	+	-
FGF11	ENSG00000161958	0.668284	HT	-	-	-	-	-	-	-	-	-	-	-	-	-	-	-	-	-	-	-	-	-	-	-	-	-	-	-	-	-	-	-	+	-	-
TMEM102	ENSG00000181284	0.668284	HT	-	-	-	-	-	-	-	-	-	-	-	-	-	-	-	-	-	-	-	-	-	-	-	-	-	-	-	-	-	-	-	+	-	-
CD69	ENSG00000110848	0.668253	T1D	+	+	+	-	-	-	-	-	-	+	-	-	-	-	-	-	-	-	-	-	-	-	-	-	-	-	-	-	-	-	-	-	-	-
UBASH3B	ENSG00000154127	0.6682	HDL	-	-	-	-	-	-	-	-	-	-	-	-	-	-	-	-	-	-	-	-	-	-	+	-	-	-	+	-	-	-	-	-	-	-
BCAT1	ENSG00000060982	0.667755	TG	-	-	-	-	-	-	-	-	-	-	-	-	-	-	-	-	-	-	-	-	-	-	-	-	-	-	-	+	-	-	-	-	-	-
AARS2	ENSG00000124608	0.667741	RA	-	+	-	-	-	-	-	+	-	-	-	-	-	-	-	-	-	-	-	-	-	-	-	-	-	-	-	-	-	-	-	-	-	-
ISG20	ENSG00000172183	0.667003	HT	-	-	-	-	-	-	-	-	-	-	-	-	-	-	-	-	-	-	-	-	-	-	-	-	-	-	-	-	-	-	-	+	-	-
INCENP	ENSG00000149503	0.666761	GLC	-	-	-	+	-	-	-	-	-	-	-	-	-	-	-	-	+	-	-	-	+	+	+	-	-	+	+	-	-	-	-	-	-	-
WNT7A	ENSG00000154764	0.666093	HT	-	-	-	-	-	-	-	-	-	-	-	-	-	-	-	-	-	-	-	-	-	-	-	-	-	-	-	-	-	-	-	+	-	-
PRAC1	ENSG00000159182	0.666015	HT	-	-	-	-	-	-	-	-	-	-	-	-	-	-	-	-	-	-	-	-	-	-	-	-	-	-	-	-	-	-	-	+	-	-
HEATR3	ENSG00000155393	0.666	CD	-	-	-	+	-	-	-	-	-	-	+	-	-	-	-	-	-	-	-	-	-	-	-	-	-	-	-	-	-	-	-	-	-	-
MFF	ENSG00000168958	0.665707	UC	-	-	-	-	-	-	-	-	-	-	+	-	-	-	-	-	-	-	-	-	-	-	-	-	-	-	-	-	-	-	-	-	-	-
POFUT2	ENSG00000186866	0.665392	BMI	-	-	-	-	-	-	-	-	-	-	-	-	-	-	-	-	-	-	-	+	-	-	-	-	-	-	-	-	-	-	-	-	-	-
SLFN5	ENSG00000166750	0.664887	PLT	-	-	-	-	-	-	-	-	-	-	-	-	-	-	-	-	+	+	-	-	-	-	-	-	-	-	-	-	-	-	-	-	-	-
MYCBP2	ENSG00000005810	0.6637	CD	-	-	-	+	-	-	-	-	-	-	-	-	-	-	-	-	-	-	-	-	-	-	-	-	-	-	-	-	-	-	-	-	-	-
PPAT	ENSG00000128059	0.663363	HT	-	-	-	-	-	-	-	-	-	-	-	-	-	-	-	-	-	-	-	-	-	-	-	-	-	-	-	-	-	-	-	+	-	-
ARPC5	ENSG00000162704	0.663254	HT	-	-	-	-	-	-	-	-	-	-	-	-	-	-	-	-	-	-	-	-	-	-	-	-	-	-	-	-	-	-	-	+	-	-
RGL1	ENSG00000143344	0.663254	HT	-	-	-	-	-	-	-	-	-	-	-	-	-	-	-	-	-	-	-	-	-	-	-	-	-	-	-	-	-	-	-	+	-	-
PAICS	ENSG00000128050	0.663077	HT	-	-	-	-	-	-	-	-	-	-	-	-	-	-	-	-	-	-	-	-	-	-	-	-	-	-	-	-	-	-	-	+	-	-
TM4SF20	ENSG00000168955	0.662729	UC	-	-	-	-	-	-	-	-	-	-	+	-	-	-	-	-	-	-	-	-	-	-	-	-	-	-	-	-	-	-	-	-	-	-
NUDT16L1	ENSG00000168101	0.662422	HT	-	-	-	-	-	-	-	-	-	-	-	-	-	-	-	-	-	-	-	-	-	-	-	-	-	-	-	-	-	-	-	+	-	-
PSMD13	ENSG00000185627	0.662376	PLT	-	-	-	-	-	-	-	-	-	-	-	-	-	-	-	-	+	-	-	+	-	-	-	-	-	-	-	-	-	-	-	+	-	-
SIRT3	ENSG00000142082	0.662374	PLT	-	-	-	-	-	-	-	-	-	-	-	-	-	-	-	-	+	-	-	+	-	-	-	-	-	-	-	-	-	-	-	+	-	-
YOD1	ENSG00000180667	0.662292	HT	-	-	-	-	-	-	-	-	-	-	-	-	-	-	-	-	-	-	-	-	-	-	-	-	-	-	-	-	-	-	-	+	-	-
FOXO1	ENSG00000150907	0.662017	RA	-	-	+	-	-	-	-	+	-	-	+	-	-	-	-	-	-	-	-	-	-	-	-	-	-	-	-	-	-	-	-	+	-	-
UBN1	ENSG00000118900	0.662015	HT	-	-	-	-	-	-	-	-	-	-	-	-	-	-	-	-	-	-	-	-	-	-	-	-	-	-	-	-	-	-	-	+	-	-
TPST2	ENSG00000128294	0.661826	SLE	-	-	-	-	-	-	-	-	+	-	-	-	-	-	-	-	-	-	-	-	-	-	-	-	-	-	-	-	-	-	-	-	-	-
KDM8	ENSG00000155666	0.661769	PBC	-	-	-	-	-	-	+	-	-	-	-	-	-	-	-	-	-	-	-	-	-	-	-	-	-	-	-	-	-	-	-	-	-	-
KIAA0947	ENSG00000164151	0.661737	UC	-	-	-	-	-	-	-	-	-	-	+	-	-	-	-	-	-	-	-	-	-	-	-	-	-	-	-	-	-	-	-	-	-	-
HNRNPH3	ENSG00000096746	0.661683	CEL	-	-	-	-	+	-	-	-	-	-	-	-	-	-	-	-	-	-	-	-	-	-	-	-	-	-	-	-	-	-	-	-	-	-
PBLD	ENSG00000108187	0.661671	CEL	-	-	-	-	+	-	-	-	-	-	-	-	-	-	-	-	-	-	-	-	-	-	-	-	-	-	-	-	-	-	-	-	-	-
AHCTF1	ENSG00000153207	0.660871	PLT	-	-	-	-	-	-	-	-	-	-	-	-	-	-	-	-	+	-	-	-	-	-	-	-	-	-	-	-	-	-	-	-	-	-
NCK2	ENSG00000071051	0.66076	HT	-	-	-	-	-	-	-	-	-	-	-	-	-	-	-	-	-	-	-	-	-	-	-	-	-	-	-	-	-	-	-	+	-	-
ATXN2L	ENSG00000168488	0.659986	BMI	-	+	-	-	-	-	-	-	-	-	-	-	-	-	-	-	-	-	-	+	-	-	-	-	-	-	-	-	-	-	-	-	-	-
PAPD7	ENSG00000112941	0.659778	UC	-	-	-	-	-	-	-	-	-	-	+	-	-	-	-	-	-	-	-	-	-	-	-	-	-	-	-	-	-	-	-	-	-	-
GFAP	ENSG00000131095	0.659726	BP_D	-	-	-	-	-	-	-	-	-	-	-	-	-	-	-	-	-	-	-	-	-	-	-	-	-	-	-	-	+	-	-	-	-	-
ID1	ENSG00000125968	0.658983	BP_S	-	-	-	-	-	-	-	-	-	-	-	-	-	-	-	-	-	-	-	-	-	-	-	-	-	-	-	-	-	+	-	-	-	-
TWF1	ENSG00000151239	0.658788	PBC	-	-	-	-	-	-	+	-	-	-	-	-	-	-	-	-	-	-	-	-	-	-	-	-	-	-	-	-	-	-	-	-	-	-
UAP1	ENSG00000117143	0.658324	MCV	-	-	-	-	-	-	-	-	-	-	-	-	-	-	+	-	-	-	-	-	-	-	-	-	-	-	-	-	-	-	-	-	-	-
ALDH16A1	ENSG00000161618	0.658253	PLT	-	-	-	-	-	-	-	-	-	-	-	-	-	-	-	-	+	-	-	-	-	-	-	-	-	-	-	-	-	-	-	-	-	-
CGRRF1	ENSG00000100532	0.658092	HT	-	-	-	-	-	-	-	-	-	-	-	-	-	-	-	-	-	-	-	-	-	-	-	-	-	-	-	-	-	-	-	+	-	-
CCL2	ENSG00000108691	0.657753	CD	+	+	-	+	-	-	-	-	-	-	-	-	-	-	-	-	-	-	-	-	-	-	-	-	-	-	-	-	-	-	-	-	-	-
SLC25A29	ENSG00000197119	0.657474	T1D	-	-	+	-	-	-	-	-	-	+	-	-	-	-	-	-	-	-	-	-	-	-	-	-	-	-	-	-	-	-	-	-	-	-
FAM73A	ENSG00000180488	0.657246	BMI	-	+	-	-	-	-	-	-	-	-	-	-	-	-	-	-	-	-	-	+	-	-	-	-	-	-	-	-	-	-	-	-	-	-
FOXP4	ENSG00000137166	0.657219	PBC	-	-	-	-	-	-	+	-	-	-	-	-	-	-	-	-	-	-	-	-	-	-	-	-	-	-	-	-	-	-	-	-	-	-
CEP104	ENSG00000116198	0.656957	MCV	-	-	-	-	-	-	-	-	-	-	-	-	-	-	+	-	-	-	-	-	-	-	-	-	-	-	-	-	-	-	-	-	-	-
C12orf5	ENSG00000078237	0.656846	SLE	-	-	-	-	-	-	-	-	+	-	-	-	-	-	-	-	-	-	-	-	-	-	-	-	-	-	-	-	-	-	-	-	-	-
GIPR	ENSG00000010310	0.655953	BMI	-	-	-	-	-	-	-	-	-	-	-	-	-	-	-	-	-	-	-	+	-	-	-	-	-	-	-	-	-	-	-	-	-	-
CKM	ENSG00000104879	0.6559	LDL	-	-	-	-	-	-	-	-	-	-	-	-	-	-	-	-	-	-	-	-	-	-	-	-	-	+	+	-	-	-	-	-	-	-
GLI1	ENSG00000111087	0.655858	UC	-	-	-	-	-	-	-	-	-	-	+	-	-	-	-	-	-	-	-	-	-	-	-	-	-	-	-	-	-	-	-	-	-	-
TMEM151B	ENSG00000178233	0.655376	RA	-	+	+	-	-	-	-	+	-	-	-	-	-	-	-	-	-	-	-	-	-	-	-	-	-	-	-	-	-	-	-	-	-	-
TMEM254	ENSG00000133678	0.655362	HT	-	-	-	-	-	-	-	-	-	-	-	-	-	-	-	-	-	-	-	-	-	-	-	-	-	-	-	-	-	-	-	+	-	-
CPO	ENSG00000144410	0.655326	BMI	-	-	-	-	-	-	-	-	-	-	-	-	-	-	-	-	-	-	-	+	-	-	-	-	-	-	-	-	-	-	-	-	-	-
EIF2AK3	ENSG00000172071	0.654768	HT	-	-	-	-	-	-	-	-	-	-	-	-	-	-	-	-	-	-	-	-	-	-	-	-	-	-	-	-	-	-	-	+	-	-
NIF3L1	ENSG00000196290	0.654231	MCH	-	+	-	-	-	-	-	-	-	-	-	-	+	-	-	-	-	-	-	-	-	-	-	-	-	-	-	-	-	-	-	-	-	-
BARD1	ENSG00000138376	0.65418	SLE	-	-	-	-	-	-	-	-	+	-	-	-	-	-	-	-	-	-	-	-	-	-	-	-	-	-	-	-	-	-	-	-	-	-
ORC2	ENSG00000115942	0.654053	MCH	-	+	-	-	-	-	-	-	-	-	-	-	+	-	-	-	-	-	-	-	-	-	-	-	-	-	-	-	-	-	-	-	-	-
CARHSP1	ENSG00000153048	0.653712	HT	-	-	-	-	-	-	-	-	-	-	-	-	-	-	-	-	-	-	-	-	-	-	-	-	-	-	-	-	-	-	-	+	-	-
PPIL3	ENSG00000240344	0.653507	MCH	-	+	-	-	-	-	-	-	-	-	-	-	+	-	-	-	-	-	-	-	-	-	-	-	-	-	-	-	-	-	-	-	-	-
GAB1	ENSG00000109458	0.653034	HT	-	-	-	-	-	-	-	-	-	-	-	-	-	-	-	-	-	-	-	-	-	-	-	-	-	-	-	-	-	-	-	+	-	-
HERC4	ENSG00000148634	0.653019	HT	-	-	-	-	-	-	-	-	-	-	-	-	-	-	-	-	-	-	-	-	-	-	-	-	-	-	-	-	-	-	-	+	-	-
INS-IGF2	ENSG00000129965	0.652211	UC	-	+	-	-	-	-	-	-	-	-	+	-	-	-	-	-	-	-	-	-	-	-	-	-	-	-	-	-	-	-	-	-	-	-
INS	ENSG00000254647	0.652184	UC	+	+	-	-	-	-	-	-	-	-	+	-	-	-	-	-	-	-	-	-	-	-	-	-	-	-	-	-	-	-	-	-	-	-
IGF2	ENSG00000167244	0.652119	UC	-	+	-	-	-	-	-	-	-	-	+	-	-	-	-	-	-	-	-	-	-	-	-	-	-	-	-	-	-	-	-	-	-	-
C1orf143	ENSG00000228208	0.651987	HT	-	-	-	-	-	-	-	-	-	-	-	-	-	-	-	-	-	-	-	-	-	-	-	-	-	-	-	-	-	-	-	+	-	-
ARHGAP1	ENSG00000175220	0.651914	FNBMD	-	+	-	-	-	-	-	-	-	-	-	-	-	-	-	-	-	-	-	-	-	-	-	-	-	-	-	-	-	-	+	-	-	-
ZNF408	ENSG00000175213	0.651914	FNBMD	-	+	-	-	-	-	-	-	-	-	-	-	-	-	-	-	-	-	-	-	-	-	-	-	-	-	-	-	-	-	+	-	-	-
GPSM1	ENSG00000160360	0.65175	CD	-	+	-	+	-	-	-	-	-	-	+	-	-	-	-	-	-	-	-	-	-	-	-	-	-	-	-	-	-	-	-	-	-	-
DNLZ	ENSG00000213221	0.65174	CD	-	+	-	+	-	-	-	-	-	-	+	-	-	-	-	-	-	-	-	-	-	-	-	-	-	-	-	-	-	-	-	-	-	-
GPR114	ENSG00000159618	0.651626	MCH	-	-	-	-	-	-	-	-	-	-	-	-	+	-	-	-	-	-	-	-	-	-	-	-	-	-	-	-	-	-	-	-	-	-
CD79A	ENSG00000105369	0.65156	HT	-	-	-	-	-	-	-	-	-	-	-	-	-	-	-	-	-	-	-	-	-	-	-	-	-	-	-	-	-	-	-	+	-	-
FSD2	ENSG00000186628	0.651354	HB	-	-	-	-	-	-	-	-	-	-	-	+	-	-	-	-	-	-	-	-	-	-	-	-	-	-	-	-	-	-	-	-	-	-
KIAA0513	ENSG00000135709	0.650963	HT	-	-	-	-	-	-	-	-	-	-	-	-	-	-	-	-	-	-	-	-	-	-	-	-	-	-	-	-	-	-	-	+	-	-
EXOC1	ENSG00000090989	0.650474	HT	-	-	-	-	-	-	-	-	-	-	-	-	-	-	-	-	-	-	-	-	-	-	-	-	-	-	-	-	-	-	-	+	-	-
TEPP	ENSG00000159648	0.650289	MCH	-	-	-	-	-	-	-	-	-	-	-	-	+	-	-	-	-	-	-	-	-	-	-	-	-	-	-	-	-	-	-	-	-	-
RSPO3	ENSG00000146374	0.650152	T1D	-	+	+	-	-	-	-	-	-	+	-	-	-	-	-	-	-	-	-	-	-	-	-	-	-	-	-	-	-	-	-	-	-	-
CFLAR	ENSG00000003402	0.649961	MCH	+	+	-	-	-	-	-	-	-	-	-	-	+	-	-	-	-	-	-	-	-	-	-	-	-	-	-	-	-	-	-	-	-	-
PRDM1	ENSG00000057657	0.64996	CD	+	+	-	+	-	-	-	+	-	-	-	-	-	-	-	-	-	-	-	-	-	-	-	-	-	-	-	-	-	-	-	-	-	-
FAM219B	ENSG00000178761	0.648765	BP_S	-	+	-	-	-	-	-	-	-	-	-	-	-	-	-	-	-	-	-	-	-	-	-	-	-	-	-	-	-	+	-	-	-	-
TLDC1	ENSG00000140950	0.64872	HT	-	-	-	-	-	-	-	-	-	-	-	-	-	-	-	-	-	-	-	-	-	-	-	-	-	-	-	-	-	-	-	+	-	-
HOXA9	ENSG00000078399	0.648544	HT	-	+	-	-	-	-	-	-	-	-	-	-	-	-	-	-	-	-	-	-	-	-	-	-	-	-	-	-	-	-	-	+	-	-
COMMD9	ENSG00000110442	0.648287	RA	-	+	-	-	-	-	-	+	-	-	-	-	-	-	-	-	-	-	-	-	-	-	-	-	-	-	-	-	-	-	-	-	-	-
SYT8	ENSG00000149043	0.647942	UC	-	-	-	-	-	-	-	-	-	-	+	-	-	-	-	-	-	-	-	-	-	-	-	-	-	-	-	-	-	-	-	-	-	-
TNNI2	ENSG00000130598	0.647942	UC	+	-	-	-	-	-	-	-	-	-	+	-	-	-	-	-	-	-	-	-	-	-	-	-	-	-	-	-	-	-	-	-	-	-
METTL22	ENSG00000067365	0.647924	HT	-	-	-	-	-	-	-	-	-	-	-	-	-	-	-	-	-	-	-	-	-	-	-	-	-	-	-	-	-	-	-	+	-	-
PPL	ENSG00000118898	0.647904	HT	-	-	-	-	-	-	-	-	-	-	-	-	-	-	-	-	-	-	-	-	-	-	-	-	-	-	-	-	-	-	-	+	-	-
PCCB	ENSG00000114054	0.647843	TG	-	+	-	-	-	-	-	+	-	-	-	-	-	-	-	-	-	-	-	-	-	-	-	-	-	-	-	+	-	-	-	-	-	-
DPT	ENSG00000143196	0.647761	UC	-	-	-	-	-	-	-	-	-	-	+	-	-	-	-	-	-	-	-	-	-	-	-	-	-	-	-	-	-	-	-	-	-	-
AC005779.2	ENSG00000267545	0.647627	LDL	-	-	-	-	-	-	-	-	-	-	-	-	-	-	-	-	-	-	-	-	-	-	-	-	-	+	-	+	-	-	-	-	-	-
BLOC1S3	ENSG00000189114	0.647627	LDL	-	-	-	-	-	-	-	-	-	-	-	-	-	-	-	-	-	-	-	-	-	-	-	-	-	+	-	+	-	-	-	-	-	-
TRAPPC6A	ENSG00000007255	0.647627	LDL	-	-	-	-	-	-	-	-	-	-	-	-	-	-	-	-	-	-	-	-	-	-	-	-	-	+	-	+	-	-	-	-	-	-
SMAD7	ENSG00000101665	0.647603	HT	+	+	-	-	-	-	-	-	-	-	-	-	-	-	-	-	-	-	-	-	-	-	-	-	-	-	-	-	-	-	-	+	-	-
BCAM	ENSG00000187244	0.647602	LDL	-	-	-	-	-	-	-	-	-	-	-	-	-	-	-	-	-	-	-	-	-	-	-	-	-	+	+	-	-	-	-	-	-	-
MPC1	ENSG00000060762	0.647568	CD	-	-	-	+	-	-	-	-	-	-	-	-	-	-	-	-	-	-	-	-	-	-	-	-	-	-	-	-	-	-	-	-	-	-
SEMA7A	ENSG00000138623	0.647527	BP_S	-	+	-	-	-	-	-	-	-	-	-	-	-	-	-	-	-	-	-	-	-	-	-	-	-	-	-	-	-	+	-	-	-	-
IPO9	ENSG00000198700	0.647304	BMI	-	-	-	-	-	-	-	-	-	-	-	-	-	-	-	-	-	-	-	+	-	-	-	-	-	-	-	-	-	-	-	-	-	-
RORC	ENSG00000143365	0.646819	UC	+	+	-	-	-	-	-	-	-	-	+	-	-	-	-	-	-	-	-	-	-	-	-	-	-	-	-	-	-	-	-	-	-	-
CCDC102A	ENSG00000135736	0.646199	MCH	-	-	-	-	-	-	-	-	-	-	-	-	+	-	-	-	-	-	-	-	-	-	-	-	-	-	-	-	-	-	-	-	-	-
SIRPB1	ENSG00000101307	0.64615	PV	-	+	-	-	-	-	-	-	-	-	-	-	-	-	-	-	-	+	-	-	-	-	-	-	-	-	-	-	-	-	-	-	-	-
SERP1	ENSG00000120742	0.646015	UC	-	-	-	-	-	-	-	-	-	-	+	-	-	-	-	-	-	-	-	-	-	-	-	-	-	-	-	-	-	-	-	-	-	-
ARL4C	ENSG00000188042	0.645695	PBC	-	-	-	-	-	-	+	-	-	-	-	-	-	-	-	-	-	-	-	-	-	-	-	-	-	-	-	-	-	-	-	-	-	-
PPIL4	ENSG00000131013	0.645347	CEL	+	+	+	-	+	-	-	-	-	-	-	-	-	-	+	-	-	-	-	-	-	-	-	-	-	-	-	-	-	-	-	-	-	-
SELT	ENSG00000198843	0.645127	UC	-	-	-	-	-	-	-	-	-	-	+	-	-	-	-	-	-	-	-	-	-	-	-	-	-	-	-	-	-	-	-	-	-	-
GPR146	ENSG00000164849	0.645091	TC	-	-	-	-	-	-	-	-	-	-	-	-	-	-	-	-	-	-	-	-	-	-	-	-	-	-	+	-	-	-	-	-	-	-
RPS7	ENSG00000171863	0.644908	HT	-	-	-	-	-	-	-	-	-	-	-	-	-	-	-	-	+	-	-	-	-	-	-	-	-	-	+	+	-	-	-	+	-	-
CORO2A	ENSG00000106789	0.644443	MCV	-	-	-	-	-	-	-	-	-	-	-	-	-	-	+	-	-	-	-	-	-	-	-	-	-	-	-	-	-	-	-	-	-	-
HIF1A	ENSG00000100644	0.644098	HT	-	-	-	-	-	-	-	-	-	-	-	-	-	-	-	-	-	-	-	-	-	-	-	-	-	-	-	-	-	-	-	+	-	-
EIF1B	ENSG00000114784	0.643925	HT	-	-	-	-	-	-	-	-	-	-	-	-	-	-	-	-	-	-	-	-	-	-	-	-	-	-	-	-	-	-	-	+	-	-
TMEM201	ENSG00000188807	0.643749	HT	-	-	-	-	-	-	-	-	-	-	-	-	-	-	-	-	-	-	-	-	-	-	-	-	-	-	-	-	-	-	-	+	-	-
CTU1	ENSG00000142544	0.643477	HT	-	-	-	-	-	-	-	-	-	-	-	-	-	-	-	-	-	-	-	-	-	-	-	-	-	-	-	-	-	-	-	+	-	-
FEM1C	ENSG00000145780	0.643365	PBC	-	-	-	-	-	-	+	-	-	-	-	-	-	-	-	-	-	-	-	-	-	-	-	-	-	-	-	-	-	-	-	-	-	-
CLK1	ENSG00000013441	0.643238	MCH	-	+	-	-	-	-	-	-	-	-	-	-	+	-	-	-	-	-	-	-	-	-	-	-	-	-	-	-	-	-	-	-	-	-
MED12L	ENSG00000144893	0.643125	UC	-	-	-	-	-	-	-	-	-	-	+	-	-	-	-	-	-	-	-	-	-	-	-	-	-	-	-	-	-	-	-	-	-	-
OR2W3	ENSG00000238243	0.642768	PLT	-	-	-	-	-	-	-	-	-	-	-	-	-	-	-	-	+	-	-	-	-	-	-	-	-	-	-	-	-	-	-	-	-	-
PCDH9	ENSG00000184226	0.642364	BMI	-	-	-	-	-	-	-	-	-	-	-	-	-	-	-	-	-	-	-	+	-	-	-	-	-	-	-	-	-	-	-	-	-	-
DYDC2	ENSG00000133665	0.641794	CD	-	+	-	+	-	-	-	-	-	-	-	-	-	-	-	-	-	-	-	-	-	-	-	-	-	-	-	-	-	-	-	-	-	-
ACTL6A	ENSG00000136518	0.641748	CD	-	-	-	+	-	-	-	-	-	-	-	-	-	-	-	-	-	-	-	-	-	-	-	-	-	-	-	-	-	-	-	-	-	-
FAM222B	ENSG00000173065	0.641566	MCH	-	-	-	-	-	-	-	-	-	-	-	-	+	-	+	-	-	-	+	-	-	-	-	-	-	-	-	-	-	-	-	-	-	-
TSG101	ENSG00000074319	0.641537	TC	-	-	-	-	-	-	-	-	-	-	-	-	-	-	-	-	-	-	-	-	-	-	-	-	-	+	+	-	-	-	-	-	-	-
TMED9	ENSG00000184840	0.641449	MS	-	-	-	-	-	+	-	-	-	-	-	-	-	-	-	-	-	-	-	-	-	-	-	-	-	-	-	-	-	-	-	-	-	-
FABP1	ENSG00000163586	0.641357	MCH	-	-	-	-	-	-	-	-	-	-	-	-	+	-	-	-	-	-	-	-	-	-	-	-	-	-	-	-	-	-	-	-	-	-
PAF1	ENSG00000006712	0.640683	HT	-	-	-	-	-	-	-	-	-	-	-	-	-	-	-	-	-	-	-	-	-	-	-	-	-	-	-	-	-	-	-	+	-	-
MED29	ENSG00000063322	0.640679	HT	-	-	-	-	-	-	-	-	-	-	-	-	-	-	-	-	-	-	-	-	-	-	-	-	-	-	-	-	-	-	-	+	-	-
HDDC2	ENSG00000111906	0.640522	HB	-	-	-	-	-	-	-	-	-	-	-	+	-	-	-	-	-	-	-	-	-	-	-	-	-	-	-	-	-	-	-	-	-	-
HOXA10	ENSG00000253293	0.640517	HT	-	+	-	-	-	-	-	-	-	-	-	-	-	-	-	-	-	-	-	-	-	-	-	-	-	-	-	-	-	-	-	+	-	-
RP1-170O19.20	ENSG00000257184	0.640517	HT	-	+	-	-	-	-	-	-	-	-	-	-	-	-	-	-	-	-	-	-	-	-	-	-	-	-	-	-	-	-	-	+	-	-
TAB2	ENSG00000055208	0.640212	CEL	-	+	-	-	+	-	-	-	-	-	-	-	-	-	+	-	-	-	-	-	-	-	-	-	-	-	-	-	-	-	-	-	-	-
PVR	ENSG00000073008	0.639972	MS	-	-	+	-	-	+	-	-	-	-	-	-	-	-	-	-	-	-	-	-	-	-	-	-	-	-	-	-	-	-	-	-	-	-
HOXB13	ENSG00000159184	0.639821	HT	-	-	-	-	-	-	-	-	-	-	-	-	-	-	-	-	-	-	-	-	-	-	-	-	-	-	-	-	-	-	-	+	-	-
TTLL6	ENSG00000170703	0.639804	HT	-	-	-	-	-	-	-	-	-	-	-	-	-	-	-	-	-	-	-	-	-	-	-	-	-	-	-	-	-	-	-	+	-	-
ATP13A1	ENSG00000105726	0.639634	HT	-	-	-	-	-	-	-	-	-	-	-	-	-	-	-	-	-	-	-	-	-	-	-	-	-	-	-	-	-	-	-	+	-	-
NSG2	ENSG00000170091	0.639334	HT	-	+	-	-	-	-	-	-	-	-	-	-	-	-	-	-	-	-	-	-	-	-	-	-	-	-	-	-	-	-	-	+	-	-
ZEB1	ENSG00000148516	0.638771	T1D	-	-	+	-	-	-	-	+	-	+	-	-	-	-	-	-	-	-	-	-	-	-	-	-	-	-	-	-	-	-	-	-	-	-
SPP2	ENSG00000072080	0.638724	PBC	-	-	-	-	-	-	+	-	-	-	-	-	-	-	-	-	-	-	-	-	-	-	-	-	-	-	-	-	-	-	-	-	-	-
ZNF668	ENSG00000167394	0.638481	RBC	-	+	-	-	-	-	-	-	-	-	-	-	-	-	-	-	-	-	+	-	-	-	-	-	-	-	-	+	-	-	-	-	-	-
PSMD7	ENSG00000103035	0.638397	LDL	-	-	-	-	-	-	-	-	-	-	-	-	-	-	-	-	-	-	-	-	-	-	-	-	-	+	+	-	-	-	-	-	-	-
CBX3	ENSG00000122565	0.638376	TG	-	-	-	-	-	-	-	-	-	-	-	-	-	-	-	-	-	-	-	-	-	-	-	-	-	-	-	+	-	-	-	-	-	-
HNRNPA2B1	ENSG00000122566	0.638374	TG	-	-	-	-	-	-	-	-	-	-	-	-	-	-	-	-	-	-	-	-	-	-	-	-	-	-	-	+	-	-	-	-	-	-
IFITM3	ENSG00000142089	0.638288	PBC	-	-	-	-	-	-	+	-	-	-	-	-	-	-	-	-	-	-	-	-	-	-	-	-	-	-	-	-	-	-	-	-	-	-
HEXDC	ENSG00000169660	0.638191	HT	-	-	-	-	-	-	-	-	-	-	-	-	-	-	-	-	-	-	-	-	-	-	-	-	-	-	-	-	-	-	-	+	-	-
DYDC1	ENSG00000170788	0.638187	CD	-	+	-	+	-	-	-	-	-	-	-	-	-	-	-	-	-	-	-	-	-	-	-	-	-	-	-	-	-	-	-	-	-	-
SPTLC1	ENSG00000090054	0.637596	HT	-	-	-	-	-	-	-	-	-	-	-	-	-	-	-	-	-	-	-	-	-	-	-	-	-	-	-	-	-	-	-	+	-	-
MSI2	ENSG00000153944	0.637446	HT	-	-	-	-	-	-	-	-	-	-	-	-	-	-	-	-	-	-	-	-	-	-	-	-	-	-	-	-	-	-	-	+	-	-
BZW1	ENSG00000082153	0.636484	MCH	-	+	-	-	-	-	-	-	-	-	-	-	+	-	-	-	-	-	-	-	-	-	-	-	-	-	-	-	-	-	-	-	-	-
PHLDB2	ENSG00000144824	0.636196	MCHC	-	-	-	-	-	-	-	-	-	-	-	-	-	+	-	-	-	-	-	-	-	-	-	-	-	-	-	-	-	-	-	-	-	-
PDE4C	ENSG00000105650	0.636153	MS	-	+	+	-	-	+	-	-	-	-	-	-	-	-	-	-	-	-	-	-	-	-	-	-	-	-	-	-	-	-	-	-	-	-
C19orf40	ENSG00000131944	0.63586	MCV	-	-	-	-	-	-	-	-	-	-	-	-	-	-	+	-	-	-	-	-	-	-	-	-	-	-	-	-	-	-	-	-	-	-
CEP89	ENSG00000121289	0.635858	MCV	-	-	-	-	-	-	-	-	-	-	-	-	-	-	+	-	-	-	-	-	-	-	-	-	-	-	-	-	-	-	-	-	-	-
ST6GALNAC3	ENSG00000184005	0.635656	BMI	-	-	-	-	-	-	-	-	-	-	-	-	-	-	-	-	-	-	-	+	-	-	-	-	-	-	-	-	-	-	-	-	-	-
HCN3	ENSG00000143630	0.635364	CD	-	+	-	+	-	-	-	-	-	-	-	-	-	-	-	-	-	-	-	-	-	-	-	-	-	-	-	-	-	-	-	-	-	-
C1QBP	ENSG00000108561	0.635018	RA	+	+	-	-	-	-	-	+	-	-	-	-	-	-	-	-	-	-	-	-	-	-	-	-	-	-	-	-	-	-	-	-	-	-
INTS8	ENSG00000164941	0.634196	HB	-	-	-	-	-	-	-	-	-	-	-	+	-	-	-	+	-	-	-	-	-	-	-	-	-	-	-	-	-	-	-	-	-	+
RBM38	ENSG00000132819	0.634183	BP_D	-	-	-	-	-	-	-	-	-	-	-	-	-	-	-	-	-	-	-	-	-	-	-	-	-	-	-	-	+	+	-	-	-	-
DKFZP434O1614	ENSG00000258729	0.633946	UC	-	-	-	-	-	-	-	-	-	-	+	-	-	-	-	-	-	-	-	-	-	-	-	-	-	-	-	-	-	-	-	-	-	-
PVRL2	ENSG00000130202	0.633646	BMI	-	-	-	-	-	-	-	-	-	-	-	-	-	-	-	-	-	-	-	+	-	-	-	-	-	-	-	-	-	-	-	-	-	-
CASP10	ENSG00000003400	0.633343	MCH	-	+	-	-	-	-	-	-	-	-	-	-	+	-	-	-	-	-	-	-	-	-	-	-	-	-	-	-	-	-	-	-	-	-
RP4-576H24.4	ENSG00000260861	0.633091	PV	-	+	-	-	-	-	-	-	-	-	-	-	-	-	-	-	-	+	-	-	-	-	-	-	-	-	-	-	-	-	-	-	-	-
MATN1	ENSG00000162510	0.633087	PV	-	-	-	-	-	-	-	-	-	-	-	-	-	-	-	-	-	+	-	-	-	-	-	-	-	-	-	-	-	-	-	-	-	-
ZNF878	ENSG00000257446	0.633063	HT	-	-	-	-	-	-	-	-	-	-	-	-	-	-	-	-	-	-	-	-	-	-	-	-	-	-	-	-	-	-	-	+	-	-
DCLRE1B	ENSG00000118655	0.632718	SLE	+	+	-	-	-	-	-	-	+	-	-	-	-	-	-	-	-	-	-	-	-	-	-	-	-	-	-	-	-	-	-	-	-	-
AP4B1	ENSG00000134262	0.632717	SLE	-	+	-	-	-	-	-	-	+	-	-	-	-	-	-	-	-	-	-	-	-	-	-	-	-	-	-	-	-	-	-	-	-	-
PIGK	ENSG00000142892	0.632517	BMI	-	-	-	-	-	-	-	-	-	-	-	-	-	-	-	-	-	-	-	+	-	-	-	-	-	-	-	-	-	-	-	+	-	-
MTCH2	ENSG00000109919	0.632356	BMI	-	+	-	-	-	-	-	-	-	-	-	-	-	-	-	-	-	-	-	+	-	-	-	-	-	-	-	-	-	-	-	-	-	-
DFFB	ENSG00000169598	0.631897	MCV	-	-	-	-	-	-	-	-	-	-	-	-	-	-	+	-	-	-	-	-	-	-	-	-	-	-	-	-	-	-	-	-	-	-
FOXK2	ENSG00000141568	0.631871	HT	-	-	-	-	-	-	-	-	-	-	-	-	-	-	-	-	-	-	-	-	-	-	-	-	-	-	-	-	-	-	-	+	-	-
PCNXL4	ENSG00000126773	0.631598	UC	-	-	-	-	-	-	-	-	-	-	+	-	-	-	-	-	-	-	-	-	-	-	-	-	-	-	-	-	-	-	-	-	-	-
PPP3R2	ENSG00000188386	0.631454	HDL	-	-	-	-	-	-	-	-	-	-	-	-	-	-	-	-	-	-	-	-	-	-	+	-	-	-	-	-	-	-	-	-	-	-
LPIN3	ENSG00000132793	0.63142	GLC_B	-	-	-	-	-	-	-	-	-	-	-	-	-	-	+	-	-	-	-	-	-	+	-	-	-	-	-	-	-	-	-	-	-	-
SNX24	ENSG00000064652	0.631338	HT	-	-	-	-	-	-	-	-	-	-	-	-	-	-	-	-	-	-	-	-	-	-	-	-	-	-	-	-	-	-	-	+	-	-
DIEXF	ENSG00000117597	0.631094	HT	-	-	-	-	-	-	-	-	-	-	-	-	-	-	-	-	-	-	-	-	-	-	-	-	-	-	-	-	-	-	-	+	-	-
AC005549.3	ENSG00000268024	0.630957	CD	-	+	-	+	-	-	-	-	-	-	-	-	-	-	-	-	-	-	-	-	-	-	-	-	-	-	-	-	-	-	-	-	-	-
TBX2	ENSG00000121068	0.630839	BP_S	-	-	-	-	-	-	-	-	-	-	-	-	-	-	-	-	-	-	-	-	-	-	-	-	-	-	-	-	-	+	-	+	-	-
PHTF1	ENSG00000116793	0.630172	SLE	+	+	-	-	-	-	-	-	+	-	-	-	-	-	-	-	-	-	-	-	-	-	-	-	-	-	-	-	-	-	-	-	-	-
ELP4	ENSG00000109911	0.629652	HT	-	-	-	-	-	-	-	-	-	-	-	-	-	-	-	-	-	-	-	-	-	-	-	-	-	-	-	-	-	-	-	+	-	-
IMMP1L	ENSG00000148950	0.629652	HT	-	-	-	-	-	-	-	-	-	-	-	-	-	-	-	-	-	-	-	-	-	-	-	-	-	-	-	-	-	-	-	+	-	-
SLC18B1	ENSG00000146409	0.629229	HT	-	-	-	-	-	-	-	-	-	-	-	-	-	-	-	-	-	-	-	-	-	-	-	-	-	-	-	-	-	-	-	+	-	-
RP11-444E17.6	ENSG00000272442	0.62911	RA	-	+	+	-	-	-	-	+	-	-	-	-	-	-	-	-	-	-	-	-	-	-	-	-	-	-	-	-	-	-	-	-	-	-
KCTD18	ENSG00000155729	0.629052	MCH	-	-	-	-	-	-	-	-	-	-	-	-	+	-	-	-	-	-	-	-	-	-	-	-	-	-	-	-	-	-	-	-	-	-
PARP11	ENSG00000111224	0.628739	HT	-	-	-	-	-	-	-	-	-	-	-	-	-	-	-	-	-	-	-	-	-	-	-	-	-	-	-	-	-	-	-	+	-	-
NT5C3A	ENSG00000122643	0.628573	HT	-	-	-	-	-	-	-	-	-	-	-	-	-	-	-	-	-	-	-	-	-	-	-	-	-	-	-	-	-	-	-	+	-	-
FBLN2	ENSG00000163520	0.628503	HT	-	-	-	-	-	-	-	-	-	-	-	-	-	-	-	-	-	-	-	-	-	-	-	-	-	-	-	-	-	-	-	+	-	-
ZNF783	ENSG00000204946	0.628425	MS	-	-	-	-	-	+	-	-	-	-	-	-	-	-	-	-	-	-	-	-	-	-	-	-	-	-	-	-	-	-	-	-	-	-
CD3G	ENSG00000160654	0.628412	T1D	-	-	+	-	-	-	-	-	-	+	-	-	-	-	-	-	-	-	-	-	-	-	-	-	-	-	-	-	-	-	-	-	-	-
CAGE1	ENSG00000164304	0.628179	T2D	-	-	-	-	-	-	-	-	-	-	-	-	-	-	-	-	-	-	-	-	-	-	-	-	-	-	-	-	-	-	-	-	-	+
RIOK1	ENSG00000124784	0.628178	T2D	-	-	-	-	-	-	-	-	-	-	-	-	-	-	-	-	-	-	-	-	-	-	-	-	-	-	-	-	-	-	-	-	-	+
TICAM2	ENSG00000243414	0.628063	PBC	-	-	-	-	-	-	+	-	-	-	-	-	-	-	-	-	-	-	-	-	-	-	-	-	-	-	-	-	-	-	-	-	-	-
TNFSF8	ENSG00000106952	0.627946	MCV	+	+	-	-	-	-	-	-	-	-	-	-	-	-	+	-	-	-	-	-	-	-	-	-	-	-	-	-	-	-	-	-	-	-
TSPAN17	ENSG00000048140	0.627803	HT	-	-	-	-	-	-	-	-	-	-	-	-	-	-	-	-	-	-	-	-	-	-	-	-	-	-	-	-	-	-	-	+	-	-
LYPD5	ENSG00000159871	0.62757	HT	-	-	-	-	-	-	-	-	-	-	-	-	-	-	-	-	-	-	-	-	-	-	-	-	-	-	-	-	-	-	-	+	-	-
ZNF283	ENSG00000167637	0.627376	HT	-	-	-	-	-	-	-	-	-	-	-	-	-	-	-	-	-	-	-	-	-	-	-	-	-	-	-	-	-	-	-	+	-	-
MARK4	ENSG00000007047	0.627294	HT	-	-	-	-	-	-	-	-	-	-	-	-	-	-	-	-	-	-	-	-	-	-	-	-	-	-	-	+	-	-	-	+	-	-
CD7	ENSG00000173762	0.627281	HT	-	-	-	-	-	-	-	-	-	-	-	-	-	-	-	-	-	-	-	-	-	-	-	-	-	-	-	-	-	-	-	+	-	-
CD1C	ENSG00000158481	0.62728	CEL	-	-	-	-	+	-	-	-	-	-	-	-	-	-	-	-	-	-	-	-	-	-	-	-	-	-	-	-	-	-	-	-	-	-
GEMIN7	ENSG00000142252	0.627232	HT	-	-	-	-	-	-	-	-	-	-	-	-	-	-	-	-	-	-	-	-	-	-	-	-	-	-	+	+	-	-	-	+	-	-
ZNF296	ENSG00000170684	0.627231	HT	-	-	-	-	-	-	-	-	-	-	-	-	-	-	-	-	-	-	-	-	-	-	-	-	-	-	-	+	-	-	-	+	-	-
BATF	ENSG00000156127	0.627171	MS	+	+	-	-	-	+	-	-	-	-	-	-	-	-	-	-	-	-	-	-	-	-	-	-	-	-	-	-	-	-	-	-	-	-
LRRC45	ENSG00000169683	0.626303	HT	-	-	-	-	-	-	-	-	-	-	-	-	-	-	-	-	-	-	-	-	-	-	-	-	-	-	-	-	-	-	-	+	-	-
STRA13	ENSG00000169689	0.626303	HT	-	-	-	-	-	-	-	-	-	-	-	-	-	-	-	-	-	-	-	-	-	-	-	-	-	-	-	-	-	-	-	+	-	-
RAC3	ENSG00000169750	0.626303	HT	-	-	-	-	-	-	-	-	-	-	-	-	-	-	-	-	-	-	-	-	-	-	-	-	-	-	-	-	-	-	-	+	-	-
NOA1	ENSG00000084092	0.626272	HT	-	-	-	-	-	-	-	-	-	-	-	-	-	-	-	-	-	-	-	-	-	-	-	-	-	-	-	-	-	-	-	+	-	-
COMMD2	ENSG00000114744	0.625763	PBC	-	-	-	-	-	-	+	-	-	-	-	-	-	-	-	-	-	-	-	-	-	-	-	-	-	-	-	-	-	-	-	-	-	-
PTPRCAP	ENSG00000213402	0.62556	MCV	-	-	-	-	-	-	-	-	-	-	-	-	+	-	+	-	-	-	-	-	-	-	-	-	-	-	-	-	-	-	-	-	-	-
EFHC1	ENSG00000096093	0.625417	LDL	-	-	-	-	-	-	-	-	-	-	-	-	-	-	-	-	-	-	-	-	-	-	-	-	-	+	-	-	-	-	-	-	-	-
MKKS	ENSG00000125863	0.625017	FNBMD	-	-	-	-	-	-	-	-	-	-	-	-	-	-	-	-	-	-	-	-	-	-	-	-	-	-	-	-	-	-	+	-	+	-
SLX4IP	ENSG00000149346	0.625014	FNBMD	-	-	-	-	-	-	-	-	-	-	-	-	-	-	-	-	-	-	-	-	-	-	-	-	-	-	-	-	-	-	+	-	+	-
HIVEP1	ENSG00000095951	0.624778	HT	-	-	-	-	-	-	-	-	-	-	-	-	-	-	-	-	-	-	-	-	-	-	-	-	-	-	-	-	-	-	-	+	-	-
AGTRAP	ENSG00000177674	0.624594	HT	-	-	-	-	-	-	-	-	-	-	-	-	-	-	-	-	-	-	-	-	-	-	-	-	-	-	-	-	-	-	-	+	-	-
RP11-944C7.1	ENSG00000258792	0.624107	HT	-	-	-	-	-	-	-	-	-	-	-	-	-	-	-	-	-	-	-	-	-	-	-	-	-	-	-	-	-	-	-	+	-	-
HAND1	ENSG00000113196	0.623905	HT	-	-	-	-	-	-	-	-	-	-	-	-	-	-	-	-	-	-	-	-	-	-	-	-	-	-	-	-	-	-	-	+	-	-
TRIM59	ENSG00000213186	0.623562	MS	-	-	-	-	-	+	-	-	-	-	-	-	-	-	-	-	-	-	-	-	-	-	-	-	-	-	-	-	-	-	-	-	-	-
ZBTB25	ENSG00000089775	0.623348	HT	-	-	-	-	-	-	-	-	-	-	-	-	-	-	-	-	-	-	-	-	-	-	-	-	-	-	-	-	-	-	-	+	-	-
ZBTB1	ENSG00000126804	0.623348	HT	-	-	-	-	-	-	-	-	-	-	-	-	-	-	-	-	-	-	-	-	-	-	-	-	-	-	-	-	-	-	-	+	-	-
DKKL1	ENSG00000104901	0.623311	MS	+	+	-	-	-	+	-	-	-	-	-	-	-	-	-	-	+	-	-	-	-	-	-	-	-	-	-	-	-	-	-	-	-	-
GTF2A1	ENSG00000165417	0.623272	CD	-	-	-	+	-	+	-	-	-	-	-	-	-	-	-	-	-	-	-	-	-	-	-	-	-	-	-	-	-	-	-	-	-	-
YIF1B	ENSG00000167645	0.623204	HT	-	-	-	-	-	-	-	-	-	-	-	-	-	-	-	-	-	-	-	-	-	-	-	-	-	-	-	-	-	-	-	+	-	-
APOBEC4	ENSG00000173627	0.622699	HT	-	-	-	-	-	-	-	-	-	-	-	-	-	-	-	-	-	-	-	-	-	-	-	-	-	-	-	-	-	-	-	+	-	-
NENF	ENSG00000117691	0.622621	HT	-	-	-	-	-	-	-	-	-	-	-	-	-	-	-	-	-	-	-	-	-	-	-	-	-	-	-	-	-	-	-	+	-	-
TMED7	ENSG00000134970	0.622192	PBC	-	-	-	-	-	-	+	-	-	-	-	-	-	-	-	-	-	-	-	-	-	-	-	-	-	-	-	-	-	-	-	-	-	-
NCL	ENSG00000115053	0.621714	HT	-	-	-	-	-	-	-	-	-	-	-	-	-	-	-	-	-	-	-	-	-	-	-	-	-	-	-	-	-	-	-	+	-	-
FGF1	ENSG00000113578	0.621351	MS	-	-	+	-	-	+	-	-	-	-	-	-	-	-	-	-	-	-	-	-	-	-	-	-	-	-	-	-	-	-	-	-	-	-
POP5	ENSG00000167272	0.62085	LDL	-	-	-	-	-	-	-	-	-	-	-	-	-	-	-	-	-	-	+	-	-	-	-	-	-	+	+	-	-	-	-	-	-	-
ZDHHC19	ENSG00000163958	0.620741	RBC	-	-	-	-	-	-	-	-	-	-	-	-	-	-	-	-	-	-	+	-	-	-	-	-	-	-	-	-	-	-	-	-	-	-
SLC51A	ENSG00000163959	0.620704	RBC	-	-	-	-	-	-	-	-	-	-	-	-	-	-	-	-	-	-	+	-	-	-	-	-	-	-	-	-	-	-	-	-	-	-
ACADS	ENSG00000122971	0.620638	LDL	-	-	-	-	-	-	-	-	-	-	-	-	-	-	-	-	-	-	+	-	-	-	-	-	-	+	+	-	-	-	-	-	-	-
ACSL3	ENSG00000123983	0.620284	HT	-	-	-	-	-	-	-	-	-	-	-	-	-	-	-	-	-	-	-	-	-	-	-	-	-	-	-	-	-	-	-	+	-	-
TMED7-TICAM2	ENSG00000251201	0.620233	PBC	-	-	-	-	-	-	+	-	-	-	-	-	-	-	-	-	-	-	-	-	-	-	-	-	-	-	-	-	-	-	-	-	-	-
CABP1	ENSG00000157782	0.619804	LDL	-	-	-	-	-	-	-	-	-	-	-	-	-	-	-	-	-	-	-	-	-	-	-	-	-	+	+	-	-	-	-	-	-	-
CTDSPL	ENSG00000144677	0.619725	HT	-	-	-	-	-	-	-	-	-	-	-	-	-	-	-	-	-	-	-	-	-	-	-	-	-	-	-	-	-	-	-	+	-	-
STRADB	ENSG00000082146	0.619584	MCH	-	+	-	-	-	-	-	-	-	-	-	-	+	-	-	-	-	-	-	-	-	-	-	-	-	-	-	-	-	-	-	-	-	-
GNAI3	ENSG00000065135	0.619462	BMI	-	-	-	-	-	-	-	-	-	-	-	-	-	-	-	-	-	-	-	+	-	-	-	-	-	-	-	-	-	-	-	-	-	-
CASP8	ENSG00000064012	0.619106	MCH	+	+	-	-	-	-	-	-	-	-	-	-	+	-	-	-	-	-	-	-	-	-	-	-	-	-	-	-	-	-	-	-	-	-
TRAK2	ENSG00000115993	0.618966	MCH	-	+	-	-	-	-	-	-	-	-	-	-	+	-	-	-	-	-	-	-	-	-	-	-	-	-	-	-	-	-	-	-	-	-
SGOL2	ENSG00000163535	0.618932	MCH	-	-	-	-	-	-	-	-	-	-	-	-	+	-	-	-	-	-	-	-	-	-	-	-	-	-	-	-	-	-	-	-	-	-
KIF1A	ENSG00000130294	0.618798	PV	-	+	-	-	-	-	-	-	-	-	-	-	-	-	-	-	-	+	-	-	-	-	-	-	-	-	-	-	-	-	-	-	-	-
SAMSN1	ENSG00000155307	0.618747	RBC	-	-	-	-	-	-	-	-	-	-	-	-	-	-	-	-	-	-	+	-	-	-	-	-	-	-	-	-	-	-	-	-	-	-
CLEC7A	ENSG00000172243	0.618497	MS	-	-	-	-	-	+	-	-	-	+	-	-	-	-	-	-	-	-	-	-	-	-	-	-	-	-	-	-	-	-	-	-	-	-
ZFAND4	ENSG00000172671	0.61847	MCH	-	-	-	-	-	-	-	-	-	-	-	-	+	-	+	-	-	-	-	-	-	-	+	-	-	-	-	-	-	-	-	-	-	-
RNPEPL1	ENSG00000142327	0.61823	PV	-	-	-	-	-	-	-	-	-	-	-	-	-	-	-	-	-	+	-	-	-	-	-	-	-	-	-	-	-	-	-	-	-	-
ACOX2	ENSG00000168306	0.618184	PCV	-	+	-	-	-	-	-	-	-	-	-	-	-	-	-	+	-	-	-	-	-	-	-	-	-	-	-	-	-	-	-	-	-	-
SLC35B2	ENSG00000157593	0.617944	RA	-	+	+	-	-	-	-	+	-	-	-	-	-	-	-	-	-	-	-	-	-	-	-	-	-	-	-	-	-	-	-	-	-	-
FAM126B	ENSG00000155744	0.617888	MCH	-	+	-	-	-	-	-	-	-	-	-	-	+	-	-	-	-	-	-	-	-	-	-	-	-	-	-	-	-	-	-	-	-	-
NDUFB3	ENSG00000119013	0.617844	MCH	-	+	-	-	-	-	-	-	-	-	-	-	+	-	-	-	-	-	-	-	-	-	-	-	-	-	-	-	-	-	-	-	-	-
ETNK2	ENSG00000143845	0.617837	HT	-	-	-	-	-	-	-	-	-	-	-	-	-	-	-	-	-	-	-	-	-	-	-	-	-	-	-	-	-	-	-	+	-	-
MEF2B	ENSG00000213999	0.617496	LDL	-	-	-	-	-	-	-	-	-	-	-	-	-	-	-	-	-	-	-	-	-	-	-	-	-	+	+	+	-	-	-	-	-	-
SLIT3	ENSG00000184347	0.617251	T2D	-	-	-	-	-	-	-	-	-	-	-	-	-	-	-	-	-	-	-	-	-	-	-	-	-	-	-	-	-	-	-	-	-	+
ATG12	ENSG00000145782	0.616974	PBC	-	-	-	-	-	-	+	-	-	-	-	-	-	-	-	-	-	-	-	-	-	-	-	-	-	-	-	-	-	-	-	-	-	-
AP3S1	ENSG00000177879	0.616953	PBC	-	-	-	-	-	-	+	-	-	-	-	-	-	-	-	-	-	-	-	-	-	-	-	-	-	-	-	-	-	-	-	-	-	-
CD3D	ENSG00000167286	0.616825	T1D	-	-	+	-	-	-	-	-	-	+	-	-	-	-	-	-	-	-	-	-	-	-	-	-	-	-	-	-	-	-	-	-	-	-
ERI1	ENSG00000104626	0.616699	HT	-	-	-	-	-	-	-	-	-	-	-	-	-	-	-	-	-	-	-	-	-	-	-	-	-	-	-	-	-	-	-	+	-	-
AMPD2	ENSG00000116337	0.616392	BMI	-	-	-	-	-	-	-	-	-	-	-	-	-	-	-	-	-	-	-	+	-	-	-	-	-	-	-	-	-	-	-	-	-	-
CORO7	ENSG00000262246	0.61597	HT	-	-	-	-	-	-	-	-	-	-	-	-	-	-	-	-	-	-	-	-	-	-	-	-	-	-	-	-	-	-	-	+	-	-
CORO7-PAM16	ENSG00000103426	0.615927	HT	-	-	-	-	-	-	-	-	-	-	-	-	-	-	-	-	-	-	-	-	-	-	-	-	-	-	-	-	-	-	-	+	-	-
CLDN23	ENSG00000253958	0.615566	HT	-	-	-	-	-	-	-	-	-	-	-	-	-	-	-	-	-	+	-	-	-	-	-	-	-	-	-	-	-	-	-	+	-	-
C6orf62	ENSG00000112308	0.615487	MCH	-	-	-	-	-	-	-	-	-	-	-	-	+	-	+	-	-	-	-	-	-	-	-	-	-	-	-	-	-	-	-	-	-	-
DOCK10	ENSG00000135905	0.615469	PLT	-	-	-	-	-	-	-	-	-	-	-	-	-	-	-	-	+	-	-	-	-	-	-	-	-	-	-	-	-	-	-	-	-	-
TMEM237	ENSG00000155755	0.615371	MCH	-	+	-	-	-	-	-	-	-	-	-	-	+	-	-	-	-	-	-	-	-	-	-	-	-	-	-	-	-	-	-	-	-	-
NGEF	ENSG00000066248	0.61522	CD	-	-	-	+	-	-	-	-	-	-	-	-	-	-	-	-	-	-	-	-	-	-	-	-	-	-	-	-	-	-	-	-	-	-
STX1A	ENSG00000106089	0.615111	TG	-	-	-	-	-	-	-	-	-	-	-	-	-	-	-	-	-	-	-	-	-	-	-	-	-	-	-	+	-	-	-	-	-	-
RP11-47I22.4	ENSG00000258989	0.614996	HT	-	+	-	-	-	-	-	-	-	-	-	-	-	-	-	-	-	-	-	-	-	-	-	-	-	-	-	-	-	-	-	+	-	-
PPIP5K2	ENSG00000145725	0.614766	RA	-	+	-	-	-	-	-	+	-	-	-	-	-	-	-	-	-	-	-	-	-	-	-	-	-	-	-	-	-	-	-	-	-	-
GIN1	ENSG00000145723	0.614761	RA	-	+	-	-	-	-	-	+	-	-	-	-	-	-	-	-	-	-	-	-	-	-	-	-	-	-	-	-	-	-	-	-	-	-
SURF4	ENSG00000148248	0.613928	PLT	-	-	-	-	-	-	-	-	-	-	-	-	-	-	-	-	+	-	-	-	-	-	-	-	-	-	-	-	-	-	-	+	-	-
RP11-47I22.3	ENSG00000232774	0.613678	HT	-	-	-	-	-	-	-	-	-	-	-	-	-	-	-	-	-	-	-	-	-	-	-	-	-	-	-	-	-	-	-	+	-	-
SOCS5	ENSG00000171150	0.613545	HT	-	-	-	-	-	-	-	-	-	-	-	-	-	-	-	-	-	-	-	-	-	-	-	-	-	-	-	-	-	-	-	+	-	-
HOXA4	ENSG00000197576	0.61348	T1D	-	+	+	-	-	-	-	-	-	+	-	-	-	-	-	-	-	-	-	-	-	-	-	-	-	-	-	-	-	-	-	-	-	-
C9orf96	ENSG00000198870	0.613422	PLT	-	-	-	-	-	-	-	-	-	-	-	-	-	-	-	-	+	-	-	-	-	-	-	-	-	-	-	-	-	-	-	+	-	-
CTD-2006C1.10	ENSG00000257355	0.613368	HT	-	-	-	-	-	-	-	-	-	-	-	-	-	-	-	-	-	-	-	-	-	-	-	-	-	-	-	-	-	-	-	+	-	-
MEF2BNB-MEF2B	ENSG00000064489	0.613266	LDL	-	-	-	-	-	-	-	-	-	-	-	-	-	-	-	-	-	-	-	-	-	-	-	-	-	+	+	+	-	-	-	-	-	-
RFXANK	ENSG00000064490	0.613266	LDL	-	-	-	-	-	-	-	-	-	-	-	-	-	-	-	-	-	-	-	-	-	-	-	-	-	+	+	+	-	-	-	-	-	-
ATP2A1	ENSG00000196296	0.613088	BMI	-	+	-	-	-	-	-	-	-	-	-	-	-	-	-	-	-	-	-	+	-	-	-	-	-	-	-	-	-	-	-	-	-	-
PLCL1	ENSG00000115896	0.61284	CD	+	+	-	+	-	-	-	-	-	-	-	-	-	-	-	-	-	-	-	-	-	-	-	-	-	-	-	-	-	-	-	-	-	-
FOSB	ENSG00000125740	0.612777	BMI	-	-	-	-	-	-	-	-	-	-	-	-	-	-	-	-	-	-	-	+	-	-	-	-	-	-	-	-	-	-	-	-	-	-
ENKD1	ENSG00000124074	0.612756	HDL	-	-	-	-	-	-	-	-	-	-	-	-	-	-	-	-	-	-	-	-	-	-	+	-	-	-	-	-	-	-	-	-	-	-
SNAPC1	ENSG00000023608	0.612567	HT	-	-	-	-	-	-	-	-	-	-	-	-	-	-	-	-	-	-	-	-	-	-	-	-	-	-	-	-	-	-	-	+	-	-
CEBPB	ENSG00000172216	0.612255	RBC	+	-	-	-	-	-	-	-	-	-	-	-	-	-	-	-	-	-	+	-	-	-	-	-	-	-	-	-	-	-	-	-	-	-
HNF1A	ENSG00000135100	0.611602	LDL	-	-	-	-	-	-	-	-	-	-	-	-	-	-	-	-	-	-	-	-	-	-	-	-	-	+	-	-	-	-	-	-	-	-
UBE2J2	ENSG00000160087	0.611365	SLE	-	+	-	-	-	-	-	-	+	-	-	-	-	-	-	-	-	-	-	-	-	-	-	-	-	-	-	-	-	-	-	-	-	-
C12orf10	ENSG00000139637	0.611296	T1D	-	-	+	-	-	-	-	-	-	+	-	-	-	-	-	-	-	-	-	-	-	-	-	-	-	-	-	-	-	-	-	-	-	-
NDUFB5	ENSG00000136521	0.611274	CD	-	-	-	+	-	-	-	-	-	-	-	-	-	-	-	-	-	-	-	-	-	-	-	-	-	-	-	-	-	-	-	-	-	-
TET2	ENSG00000168769	0.611197	HT	+	+	-	-	-	-	-	-	-	-	-	-	-	-	-	-	-	-	-	-	-	-	-	+	+	-	-	-	-	-	-	+	-	-
MESP1	ENSG00000166823	0.610181	HT	-	-	-	-	-	-	-	-	-	-	-	-	-	-	-	-	-	-	-	-	-	-	-	-	-	-	-	-	-	-	-	+	-	-
SIK3	ENSG00000160584	0.610154	HT	-	-	-	-	-	-	-	-	-	-	-	-	-	-	-	-	-	-	-	-	-	-	-	-	-	-	-	+	-	-	-	+	-	-
MRPL47	ENSG00000136522	0.610081	CD	-	-	-	+	-	-	-	-	-	-	-	-	-	-	-	-	-	-	-	-	-	-	-	-	-	-	-	-	-	-	-	-	-	-
MRFAP1L1	ENSG00000178988	0.608858	HT	-	-	-	-	-	-	-	-	-	-	-	-	-	-	-	-	-	-	-	-	-	-	-	-	-	-	-	-	-	-	-	+	-	-
SKIV2L2	ENSG00000039123	0.608614	HT	-	-	-	-	-	-	-	-	-	-	-	-	-	-	-	-	-	-	-	-	-	-	-	-	-	-	-	-	-	-	-	+	-	-
DHX29	ENSG00000067248	0.608614	HT	-	-	-	-	-	-	-	-	-	-	-	-	-	-	-	-	-	-	-	-	-	-	-	-	-	-	-	-	-	-	-	+	-	-
MADD	ENSG00000110514	0.6086	GLC_B	-	+	-	-	-	-	-	-	-	-	-	-	-	-	-	-	-	-	-	-	+	+	-	-	-	-	-	-	-	-	-	-	-	-
HINT3	ENSG00000111911	0.60856	RBC	-	-	-	-	-	-	-	-	-	-	-	-	-	-	-	-	-	-	+	-	-	-	-	-	-	-	-	-	-	-	-	-	-	-
TBC1D14	ENSG00000132405	0.608491	HT	-	-	-	-	-	-	-	-	-	-	-	-	-	-	-	-	-	-	-	-	-	-	-	-	-	-	-	-	-	-	-	+	-	-
IGFL4	ENSG00000204869	0.608374	UC	-	-	-	-	-	-	-	-	-	-	+	-	-	-	-	-	-	-	-	-	-	-	-	-	-	-	-	-	-	-	-	-	-	-
VNN1	ENSG00000112299	0.608161	HT	-	-	-	-	-	-	-	-	-	-	-	-	-	-	-	-	-	-	-	-	-	-	-	-	-	-	-	-	-	-	-	+	-	-
MALT1	ENSG00000172175	0.608137	MS	+	+	-	-	-	+	-	-	-	-	-	-	-	-	-	-	-	-	-	-	-	-	-	-	-	-	-	-	-	-	-	-	-	-
TRAPPC4	ENSG00000196655	0.607895	TC	-	-	-	-	-	-	-	-	-	-	-	-	-	-	-	-	-	-	-	-	-	-	-	-	-	+	+	+	-	-	-	-	-	-
RPS25	ENSG00000118181	0.60784	TC	-	-	-	-	-	-	-	-	-	-	-	-	-	-	-	-	-	-	-	-	-	-	-	-	-	+	+	+	-	-	-	-	-	-
RBPMS	ENSG00000157110	0.607779	HT	-	-	-	-	-	-	-	-	-	-	-	-	-	-	-	-	-	-	-	-	-	-	-	-	-	-	-	-	-	-	-	+	-	-
HNRNPC	ENSG00000092199	0.607751	HT	-	-	-	-	-	-	-	-	-	-	-	-	-	-	-	-	-	-	-	-	-	-	-	-	-	-	-	-	-	-	-	+	-	-
GBE1	ENSG00000114480	0.607674	BMI	-	-	-	-	-	-	-	-	-	-	-	-	-	-	-	-	-	-	-	+	-	-	-	-	-	-	-	-	-	-	-	-	-	-
OR2T1	ENSG00000175143	0.606628	GLC	-	-	-	-	-	-	-	-	-	-	-	-	-	-	-	-	-	-	-	-	+	+	-	-	-	-	-	-	-	-	-	-	-	-
ALS2	ENSG00000003393	0.606285	MCH	-	-	-	-	-	-	-	-	-	-	-	-	+	-	-	-	-	-	-	-	-	-	-	-	-	-	-	-	-	-	-	-	-	-
NR3C2	ENSG00000151623	0.606164	HT	-	-	-	-	-	-	-	-	-	-	-	-	-	-	-	-	-	-	-	-	-	-	-	-	-	-	-	-	-	-	-	+	-	-
DST	ENSG00000151914	0.606154	HT	-	-	-	-	-	-	-	-	-	-	-	-	-	-	-	-	-	+	-	-	-	-	-	-	-	-	-	-	-	-	-	+	-	-
NDUFC1	ENSG00000109390	0.606086	HT	-	-	-	-	-	-	-	-	-	-	-	-	-	-	-	-	-	-	-	-	-	-	-	-	-	-	-	-	-	-	-	+	-	-
NAA15	ENSG00000164134	0.606068	HT	-	-	-	-	-	-	-	-	-	-	-	-	-	-	-	-	-	-	-	-	-	-	-	-	-	-	-	-	-	-	-	+	-	-
FAM69A	ENSG00000154511	0.6053	HT	-	+	-	-	-	-	-	-	-	-	-	-	-	-	-	-	-	-	-	-	-	-	-	-	-	-	-	-	-	-	-	+	-	-
SEC16A	ENSG00000148396	0.604426	UC	+	+	-	-	-	-	-	-	-	-	+	-	-	-	-	-	-	-	-	-	-	-	-	-	-	-	-	-	-	-	-	-	-	-
PTEN	ENSG00000171862	0.604415	T1D	-	-	+	-	-	-	-	-	-	+	-	-	-	-	-	-	-	-	-	-	-	-	-	-	-	-	-	-	-	-	-	-	-	-
KLLN	ENSG00000227268	0.604402	T1D	-	-	-	-	-	-	-	-	-	+	-	-	-	-	-	-	-	-	-	-	-	-	-	-	-	-	-	-	-	-	-	-	-	-
INTS12	ENSG00000138785	0.604386	INS_B	-	-	-	-	-	-	-	-	-	-	-	-	-	-	-	-	-	-	-	-	-	-	-	+	+	-	-	-	-	-	-	-	-	-
ZNF891	ENSG00000214029	0.604371	CD	-	-	-	+	-	-	-	-	-	-	-	-	-	-	-	-	-	-	-	-	-	-	-	-	-	-	-	-	-	-	-	+	-	-
GSTCD	ENSG00000138780	0.604358	INS_B	-	-	-	-	-	-	-	-	-	-	-	-	-	-	-	-	-	-	-	-	-	-	-	+	+	-	-	-	-	-	-	-	-	-
SDCCAG3	ENSG00000165689	0.604218	UC	+	+	-	-	-	-	-	-	-	-	+	-	-	-	-	-	-	-	-	-	-	-	-	-	-	-	-	-	-	-	-	-	-	-
ZNF268	ENSG00000090612	0.604198	CD	-	-	-	+	-	-	-	-	-	-	-	-	-	-	-	-	-	-	-	-	-	-	-	-	-	-	-	-	-	-	-	+	-	-
ZNF10	ENSG00000256223	0.60417	CD	-	-	-	+	-	-	-	-	-	-	-	-	-	-	-	-	-	-	-	-	-	-	-	-	-	-	-	-	-	-	-	+	-	-
AGAP2-AS1	ENSG00000255737	0.604142	RA	-	+	-	-	-	-	-	+	-	-	-	-	-	-	-	-	-	-	-	-	-	-	-	-	-	-	-	-	-	-	-	-	-	-
PMPCA	ENSG00000165688	0.604121	UC	+	+	-	-	-	-	-	-	-	-	+	-	-	-	-	-	-	-	-	-	-	-	-	-	-	-	-	-	-	-	-	-	-	-
DHFR	ENSG00000228716	0.604089	HT	-	-	-	-	-	-	-	-	-	-	-	-	-	-	-	-	-	-	-	-	-	-	-	-	-	-	-	-	-	-	-	+	-	-
MSH3	ENSG00000113318	0.604088	HT	-	-	-	-	-	-	-	-	-	-	-	-	-	-	-	-	-	-	-	-	-	-	-	-	-	-	-	-	-	-	-	+	-	-
MTRNR2L2	ENSG00000271043	0.604072	HT	-	-	-	-	-	-	-	-	-	-	-	-	-	-	-	-	-	-	-	-	-	-	-	-	-	-	-	-	-	-	-	+	-	-
CTD-2140B24.4	ENSG00000256825	0.604037	CD	-	-	-	+	-	-	-	-	-	-	-	-	-	-	-	-	-	-	-	-	-	-	-	-	-	-	-	-	-	-	-	+	-	-
INPP5E	ENSG00000148384	0.604024	UC	+	+	-	-	-	-	-	-	-	-	+	-	-	-	-	-	-	-	-	-	-	-	-	-	-	-	-	-	-	-	-	-	-	-
ZGPAT	ENSG00000197114	0.604024	CD	+	+	-	+	-	-	-	-	-	-	-	-	-	-	-	-	-	-	-	-	-	-	-	-	-	-	-	-	-	-	-	-	-	-
MAN2C1	ENSG00000140400	0.603416	MCV	-	-	-	-	-	-	-	-	-	-	-	-	-	-	+	-	-	-	-	-	-	-	-	-	-	-	-	-	-	-	-	-	-	-
UGT1A8	ENSG00000241635	0.603005	PBC	-	+	-	-	-	-	+	-	-	-	-	-	-	-	-	-	-	-	-	-	-	-	-	-	-	-	-	-	-	-	-	-	-	-
PAM16	ENSG00000217930	0.602901	HT	-	-	-	-	-	-	-	-	-	-	-	-	-	-	-	-	-	-	-	-	-	-	-	-	-	-	-	-	-	-	-	+	-	-
SSTR2	ENSG00000180616	0.602627	T1D	-	-	-	-	-	-	-	-	-	+	-	-	-	-	-	-	-	-	-	-	-	-	-	-	-	-	-	-	-	-	-	-	-	-
KCNJ16	ENSG00000153822	0.60258	HT	-	-	-	-	-	-	-	-	-	-	-	-	-	-	-	-	-	-	-	-	-	-	-	-	-	-	-	-	-	-	-	+	-	-
UGCG	ENSG00000148154	0.602456	MCH	-	-	-	-	-	-	-	-	-	-	-	-	+	-	-	-	-	-	-	-	-	-	-	-	-	-	-	-	-	-	-	-	-	-
LPIN2	ENSG00000101577	0.602373	HT	-	-	-	-	-	-	-	-	-	-	-	-	-	-	-	-	-	-	-	-	-	-	-	-	-	-	-	-	-	-	-	+	-	-
CCRN4L	ENSG00000151014	0.602177	HT	-	-	-	-	-	-	-	-	-	-	-	-	-	-	-	-	-	-	-	-	-	-	-	-	-	-	-	-	-	-	-	+	-	-
TMEM68	ENSG00000167904	0.602152	SLE	-	-	-	-	-	-	-	-	+	-	-	-	-	-	-	-	-	-	-	-	-	-	-	-	-	-	-	-	-	-	-	+	-	-
DHRS7B	ENSG00000109016	0.602134	BMI	-	-	-	-	-	-	-	-	-	-	-	-	-	-	-	-	-	-	-	+	-	-	-	-	-	-	-	-	-	-	-	-	-	-
TGS1	ENSG00000137574	0.601964	SLE	-	-	-	-	-	-	-	-	+	-	-	-	-	-	-	-	-	-	-	-	-	-	-	-	-	-	-	-	-	-	-	+	-	-
SH3BP4	ENSG00000130147	0.601773	PBC	-	-	-	-	-	-	+	-	-	-	-	-	-	-	-	-	-	-	-	-	-	-	-	-	-	-	-	-	-	-	-	-	-	-
UGT1A3	ENSG00000243135	0.601549	PBC	-	-	-	-	-	-	+	-	-	-	-	-	-	-	-	-	-	-	-	-	-	-	-	-	-	-	-	-	-	-	-	-	-	-
PPCDC	ENSG00000138621	0.601034	MCV	-	+	-	-	-	-	-	-	-	-	-	-	-	-	+	-	-	-	-	-	-	-	-	-	-	-	-	-	-	-	-	-	-	-
MPI	ENSG00000178802	0.600962	BP_S	-	+	-	-	-	-	-	-	-	-	-	-	-	-	-	-	-	-	-	-	-	-	-	-	-	-	-	-	-	+	-	-	-	-
SGK223	ENSG00000182319	0.600788	HT	-	-	-	-	-	-	-	-	-	-	-	-	-	-	-	-	-	-	-	-	-	-	-	-	-	-	-	-	-	-	-	+	-	-
H6PD	ENSG00000049239	0.600571	HT	-	-	-	-	-	-	-	-	-	-	-	-	-	-	-	-	-	-	-	-	-	-	-	-	-	-	-	-	-	-	-	+	-	-
UNC119B	ENSG00000175970	0.600382	LDL	-	-	-	-	-	-	-	-	-	-	-	-	-	-	+	-	-	-	-	-	-	-	-	-	-	+	+	-	-	-	-	-	-	-
[truncated: 607 more rows]

## Sheet: Raw gene scores
Table S3. Candidate genes prioritized on the basis of GWAS and PCHi-C data
Tab 2. Raw gene scores generated by the COGS gene prioritization algorithm.
Gene Name	Ensembl Gene ID	CD	CEL	MS	PBC	RA	SLE	T1D	UC	HB	MCH	MCHC	MCV	PCV	PLT	PV	RBC	BMI	GLC	GLC_B	HDL	INS	INS_B	LDL	TC	TG	BP_D	BP_S	FNBMD	HT	LSBMD	T2D
MIB2	ENSG00000197530	0.0393421	0.0056193	0.00370886	0.025313	0.00602421	0.0876269	0.00998389	1	0.0013979	0.001229	0.0008015	0.00328	0.0010074	0.00035393	0.00044243	0.0009599	0.1934	0.00234981	0.00211102	0.00057849	0.0044302	0.0276513	0.00015652	0.00023751	0.00027108	0.00887645	0.0143677	0.013223	0.00017156	0.0208914	0.00035188
MMP23B	ENSG00000189409	0.026611	0.0005045	0.0003613	0.0009429	0.00147125	0.0028157	0.00087091	1	0.0006728	0.0008052	0.000291	0.0009329	0.0004339	0.00010669	0.00021201	0.0003157	0.192395	0.0006454	0.00065322	0.00012786	0.00314798	0.0258717	6.833e-05	0.00014012	6.573e-05	0.007065	0.0123918	0.0079084	7.705e-05	0.00525004	0.00015538
CDK11B	ENSG00000248333	0.026611	0.0005045	0.0003613	0.0009429	0.00147125	0.00283452	0.00087091	1	0.0006728	0.0008052	0.000291	0.0009329	0.0004339	0.00010669	0.00021201	0.0003157	0.192395	0.0006454	0.00065322	0.00012786	0.00314798	0.0258717	6.833e-05	0.00014012	6.573e-05	0.007065	0.0123918	0.0079084	7.705e-05	0.00525004	0.00015538
CDK11A	ENSG00000008128	0.0462387	0.0142049	0.00650721	0.025991	0.0115564	0.106423	0.0216706	1	0.0024528	0.0021247	0.0016336	0.0077391	0.0035225	0.00072011	0.00079946	0.0018399	0.224007	0.00416701	0.00367424	0.00084641	0.00869302	0.0349002	0.00030131	0.00039154	0.00054373	0.0113649	0.0189138	0.0183939	0.00031823	0.0238789	0.00065902
SLC35E2	ENSG00000215790	0.0532047	0.0142515	0.00657981	0.0261781	0.0115126	0.106227	0.0216978	1	0.0026153	0.0022936	0.0017028	0.007923	0.0036226	0.00074367	0.00085261	0.0019167	0.282506	0.0041311	0.0036482	0.000862	0.00854923	0.0381385	0.00031741	0.00040667	0.00055922	0.0127974	0.0211469	0.0200769	0.00033799	0.024955	0.00069592
CELSR2	ENSG00000143126	0.00557522	0.0183005	0.00259273	0.0173306	0.00628765	0.00952417	0.00981259	0.00731936	0.0159134	0.00730589	0.00772333	0.007199	0.00817378	0.00225997	0.00297046	0.100727	0.108976	0.00331208	0.00235226	0.729735	0.002344	0.00214071	0.999967	1	0.0346712	0.00131829	0.00195416	0.00353966	0.590899	0.0280428	0.0102783
SORT1	ENSG00000134243	0.0066729	0.0270576	0.00404655	0.00841501	0.011492	0.0203479	0.024893	0.013763	0.0223882	0.0115121	0.0100245	0.0112415	0.0153837	0.00635955	0.00443078	0.256817	0.0549514	0.00894822	0.00622553	0.474698	0.00368548	0.00421306	0.999033	1	0.00349999	0.00392597	0.0164559	0.005786	0.420574	0.0461067	0.0250154
ATXN7L2	ENSG00000162650	0.00178844	0.00318695	0.00131297	0.00211664	0.00390265	0.00411891	0.00905556	0.00378531	0.0019671	0.00503749	0.00382973	0.00425604	0.0019482	0.00379686	0.0017288	0.0054476	0.00183439	0.00300769	0.00315213	0.223634	0.00106147	0.00155126	0.999	1	0.00160291	0.0112311	0.00227073	0.00105039	0.0219067	0.00704919	0.00777229
CYB561D1	ENSG00000174151	0.0113975	0.0302732	0.027863	0.0241178	0.0151107	0.0205892	0.0518408	0.0141379	0.0146216	0.0118835	0.0125356	0.011696	0.0109071	0.0171059	0.00782654	0.0257881	0.332667	0.0107089	0.00759301	0.481732	0.0058256	0.00602015	0.999034	1	0.0397301	0.239986	0.00615226	0.0166051	0.421413	0.0307541	0.0229169
GPR61	ENSG00000156097	0.0158586	0.0511164	0.0320075	0.0998773	0.0234835	0.0323427	0.0733857	0.0355146	0.00970258	0.0184192	0.0134822	0.0189775	0.0121697	0.0319115	0.0124586	0.0221629	0.56135	0.0146489	0.0108842	0.495927	0.0109625	0.0115585	0.999055	1	0.038229	0.241192	0.00804483	0.019603	0.415892	0.039852	0.0208952
FCGR2A	ENSG00000143226	0.272875	0.011618	0.0374061	0.0153957	0.669087	0.955124	0.0106981	1	0.0509529	0.0172403	0.0340375	0.0187319	0.0784031	0.00517239	0.00903977	0.0463738	0.00194707	0.0296167	0.0229305	0.00338413	0.0069451	0.00595433	0.207565	0.579669	0.00402101	0.00716929	0.0056735	0.012957	0.00346283	0.0168018	0.0136546
IL19	ENSG00000142224	0.138815	0.0108625	0.0133772	0.100387	0.086735	0.0660831	0.908745	1	0.0115262	0.0391927	0.0161305	0.0423661	0.0189442	0.0254329	0.0286175	0.0293158	0.00203655	0.0058815	0.0060895	0.0102626	0.00908057	0.0126369	0.00474719	0.0049368	0.00511565	0.00526183	0.0377272	0.00979791	0.492142	0.00784433	0.0082651
IL24	ENSG00000162892	0.283773	0.0102677	0.0110199	0.158207	0.0494413	0.0781508	0.946151	1	0.00755768	0.0609374	0.0220487	0.0436047	0.0104565	0.030973	0.0375045	0.0229515	0.00200373	0.00760027	0.00759456	0.00415685	0.0250976	0.0135668	0.00370929	0.00332975	0.00378778	0.00631606	0.0668631	0.0374641	0.796996	0.00884932	0.00753262
FAIM3	ENSG00000162894	0.187698	0.0152827	0.0166996	0.0866572	0.115349	0.101921	0.503457	1	0.0135069	0.0908114	0.0250609	0.077222	0.0191957	0.0423528	0.04206	0.0358451	0.00293053	0.0108713	0.0101896	0.0178316	0.0411537	0.0243663	0.00593601	0.00587439	0.00675444	0.00829844	0.078371	0.0191176	0.962457	0.0107469	0.0105145
PIGR	ENSG00000162896	0.188607	0.0176049	0.0182552	0.101709	0.149401	0.10963	0.505286	1	0.0155121	0.0927131	0.0274425	0.0794016	0.021401	0.0464979	0.0436222	0.0378906	0.00325156	0.011656	0.0110569	0.0232393	0.0425688	0.0253095	0.00694707	0.00694386	0.00765397	0.00889202	0.0789312	0.0202662	0.962486	0.011597	0.0126798
FCAMR	ENSG00000162897	0.194243	0.0168362	0.0151271	0.0818699	0.155494	0.109995	0.442839	1	0.0136522	0.0961385	0.0277219	0.0834986	0.0164113	0.0472398	0.0407667	0.0341257	0.00313764	0.0116769	0.0108184	0.0177275	0.0456401	0.0273234	0.00662461	0.00620041	0.00720629	0.00847807	0.0787829	0.0225995	0.961851	0.0117526	0.0117929
URB2	ENSG00000135763	0.0373512	0.0388708	0.019611	0.0314827	0.0324345	0.0495594	0.0211461	0.016466	0.0194081	0.0300701	0.0160904	0.0298523	0.0135879	0.0290984	0.0258557	0.036709	0.00272723	0.0119167	0.00887366	1	0.0150437	0.0246536	0.0136511	0.0113264	1	0.0280733	0.0108904	0.0102591	0.00587881	0.0175644	0.138115
TAF5L	ENSG00000135801	0.037614	0.0387885	0.0195551	0.0314944	0.0325448	0.0494137	0.0208349	0.0161951	0.0191691	0.0249798	0.0159877	0.0292662	0.0133729	0.0291617	0.0258577	0.0366966	0.00271859	0.011955	0.00894357	1	0.0150838	0.0246695	0.0136456	0.0113181	1	0.0280675	0.0108874	0.0102552	0.00536737	0.0175559	0.129248
JMJD1C	ENSG00000171988	0	0.0483358	0.00585563	0.0131855	0.0135818	0.0214068	0.0162379	0.0137082	0.0181432	0.212315	0.0249908	0.141704	0.0550116	0.877664	1	0.287596	0.0527543	0.0105444	0.0104754	0.562818	0.012284	0.018929	0.1907	0.0550843	0.452185	0.00667333	0.0171315	0.00990307	0.0855674	0.0253291	0.0066128
REEP3	ENSG00000165476	0.037026	0.0577009	0.00854028	0.0176205	0.0176264	0.0607264	0.0217365	0.017428	0.0221928	0.242172	0.031351	0.178493	0.0629912	0.877716	1	0.342434	0.0584137	0.0127458	0.0124493	0.596197	0.0154278	0.0215682	0.203144	0.060298	0.477242	0.0080909	0.0195296	0.0122306	0.0954113	0.0395161	0.00870481
GRK5	ENSG00000198873	0.0238031	0.0366328	0.0177608	0.0277329	0.0295877	0.0521466	0.0228836	0.0133347	0.0318954	0.084694	0.0368005	0.0565723	0.0383543	0.0177592	0.0162711	0.034066	0.0041463	0.0192	0.018346	0.00868343	0.032558	0.0231933	0.0122546	0.00908698	0.00991795	0.036813	0.0424878	0.0261852	1	0.03258	0.0933538
TSSC4	ENSG00000184281	0.0173209	0.022345	0.0245449	0.025867	0.0148099	0.0477434	1	0.0397808	0.0136411	0.0312028	0.0190665	0.0334277	0.0156313	0.00708974	0.00380747	0.0200054	0.027498	0.00541238	0.00583641	0.0125811	0.0233861	0.00937278	0.00257347	0.00284642	0.0026168	0.0240624	0.011844	0.00691819	0.000902482	0.00847003	0.0242461
TRPM5	ENSG00000070985	0.020299	0.0281616	0.0117333	0.0267052	0.016054	0.049607	1	0.0465613	0.0200855	0.0370876	0.0460129	0.0487797	0.0216819	0.0118777	0.00540227	0.0270051	0.0286487	0.0052869	0.00768795	0.028845	0.0167049	0.0113812	0.00358936	0.00467945	0.00360557	0.0248969	0.0107111	0.00781881	0.114416	0.0107415	0.065267
FADS3	ENSG00000221968	0.185148	0.0145002	0.0209294	0.0102383	0.163397	0.0312374	0.0178865	0.0129605	0.0120535	0.0188678	0.0096638	0.0689861	0.0159391	0.429971	0.0809168	0.0341202	0.00314612	0.212026	0.144307	0.999447	0.0114805	0.00867307	0.999878	1	0.999921	0.0237859	0.0098841	0.0227822	0.0507702	0.00673222	0.0892687
BEST1	ENSG00000167995	0.629925	0.0217833	0.0107032	0.0133793	0.433586	0.0409984	0.0228672	0.0146782	0.0287992	0.0286613	0.00945707	0.109929	0.0243009	0.630642	0.345382	0.117274	0.00489913	0.667433	0.584042	0.999763	0.0312245	0.0167695	0.999937	1	0.999906	0.0111583	0.0112071	0.0186702	0.39567	0.00611918	0.114645
MTNR1B	ENSG00000134640	0.000784406	0.00135945	0.00107558	0.0015405	0.00115764	0.00240977	0.0012302	0.00107828	0.000856276	0.00100783	0.00389141	0.0012279	0.000980934	0.000410652	0.00243021	0.0010736	0.00179807	1	1	0.000510641	0.000520031	0.000394406	0.000308747	0.00060711	0.000508223	0.000758809	0.000886335	0.000551528	0.000211775	0.00064876	0.0315805
ZNF259	ENSG00000109917	0.066916	0.0321895	0.0447272	0.0473913	0.0801952	0.0465323	0.13458	0.0463083	0.0391737	0.064597	0.0632963	0.0403421	0.0383587	0.0319154	0.0671937	0.0458045	0.0059283	0.015034	0.0124231	1	0.0103945	0.0162532	1	1	1	0.00923385	0.0166838	0.0257257	0.595355	0.0181335	0.0203569
FOXRED1	ENSG00000110074	0.0339065	0.0574325	0.0529562	0.106749	0.0699247	0.10517	0.0333176	0.0733537	0.0505988	0.144105	0.0769834	0.0656457	0.0478374	0.133059	0.0472734	0.0374602	0.00544288	0.0168697	0.0174096	0.0258545	0.018363	0.0143033	1	0.99822	0.0194018	0.0128219	0.0279233	0.0227077	0.132067	0.0177767	0.0265668
SRPR	ENSG00000182934	0.0338823	0.0593636	0.0530367	0.106771	0.0705593	0.108534	0.0334302	0.0734632	0.0507369	0.144804	0.0774633	0.0657077	0.0478841	0.133117	0.0473893	0.0375958	0.00546422	0.0168938	0.0174302	0.0260551	0.0185181	0.0143747	1	0.99822	0.0199536	0.0128493	0.0279409	0.0227496	0.132128	0.0178242	0.0265955
TIRAP	ENSG00000150455	0.0186057	0.0468405	0.0318806	0.0280402	0.0454662	0.0890946	0.0227563	0.0323249	0.035505	0.131855	0.0584939	0.0535099	0.0334546	0.12242	0.0431722	0.0256839	0.00365876	0.0112378	0.0125504	0.0240732	0.0113124	0.00915299	1	0.997886	0.0150246	0.00911746	0.014142	0.0169727	0.0209798	0.0127974	0.0167075
RP11-712L6.5	ENSG00000255062	0.046193	0.31111	0.0340388	0.0630741	0.0468249	0.0889757	0.0246237	0.0433042	0.0420321	0.132034	0.0617465	0.0548833	0.0366922	0.12572	0.0435736	0.0282458	0.00396502	0.0122897	0.013544	0.0245401	0.012386	0.0101013	1	0.997886	0.015673	0.00999685	0.0223097	0.0192551	0.0211809	0.0139586	0.0183464
DCPS	ENSG00000110063	0.0387132	0.298965	0.024051	0.040721	0.0365878	0.0639706	0.0175524	0.0360507	0.0257395	0.0201894	0.0394223	0.012475	0.0195723	0.109587	0.0383769	0.0165532	0.0024058	0.00755768	0.00785785	0.0207929	0.00759931	0.00680727	1	0.997867	0.00956611	0.0073727	0.0149498	0.0149551	0.0179649	0.00998659	0.00852075
ETS1	ENSG00000134954	0.203545	0.998776	0.126269	0.121376	0.99381	0.933147	0.895172	0.938543	0.062707	0.120066	0.0835251	0.224809	0.0650665	0.15934	0.0562548	0.0723036	0.00781715	0.0550978	0.0532316	0.0289163	0.030248	0.0332861	0.0377421	0.0294432	0.0235511	0.0373914	0.0339288	0.0572762	1	0.0371885	0.170351
VWF	ENSG00000110799	NA	0.0238162	0.941458	0.951143	0.015296	0.105709	0.0309936	0.0145394	0.0660361	0.024616	0.0714476	0.0277923	0.0711847	1	1	0.017264	0.00133779	0.00693537	0.00523967	0.00278333	0.0100775	0.10375	0.00266879	0.00269805	0.00292434	0.021813	0.00648379	0.0079629	0.0262904	0.00625588	0.0217192
SCNN1A	ENSG00000111319	NA	0.00746157	1	0.977665	0.00899289	0.0219706	0.00523286	0.0135982	0.01739	0.00429662	0.00395684	0.00531578	0.00528713	0.00279195	0.00308043	0.01537	0.000430375	0.00360381	0.00302447	0.00168402	0.00497452	0.0335766	0.00121716	0.0014915	0.00167615	0.00594409	0.00330764	0.0035453	0.0229853	0.0039664	0.0303719
LTBR	ENSG00000111321	NA	0.0084662	1	0.982248	0.00895597	0.0332337	0.00530951	0.0135627	0.0173763	0.004276	0.00392456	0.00530086	0.00527251	0.00251241	0.0030738	0.0153552	0.000428276	0.0035027	0.00289459	0.00164427	0.00489419	0.0335393	0.00120919	0.00148638	0.00166758	0.00594169	0.0031481	0.00343025	0.022973	0.00389457	0.0303719
CD27	ENSG00000139193	NA	0.0194151	1	0.977605	0.0233887	0.0874767	0.0565207	0.0362153	0.0525076	0.0122497	0.014869	0.0458111	0.0305004	0.00862358	0.0135064	0.04189	0.00287171	0.0132358	0.0123477	0.00457534	0.0168082	0.0411512	0.00801255	0.00899908	0.00901963	0.0146013	0.0125103	0.0098461	0.14083	0.0144546	0.0353345
TAPBPL	ENSG00000139192	NA	0.0183402	1	0.981319	0.018589	0.10167	0.0605739	0.0238872	0.0411853	0.0105599	0.0117079	0.0433369	0.0211931	0.00724318	0.0100254	0.0334918	0.00214979	0.0069192	0.0061196	0.00364103	0.0114543	0.037215	0.00653426	0.00567895	0.00523895	0.00941139	0.00917717	0.00717728	0.0576384	0.00966666	0.0325741
VAMP1	ENSG00000139190	NA	0.0391382	1	0.987095	0.0324185	0.229194	0.0856478	0.0416498	0.0685974	0.0209083	0.0229141	0.0636885	0.0419669	0.0136401	0.0164448	0.0630634	0.00376099	0.0175627	0.0155524	0.00709328	0.019346	0.0449529	0.0118655	0.0107432	0.0109916	0.0270137	0.0156896	0.0148904	0.070045	0.0168048	0.039656
NCAPD2	ENSG00000010292	NA	0.0408163	1	0.987186	0.0302381	0.22307	0.0518794	0.0567892	0.0786694	0.0215201	0.0263226	0.0505089	0.0410673	0.0137364	0.0193924	0.0657691	0.00567855	0.0201559	0.017504	0.00801641	0.0309085	0.0492398	0.0115499	0.011977	0.0129883	0.0247424	0.0163538	0.0145118	0.155246	0.0179089	0.0393979
MRPL51	ENSG00000111639	NA	0.0172517	1	0.977621	0.0216096	0.0668845	0.0302439	0.0398903	0.0547544	0.0109552	0.0161186	0.0310562	0.0264772	0.00676692	0.0108016	0.0327519	0.00400757	0.0141807	0.0126044	0.00532778	0.024195	0.0433494	0.00539097	0.00691607	0.00735329	0.017911	0.0114348	0.00948529	0.133201	0.0118097	0.0224074
GAPDH	ENSG00000111640	NA	0.0548492	1	0.990956	0.0393746	0.261761	0.0960311	0.0578782	0.109918	0.0356875	0.0321996	0.0820131	0.0656604	0.18591	0.060613	0.100058	0.00575031	0.023339	0.0178995	0.00953279	0.0282777	0.0551883	0.0186941	0.0169516	0.0220986	0.0345798	0.0209337	0.0195563	0.197898	0.0225817	0.0379166
IFFO1	ENSG00000010295	NA	0.0592962	1	0.991057	0.0400092	0.263365	0.0945229	0.0717514	0.115731	0.0373879	0.0371863	0.0836234	0.067586	0.019371	0.0248846	0.100521	0.00782595	0.0289316	0.0233378	0.0185476	0.0400076	0.0556466	0.0196042	0.0186702	0.0271884	0.0293934	0.0218806	0.0190277	0.203716	0.024447	0.0472132
NOP2	ENSG00000111641	NA	0.0463647	1	0.987383	0.037643	0.246571	0.0922822	0.0725643	0.0686669	0.0353419	0.0339364	0.0816109	0.0603915	0.0178071	0.0239921	0.0908047	0.00677281	0.0268535	0.0219439	0.0102891	0.0325102	0.0523415	0.0184877	0.0173514	0.0262499	0.0216147	0.0202917	0.0178777	0.203411	0.0229591	0.0422492
CHD4	ENSG00000111642	NA	0.0473753	1	0.987405	0.0383946	0.248338	0.0948077	0.0756377	0.081866	0.0360824	0.0350237	0.0822658	0.0628112	0.0181998	0.0246837	0.0938119	0.00761676	0.0275679	0.0225776	0.0106561	0.0377199	0.0541127	0.0189527	0.0177177	0.0265768	0.0220026	0.0207638	0.0183756	0.204264	0.0234697	0.0431211
COPS7A	ENSG00000111652	0.000597612	0.0217262	1	0.977838	0.0246669	0.0803821	0.0215284	0.0478592	0.0605707	0.0142541	0.0223403	0.0395279	0.0782223	0.738504	0.0155982	0.0712514	0.00486126	0.0157622	0.0145507	0.00659868	0.0369963	0.047321	0.00899106	0.00992542	0.0093573	0.0138057	0.0124317	0.0106889	0.134478	0.0140991	0.0392726
PTMS	ENSG00000159335	0.0001109	0.03634	1	0.982463	0.0290377	0.166773	0.0399842	0.0510921	0.0689255	0.0243639	0.0237023	0.0478901	0.047728	0.0129117	0.0159754	0.0663755	0.00383683	0.0198951	0.0168227	0.00792861	0.0195032	0.0428802	0.0110418	0.0128982	0.0187515	0.0165802	0.0169105	0.0126951	0.174678	0.0175903	0.0387685
CD4	ENSG00000010610	0.000854	0.0392165	1	0.986172	0.0313024	0.192619	0.0521992	0.0623644	0.075069	0.0299434	0.0280673	0.0652087	0.0532566	0.014178	0.019164	0.0839654	0.00443693	0.0240089	0.0194717	0.00876094	0.0214056	0.045916	0.0143065	0.014503	0.0239641	0.0187469	0.017999	0.0142003	0.154023	0.0189487	0.0397038
USP5	ENSG00000111667	1.24e-05	0.0243389	1	0.981712	0.0232207	0.107942	0.0246789	0.0558952	0.0669935	0.0184148	0.0240098	0.0477815	0.039669	0.00803155	0.0107923	0.0627996	0.00497538	0.01546	0.0142652	0.00703559	0.0233638	0.0425836	0.00939051	0.00892297	0.010264	0.0138581	0.0111811	0.00977973	0.137823	0.0127307	0.0368206
MYL2	ENSG00000111245	NA	0.19022	0.00473745	0.00992629	0.23466	0.0133078	0.954731	0.0223614	0.334254	0.0115842	0.0374173	0.00705595	0.880113	1	0.00340853	0.314399	0.00502734	0.00233552	0.00183548	0.00025981	0.00235895	0.00346786	0.0184778	0.00431762	0.0161052	0.126584	0.675293	0.00203901	0.00157951	0.00417138	0.00332382
CUX2	ENSG00000111249	NA	0.182446	0.00555915	0.0107304	0.236609	0.0118218	0.949509	0.0512248	0.332352	0.00934539	0.0290759	0.00533391	0.880187	1	0.00383908	0.313228	0.00137502	0.00195948	0.00197878	0.0003	0.00292223	0.00409061	0.0217738	0.0034923	0.0161404	0.13527	0.690958	0.00273942	0.00279921	0.0030761	0.00330684
DLEU1	ENSG00000176124	0.034853	0.137982	0.218451	0.0504007	0.0340436	0.0257995	0.0192803	0.0452902	0.308973	0.0320994	0.034584	0.0237447	0.174456	0.00730835	0.0122358	0.0354163	0.00353673	0.00884363	0.00869483	0.00696961	0.0114875	0.013268	0.00650673	0.00675014	0.0138899	0.00741082	0.0116343	0.0365786	1	0.0220015	0.0124957
RNASEH2B	ENSG00000136104	0.06552	0.113436	0.295191	0.0372862	0.0203049	0.0245557	0.019163	0.0208823	0.0183423	0.0160082	0.0230712	0.0165276	0.0187906	0.00491055	0.010602	0.0392978	0.0141484	0.016305	0.00899801	0.00414179	0.00972084	0.0352423	0.00743739	0.0110256	0.0123573	0.00966083	0.172286	0.0145584	1	0.015457	0.0233604
ABCC4	ENSG00000125257	0.0183505	0.0288648	0.0112044	0.115096	0.0425352	0.0452474	0.018457	0.025736	0.0505866	0.0245085	0.0227529	0.028464	0.060838	1	0.0187479	0.0361248	0.00310358	0.00911652	0.0118573	0.00723204	0.0095384	0.0127826	0.00918566	0.0063156	0.00617706	0.0179588	0.0108501	0.0145678	0.0208398	0.0149512	0.0117692
ZFP36L1	ENSG00000185650	0.111007	0.328761	0.373242	1	0.970481	0.0797204	0.701185	0.0215218	0.0147569	0.570212	0.0325794	0.0660501	0.0212125	0.055227	0.0628924	0.0242669	0.00441751	0.00737024	0.00703186	0.00589375	0.0102476	0.0118334	0.00670047	0.00997437	0.00483931	0.0220373	0.0409687	0.011706	0.103118	0.0364355	0.0117846
ADAM10	ENSG00000137845	0.0671266	0.051799	0.0237751	0.0575564	0.0477664	0.123741	0.0341394	0.879515	0.925211	0.0410768	0.0775579	0.0957238	0.298704	0.0172982	0.0637577	0.611164	0.00953499	0.0279783	0.0325828	0.999947	0.022615	0.0172576	0.0158701	1	0.999687	0.0136607	0.0181431	0.0522487	0.00917451	0.0592017	0.0436737
PML	ENSG00000140464	0.00322708	0.00395739	0.00676167	0.00571824	0.00629781	0.119572	0.0060082	0.00983699	0.0346403	0.0376048	0.0115742	0.150305	0.0105844	0.00199999	0.00298728	0.00983741	0.00137631	0.009798	0.0121036	0.00154859	0.00241305	0.00281001	0.0189742	0.0177046	0.00155852	0.224206	0.205089	0.00515177	1	0.00201079	0.00321097
MRPS11	ENSG00000181991	0.0287311	0.0374556	0.08478	0.0590395	0.0541605	0.180762	0.0684169	0.223839	0.0462276	0.0926664	0.0967068	0.0641195	0.0726998	0.0316056	0.120766	0.0483162	0.00591172	0.0199111	0.0185101	0.0115017	0.0195416	0.0281381	0.019441	0.0168515	0.00958985	0.0169628	0.0272763	0.027604	1	0.026819	0.0208138
MRPL46	ENSG00000259494	0.0287311	0.0374556	0.08478	0.0590395	0.0541095	0.180674	0.0684169	0.223839	0.0462276	0.0926664	0.0967068	0.0641195	0.0726998	0.0316056	0.120766	0.0483162	0.00591172	0.0199111	0.0185101	0.0115017	0.0195416	0.0281381	0.019441	0.0168515	0.00958985	0.0169628	0.0272763	0.027604	1	0.026819	0.0208138
AEN	ENSG00000181026	0.0181447	0.0154969	0.0638404	0.0401934	0.022711	0.081981	0.0580048	0.0593334	0.0266473	0.0728649	0.0599281	0.0268708	0.0897519	0.024101	0.130958	0.0264978	0.0030587	0.00806455	0.00709461	0.00550197	0.0145646	0.0160748	0.00698326	0.00664057	0.00467532	0.00719048	0.012972	0.0112862	1	0.0122072	0.00947289
MRPL28	ENSG00000086504	0.0051931	0.0059682	0.0104197	0.0146046	0.0118002	0.0301511	0.0064638	0.0464298	0.0794489	0.85994	0.955698	1	0.012029	0.00551147	0.00343333	0.405825	0.368318	0.00738863	0.00987984	0.00389735	0.00335017	0.00410358	0.00307425	0.00193522	0.00257464	0.0089021	0.00791802	0.054351	5.29757e-09	0.0234028	0.00492778
ERCC4	ENSG00000175595	0.0207069	0.0247834	0.0198966	0.0704216	0.0326324	0.0637698	0.0200534	0.0512941	0.0276968	0.0326206	0.021704	0.0211886	0.023264	0.0164996	0.0158214	0.0474052	0.0169691	0.00855434	0.0101127	0.012556	0.0169724	0.0195378	0.00433522	0.00538928	0.0587444	0.0096129	0.00725806	0.0628051	1	0.0748497	0.010199
PARN	ENSG00000140694	0.0306082	0.0181379	0.0222769	0.0436651	0.0307255	0.0730585	0.0209374	0.0671917	0.0266056	0.0682817	0.0162022	0.0569972	0.0255265	0.0100361	0.0187318	0.0206392	0.00990735	0.00927186	0.0118345	0.0114186	0.0146529	0.0105401	0.00614083	0.0061566	0.0548594	0.0281461	0.0133073	0.0589874	1	0.0765586	0.0102201
IRX5	ENSG00000176842	0.0169103	0.0221786	0.00884455	0.0128867	0.0130204	0.0292678	0.01713	0.0106008	0.0136567	0.0140096	0.0150473	0.0158814	0.0147041	0.0046468	0.00719181	0.0147511	1	0.00769015	0.00945068	0.486175	0.364165	0.00836589	0.00389712	0.00633889	0.00812776	0.00426009	0.00650995	0.0109355	0.161617	0.00528658	0.25421
SLC12A3	ENSG00000070915	0.00925006	0.00574399	0.0050895	0.020733	0.0162502	0.0250412	0.024085	0.00918386	0.00570049	0.00928568	0.00947794	0.00856289	0.00725197	0.0236931	0.00716658	0.0123883	0.00140626	0.0479531	0.008426	1	0.00342565	0.00315068	0.484037	0.787013	0.334625	0.10451	0.224105	0.00338573	0.0130571	0.00344956	0.00350388
HERPUD1	ENSG00000051108	0.0433108	0.0181425	0.111641	0.0579835	0.0283259	0.0521562	0.290469	0.156081	0.0132838	0.0300639	0.0276373	0.0227406	0.0176644	0.0372568	0.0169352	0.0252333	0.00853658	0.0362613	0.0187845	1	0.0116731	0.00949559	0.118855	0.753877	0.0830612	0.289505	0.628512	0.0218307	0.020632	0.016521	0.0109178
CETP	ENSG00000087237	0.0430745	0.0180509	0.128541	0.0897256	0.0239108	0.0835857	0.0204785	0.158087	0.0123339	0.0293358	0.02697	0.020648	0.020206	0.00789762	0.0153397	0.0179692	0.00756344	0.0313007	0.0129385	1	0.0151862	0.0107844	0.490206	0.800303	0.865565	0.0304563	0.0409455	0.0207137	0.00714963	0.0114555	0.00863105
NLRC5	ENSG00000140853	0.0356444	0.01887	0.149655	0.0856107	0.027107	0.078773	0.0247161	0.157958	0.0116843	0.0261644	0.0230523	0.0210097	0.0191975	0.0263166	0.0173313	0.0206663	0.00479861	0.0300356	0.0120656	1	0.0148936	0.0101453	0.117426	0.716044	0.813039	0.0554072	0.0984771	0.0201233	0.0190158	0.0111517	0.0077949
RSPRY1	ENSG00000159579	0.0130235	0.00903641	0.0896504	0.0264944	0.0137087	0.0255783	0.0212645	0.0815519	0.00608595	0.0139936	0.0106912	0.0121211	0.0083131	0.0240484	0.00775916	0.0149278	0.00300228	0.0213809	0.00717485	1	0.00502641	0.00456556	0.119404	0.715136	0.812239	0.0695463	0.150176	0.0124166	0.0215478	0.00544845	0.00720207
FAM192A	ENSG00000172775	0.0141229	0.00909061	0.0900524	0.0248388	0.0137643	0.0255973	0.021303	0.0815607	0.00612394	0.0134182	0.0100829	0.0120825	0.00814129	0.0240543	0.00752573	0.01488	0.00299261	0.0210819	0.00707069	1	0.00506352	0.00456157	0.119404	0.715136	0.812239	0.0695076	0.150138	0.0124125	0.0215431	0.0055624	0.00715627
COTL1	ENSG00000103187	0.305187	0.0757655	0.0241437	0.0512335	0.0281252	0.10458	0.0344306	0.0355604	0.0546395	0.0440844	0.0382877	0.0498176	0.0445721	0.0108019	0.0430314	0.0648819	0.00910774	0.216454	0.0497566	0.0241429	0.0170895	0.0194698	0.0137119	0.0128938	0.00902837	0.0160047	0.0178244	0.0675144	1	0.0272947	0.0179042
CRISPLD2	ENSG00000103196	0.00459987	0.00728563	0.00325145	0.0264989	0.00765225	0.0284804	0.00519335	0.010414	0.00803381	0.00728671	0.0049424	0.00579946	0.00876148	0.0021327	0.00574396	0.0080478	0.000666958	0.0071609	0.0170728	0.00470608	0.00426589	0.00352219	0.00382461	0.00235258	0.00178032	0.00225008	0.00282137	0.00798189	1	0.00518687	0.00190935
EMC8	ENSG00000131148	0.0458792	0.0226296	0.995776	0.921448	0.999972	0.993291	0.149579	1	0.030545	0.0232179	0.0249007	0.0285537	0.0235946	0.020472	0.0117263	0.0293145	0.00205857	0.143821	0.0212939	0.0332071	0.0166491	0.0117762	0.00807561	0.00761215	0.0209732	0.00929974	0.00751351	0.0104847	0.0245846	0.0144087	0.0123659
COX4I1	ENSG00000131143	0.0442113	0.0220916	0.995767	0.92138	0.999972	0.993291	0.148897	1	0.0298467	0.0226795	0.0243531	0.0278284	0.0227493	0.0202973	0.0114303	0.0285034	0.00197558	0.143443	0.0210401	0.0330642	0.0158224	0.0113595	0.00794272	0.00748286	0.0208485	0.00908814	0.00735491	0.0102532	0.0244989	0.0141575	0.0114783
IRF8	ENSG00000140968	0.111888	0.0165046	0.996099	0.925732	0.999973	0.999988	0.143647	1	0.018232	0.0198651	0.0224775	0.0195511	0.0225357	0.0144341	0.00887206	0.0244935	0.00234363	0.00845677	0.0065816	0.00498908	0.00860277	0.00790189	0.00783413	0.00669	0.00472821	0.0108201	0.0106116	0.00685389	0.00256911	0.00806767	0.00581407
CDH15	ENSG00000129910	0.0209832	0.278137	0.0366285	0.0528455	0.0328574	0.101097	0.106304	0.0216558	0.0708476	0.0149587	1	0.496119	0.0256858	0.00827771	0.0235067	0.0427945	0.00509342	0.0150308	0.0146692	0.0142858	0.0130548	0.0130201	0.00473354	0.00627959	0.00622267	0.00623733	0.011075	0.039425	0.999608	0.0244547	0.0145438
ZNF778	ENSG00000170100	0.0186971	0.0528837	0.0335981	0.0390557	0.027795	0.0883651	0.0921396	0.0382929	0.0288933	0.089573	1	0.494378	0.0181127	0.00488487	0.00661522	0.0264526	0.0048391	0.0107371	0.0115277	0.0107584	0.0113916	0.0115467	0.00694297	0.00901061	0.00394386	0.00623434	0.0223466	0.0557314	0.999609	0.0302584	0.0164839
SBNO2	ENSG00000064932	1	0.0208117	0.00719648	0.511228	0.0230956	0.616315	0.030468	0.0499311	0.00254941	0.00535538	0.014758	0.0139811	0.00491905	0.00331025	0.00300653	0.00643902	0.00246227	0.00575068	0.00559183	0.00829792	0.00987233	0.00770144	0.0375262	0.0181003	0.00188257	0.00682706	0.0277966	0.0373553	0.0053517	0.0072045	0.00229325
TYK2	ENSG00000105397	0.72727	0.0652154	0.115692	1	0.41685	1	0.083616	0.107343	0.0154931	0.0416729	0.0227075	0.0614922	0.0230086	0.00650011	0.00432066	0.00641294	0.00110706	0.00438146	0.00473572	0.00273304	0.0107819	0.00649786	0.00284937	0.0030804	0.00178128	0.00440377	0.00603601	0.00715881	0.756145	0.0117882	0.0044582
APOC1	ENSG00000130208	0.0155601	0.00567601	0.00805173	0.038619	0.0100937	0.0143594	0.0048562	0.00921855	0.0837595	0.00903319	0.00562952	0.0064434	0.138124	0.353741	0.0408021	0.107641	0.275322	0.0102771	0.00521732	1	0.0247814	0.00854671	1	0.999233	0.939536	0.0023047	0.00281648	0.00887857	0.438176	0.00912042	0.0112531
CTD-2545M3.6	ENSG00000142539	0.00403312	0.00414478	0.00622938	1	0.00457488	0.0655646	0.00715876	0.0161487	0.00799185	0.00856831	0.00660025	0.00962891	0.00603514	0.00194896	0.00217676	0.00345119	0.000508181	0.00108377	0.00115346	0.000664359	0.00135444	0.00155759	0.000926027	0.000957889	0.00066311	0.00274993	0.00232955	0.0294434	0.00111175	0.00772878	0.00156661
SPIB	ENSG00000269404	0.00408108	0.00421949	0.00630129	1	0.0050315	0.0658549	0.00720831	0.0161751	0.00804799	0.00862355	0.00690088	0.00970429	0.00611327	0.00198306	0.00220621	0.00350794	0.00051562	0.00110798	0.00117684	0.000678487	0.00137909	0.00160129	0.000942394	0.000979525	0.000679267	0.00280164	0.00240268	0.0295356	0.00114586	0.00777287	0.0016006
SH3YL1	ENSG00000035115	0.00758842	0.0294779	0.00594135	0.00771968	0.00547127	0.00678645	0.00633702	0.00634097	0.0115168	0.00941991	0.00715966	0.00802705	0.0110916	0.00387163	0.0056022	0.00915407	1	0.00304332	0.00210564	0.00753555	0.0365454	0.00310417	0.00255532	0.00211303	0.0154237	0.00840879	0.00486324	0.00710924	0.380313	0.00422264	0.00810784
ACP1	ENSG00000143727	0.00694827	0.0288232	0.00573627	0.00736957	0.00509401	0.00645086	0.00614337	0.00610375	0.0112572	0.00818385	0.00653954	0.00712068	0.0108253	0.00337948	0.00543195	0.00859622	1	0.00291202	0.00201067	0.0067763	0.0362069	0.00254913	0.00246911	0.00203418	0.0151631	0.00826896	0.00474188	0.00676973	0.261889	0.00396962	0.00795954
FAM150B	ENSG00000189292	0.011069	0.0109366	0.0092873	0.0104159	0.0127515	0.0124497	0.0106806	0.00921506	0.0105237	0.00933679	0.00951168	0.0099194	0.0109665	0.00448146	0.0102812	0.00883904	1	0.00527637	0.00326826	0.00522312	0.0508703	0.00714012	0.00387321	0.00358823	0.0178909	0.0108858	0.00760059	0.0120001	0.105905	0.00645419	0.0127661
APOB	ENSG00000084674	0.0010482	0.0008903	0.00039103	0.0010068	0.00097349	0.0078335	0.0024763	0.0006017	0.0006113	0.0017332	0.001035	0.0011039	0.000991	0.00132411	0.00066943	0.0028679	0.00035752	0.00048584	0.00062856	0.591	0.00079812	0.00126398	1	1	0.681	0.00035831	0.00039011	0.0005682	0.00034178	0.00118969	0.00031723
KCNK3	ENSG00000171303	0.00035685	0.0009773	0.00081298	0.00041101	0.00196504	0.0021709	0.0010383	0.000252944	0.0016406	0.0009991	0.0012883	0.0017497	0.00161322	1.70249e-06	0.00587855	0.0016303	1	0	0	0.00042834	2.47709e-06	8.733e-10	0.00326887	0	0	0.00711097	0.0018723	0.0008203	3.43154e-08	0.00034707	0.0338104
STK39	ENSG00000198648	0.013556	0.0280348	0.00638168	0.0139543	0.0145195	0.114978	0.0066237	0.0148165	0.0725938	0.0154343	0.0117139	0.0111435	0.0107284	0.0105363	0.00637618	0.02487	0.00122555	1	1	0.0107317	0.00955169	0.0136931	0.000675211	0.0022043	0.00229048	0.0197103	0.0106043	0.00558977	0.00152415	0.0053848	0.0102813
G6PC2	ENSG00000152254	0.0118682	0.0157157	0.0246335	0.0294587	0.0183917	0.0699527	0.0124352	0.0141725	0.0208325	0.0162122	0.0189434	0.0179373	0.0142699	0.0121046	0.0120951	0.0364279	0.00452023	1	1	0.0100948	0.00626368	0.00657815	0.00706048	0.0052705	0.00338981	0.00966533	0.0122979	0.00796888	0.031997	0.00676303	0.0157719
GDF5	ENSG00000125965	0.0062028	0.0337467	0.0045019	0.0079532	0.0155532	0.019227	0.0068761	0.0507622	0.372637	0.00767727	0.0120002	0.00861703	0.186339	0.00427173	0.00666618	0.300188	0.00362389	0.00333967	0.0031338	0.0380713	0.00865241	0.00488768	0.0191946	0.00182775	4.62511e-05	0.00304733	0.0181678	0.00489927	1	0.0197112	0.0104294
AURKA	ENSG00000087586	0.108012	0.042266	0.0308108	0.0842595	0.0428563	0.089413	0.0593593	0.0914667	0.0974252	1	0.0523119	0.999525	0.0682829	0.0615314	0.0891103	0.936429	0.00583351	0.0251571	0.0238183	0.0153412	0.0386771	0.0322436	0.0147201	0.0186613	0.0175346	0.191017	0.0587817	0.0900111	0.0277169	0.0280465	0.040937
CSTF1	ENSG00000101138	0.107821	0.0421217	0.0307129	0.0842886	0.0427445	0.0892339	0.0589135	0.0908149	0.0973677	1	0.0520362	0.999525	0.0681991	0.0614793	0.088958	0.93642	0.00581244	0.0251504	0.0237995	0.0152824	0.0387007	0.032285	0.0147354	0.0186012	0.0175061	0.190873	0.0587522	0.0900774	0.0277169	0.0279735	0.0408077
RAB22A	ENSG00000124209	0.0128191	0.0166144	0.0108346	0.02958	0.0135556	0.0259368	0.0147635	0.0137716	0.0441206	1	0.0246565	0.999507	0.0196114	0.0641337	0.0730917	0.93214	0.00205826	0.00585179	0.00701614	0.00499257	0.00756775	0.00548907	0.00508237	0.00655845	0.00640205	0.0752517	0.00457071	0.00746478	0.0182408	0.0103529	0.0151016
PPP4R1L	ENSG00000124224	0.0133027	0.0163313	0.0107864	0.0294156	0.0133564	0.0251824	0.014664	0.0135844	0.0367591	1	0.024921	0.999507	0.0189871	0.0641056	0.0730031	0.932124	0.00205516	0.00569068	0.00679283	0.00487357	0.00740529	0.00539725	0.00495423	0.00640589	0.00635043	0.075207	0.00440917	0.00734758	0.0122885	0.0102943	0.0150127
TMPRSS6	ENSG00000187045	0.0521044	0.123669	0.0206106	0.157113	0.346109	0.0950645	0.92913	0.0502763	0.0683419	0.762494	0.999621	0.985635	1	0.0270897	0.034423	0.0351647	0.00454154	0.0129313	0.0128162	0.0093263	0.0150052	0.0171138	0.0275946	0.0162596	0.00864496	0.0260052	0.0148392	0.0196235	0.008029	0.028148	0.0300406
WNT7B	ENSG00000188064	0.00620776	0.00564217	0.00387587	0.00576369	0.00351753	0.0268267	0.00576437	1	0.00787647	0.006801	0.0180381	0.00916329	0.0298398	0.00826379	0.00258217	0.0514196	0.000554002	0.00255434	0.0020046	0.00187952	0.00329264	0.00353021	0.0016836	0.00532384	0.00128675	0.00180061	0.00166354	0.00204263	0.00133581	0.00207264	0.00822706
PLXNB2	ENSG00000196576	0.0870273	0.0169079	0.41327	0.0638298	0.0455423	0.0668767	0.0189422	0.0342049	0.0186196	0.993527	0.0241108	1	0.0160656	0.0631467	0.0674967	0.858303	0.00243328	0.0166871	0.0121233	0.00331705	0.0105944	0.0147404	0.013407	0.0194901	0.00628585	0.00829678	0.00687211	0.023274	0.00274096	0.114907	0.00843333
SBF1	ENSG00000100241	0.00160347	0.0020272	0.404808	0.0240432	0.0075062	0.0103295	0.0014402	0.00660812	0.0072336	0.992297	0.0021429	1	0.0060628	0.00108973	0.0008352	0.850191	0.000220259	0.000679622	0.000678921	0.000387467	0.000857312	0.00115399	0.0085404	0.0126013	0.00105189	0.000868729	0.000717614	0.00237335	0.00055332	0.00118751	0.00031005
ADM2	ENSG00000128165	0.00150487	0.0018235	0.40478	0.0240622	0.00752965	0.0102888	0.0014018	0.00656482	0.0064844	0.992297	0.0020521	1	0.0057694	0.00104346	0.0008526	0.850191	0.000214789	0.000667833	0.000662872	0.000364587	0.000832653	0.00113259	0.00848665	0.0125621	0.00103359	0.0008428	0.000688546	0.00233278	0.00055022	0.00116599	0.00028415
NCAPH2	ENSG00000025770	0.0166828	0.0112605	0.434312	0.0697078	0.0421669	0.0751259	0.00897155	0.0320939	0.0173107	0.994833	0.0132631	1	0.0134934	0.0624903	0.0379834	0.884736	0.00130283	0.00879257	0.00805841	0.00243996	0.00646199	0.00931105	0.0122315	0.0180961	0.00392715	0.00875992	0.00473281	0.0142025	0.00131708	0.018658	0.00336637
LMF2	ENSG00000100258	0.0141608	0.00885383	0.438396	0.0513863	0.0383718	0.0570357	0.00761944	0.0278815	0.013031	0.993464	0.0119608	1	0.0100255	0.0619858	0.0272913	0.8575	0.00113635	0.00727867	0.00613481	0.00166853	0.00527615	0.00748755	0.0113264	0.0172183	0.00304747	0.00511788	0.00365229	0.0124982	0.00118318	0.0173214	0.00288601
TYMP	ENSG00000025708	0.0040148	0.0048032	0.430526	0.0518434	0.0264179	0.031102	0.0035309	0.0265439	0.0079891	0.994791	0.0066975	1	0.0060664	0.00158627	0.0118342	0.884145	0.00033258	0.00364966	0.0040179	0.00114543	0.00323902	0.00453078	0.00146827	0.00135013	0.00132611	0.004792	0.00200145	0.0048762	0.00027453	0.00259567	0.00068699
SCO2	ENSG00000130489	0.0040805	0.0048748	0.451476	0.0546701	0.0268554	0.0311305	0.0035646	0.0269579	0.0079891	0.999281	0.0067566	1	0.0061094	0.00177747	0.0118593	0.971345	0.00033934	0.00366616	0.00403347	0.00116875	0.00325719	0.00455163	0.0014823	0.00136399	0.00133707	0.00481582	0.00201543	0.00490699	0.00028026	0.00261367	0.00068699
ODF3B	ENSG00000177989	0.0039934	0.0047796	0.423616	0.0509098	0.0262494	0.0309433	0.0035198	0.0264059	0.0079891	0.993411	0.006678	1	0.0060522	0.00152277	0.011826	0.857145	0.00033053	0.0036442	0.00401275	0.00113627	0.00323301	0.00452389	0.00146359	0.00134541	0.00132257	0.0047843	0.00199684	0.00486601	0.00027264	0.00258977	0.00068699
KLHDC7B	ENSG00000130487	0.0036243	0.0051179	0.423582	0.0536557	0.0263998	0.029118	0.0042059	0.0271995	0.0046685	0.993411	0.0064156	1	0.003818	0.00137486	0.0116369	0.857535	0.00027301	0.00418218	0.00458623	0.00102617	0.00327231	0.00455667	0.00120665	0.00119942	0.00119819	0.00443768	0.00167494	0.00447535	0.000294	0.00209123	0.0007429
SYCE3	ENSG00000217442	0.0034355	0.00730325	0.41132	0.0498467	0.0246634	0.0366386	0.00660393	0.0248621	0.0121128	0.993436	0.011049	1	0.00972694	0.0333064	0.00487686	0.857457	0.0007028	0.0061167	0.00521944	0.00119698	0.0046753	0.00599754	0.00973143	0.0139056	0.00251543	0.00288562	0.00248719	0.00936698	0.000986009	0.00327092	0.00191904
CHKB	ENSG00000100288	0.0049797	0.0056633	0.408747	0.0487059	0.0236572	0.0458412	0.004698	0.0286101	0.0093282	0.993411	0.0094069	1	0.0072587	0.0021408	0.0187167	0.857154	0.000436674	0.00415763	0.00451583	0.00150896	0.00386333	0.005931	0.00270843	0.00409152	0.00178814	0.00664107	0.00249243	0.00794193	0.00047309	0.00266891	0.00116504
MAPK8IP2	ENSG00000008735	0.004892	0.0054046	0.409206	0.0476414	0.0233896	0.0457118	0.0043263	0.0291087	0.0072212	0.993411	0.0082817	1	0.0058079	0.00205608	0.0188626	0.857126	0.000402445	0.00419854	0.00453785	0.0014587	0.00373451	0.00607889	0.00269259	0.00402412	0.00163933	0.00726203	0.00250068	0.00681286	0.00043665	0.00269782	0.00101577
ARSA	ENSG00000100299	0.00415679	0.00740719	0.408347	0.0426627	0.0252167	0.049134	0.00747093	0.0294279	0.0075692	0.993454	0.0107035	1	0.00651464	0.061486	0.0322751	0.857363	0.00114984	0.00610367	0.00495641	0.00172379	0.00584065	0.00717471	0.00463655	0.00721416	0.00277114	0.00614204	0.00333619	0.0105642	0.000699843	0.0043955	0.00263688
EOMES	ENSG00000163508	0.000227193	0.028928	1	0.0781473	0.490475	0.124129	0.0586477	0.0349331	0.12082	0.0287089	0.0427481	0.037764	0.110457	0.0134474	0.0240055	0.0309223	0.0062212	0.0204096	0.0253386	0.02332	0.011094	0.0135348	0.0352146	0.0297143	0.00981291	0.0313418	0.0963969	0.0167767	0.0823794	0.0315406	0.0254201
RBPJ	ENSG00000168214	0.0084877	0.00526916	0.00236698	0.00620538	0.189629	0.0375609	1	0.00734697	0.0184009	0.00368023	0.00543619	0.00367524	0.0202808	0.00242477	0.00385942	0.00564313	0.000658809	0.00203713	0.00336006	0.0196309	0.00179118	0.00256391	0.0214774	0.0109356	0.0326165	0.00206842	0.00224512	0.00438402	0.0554864	0.00434675	0.00380433
C9	ENSG00000113600	0.22755	0.011677	0.0934185	0.0129794	0.0169488	0.0191178	0.0115547	0.193272	0.0191527	0.0102872	0.00930377	0.0170921	0.0117518	0.00923121	0.00396732	0.011441	0.00111754	0.00336215	0.004161	0.00813455	0.00281017	0.00292847	0.00350082	0.00386808	0.00304976	0.00279885	0.00311695	0.00395335	1	0.0072364	0.00622135
DAB2	ENSG00000153071	0.476124	0.0199521	0.165759	0.0180631	0.0257665	0.0362573	0.0220061	0.314768	0.0233293	0.0130508	0.0125312	0.0208662	0.015124	0.0104092	0.00582307	0.0146772	0.00164932	0.00445149	0.00556037	0.0102137	0.00390406	0.00424138	0.013758	0.00872082	0.0044948	0.00394732	0.00444894	0.0056176	1	0.0114346	0.00896586
RPL37	ENSG00000145592	0.284316	0.0443103	0.141939	0.0677375	0.0487078	0.064833	0.0510013	0.411178	0.0744669	0.0632011	0.0455756	0.0592045	0.0628668	0.0184324	0.0299394	0.0446164	0.00773947	0.0163612	0.0181448	0.0178583	0.0377439	0.0277922	0.0106639	0.0110884	0.0764671	0.0128086	0.0144262	0.017245	1	0.0225565	0.0369685
CARD6	ENSG00000132357	0.284277	0.0368492	0.140533	0.0612808	0.0355892	0.0545794	0.0416931	0.396411	0.0610236	0.0547	0.0377856	0.0519313	0.0560484	0.0158987	0.0248584	0.0391444	0.00717651	0.0137828	0.0156908	0.0157666	0.0311925	0.016174	0.0091113	0.00940928	0.05719	0.0108164	0.0119325	0.0144466	1	0.0197593	0.0308106
IL6ST	ENSG00000134352	0.247858	0.0251727	0.0533926	0.0290703	1	0.110349	0.017942	0.0659966	0.0758678	0.030073	0.013259	0.0197447	0.0279214	0.00417281	0.0122164	0.0160661	0.00170002	0.0065015	0.00600217	0.00374826	0.00546873	0.00598645	0.00733911	0.00771291	0.004794	0.00769625	0.00582899	0.00766342	0.0508225	0.0113288	0.0133218
MAP3K1	ENSG00000095015	0.617509	0.0463138	0.0328952	0.0632832	1	0.144407	0.0516264	0.19782	0.109026	0.11507	0.0517955	0.16812	0.21126	0.02356	0.0616769	0.069035	0.00731187	0.0573458	0.0459403	0.685508	0.180518	0.39062	0.0200919	0.0225306	0.99936	0.0426351	0.0278634	0.0228988	0.141206	0.0265402	0.653472
CCNG1	ENSG00000113328	0.143606	0.0429575	0.0447996	0.101265	0.342406	1	0.0424403	0.101565	0.0663416	0.0759716	0.076687	0.0630893	0.0708941	0.144617	0.219968	0.0852078	0.0187903	0.0880938	0.131748	0.0181345	0.0402042	0.0315951	0.018857	0.0168649	0.0305954	0.0304214	0.0180589	0.027266	0.049205	0.0373851	0.262617
HMMR	ENSG00000072571	0.197281	0.0408913	0.0533086	0.0781908	0.157138	1	0.047027	0.294025	0.0577013	0.113556	0.0782737	0.079148	0.0595096	0.0736405	0.188353	0.0668066	0.0287547	0.0591306	0.0875431	0.0189345	0.0343399	0.0244046	0.235827	0.233532	0.122193	0.0527672	0.0134003	0.0293078	0.0252093	0.0327159	0.159998
NUDCD2	ENSG00000170584	0.197144	0.0408874	0.0532615	0.0782043	0.157019	1	0.047046	0.294034	0.0577526	0.113528	0.0812255	0.0791235	0.0595655	0.0736459	0.188339	0.0672791	0.0287911	0.0590827	0.0874975	0.0189348	0.0345485	0.0244943	0.235831	0.233533	0.122199	0.0527607	0.0134261	0.0293316	0.025179	0.0325766	0.160014
FGF18	ENSG00000156427	0.0175265	0.0153544	0.0519918	0.24863	0.0248302	0.0298679	0.0193534	0.0215229	0.0146643	0.120414	0.0403273	0.0185336	0.0149674	0.00570231	0.00892713	0.0172319	0.00706573	0.0121708	0.0103131	0.00434873	0.0126402	0.00986335	0.00799715	0.00530645	0.00381387	0.0107975	0.0170838	0.00756679	1	0.0136551	0.0128531
MYB	ENSG00000118513	0.0269424	0.0182645	0.123727	0.0162203	0.0235469	0.0215474	0.0183521	0.0120795	0.89052	0.996528	0.944037	0.984133	0.96045	1	0.0103211	0.996426	0.00217897	0.0117906	0.00596024	0.00931216	0.005219	0.00506893	0.0101492	0.038648	0.00393242	0.00460058	0.00648141	0.018155	0.00359907	0.00928877	0.0140941
C7orf33	ENSG00000170279	0.0668541	0.0685311	0.0086947	0.0365088	0.0206908	0.042067	0.0256584	0.0510926	0.0146298	0.0248521	0.0131959	0.0745472	0.0244277	0.0144108	0.0114127	0.0151949	0.00145872	0.00948388	0.00687789	0.00945437	0.00778778	0.0168171	0.00336757	0.00293786	0.00376206	0.00614565	0.00574635	0.00694233	1	0.0178642	0.00773235
CUL1	ENSG00000055130	0.0486626	0.0345544	0.00774962	0.0413731	0.022816	0.0438116	0.0673544	0.0250999	0.0123638	0.0169591	0.060661	0.0327741	0.0238524	0.0097377	0.00852356	0.0131137	0.00170516	0.0131267	0.00590076	0.00679783	0.00827175	0.0172344	0.00530408	0.00803927	0.00327378	0.0061672	0.008581	0.0142249	1	0.0184912	0.00570834
EZH2	ENSG00000106462	0.0747432	0.0601737	0.0087674	0.0308925	0.0252319	0.0471721	0.079794	0.0387002	0.0143082	0.0239237	0.064361	0.0774507	0.0262736	0.0131853	0.0105594	0.0160497	0.00191054	0.015999	0.00740654	0.00896826	0.00863704	0.0160884	0.00612091	0.00911589	0.00394461	0.00716827	0.00947136	0.0199953	1	0.0198439	0.00699235
BLK	ENSG00000136573	0.0406445	0.0766188	0.0537842	0.297048	0.985831	1	0.480902	0.154594	0.0515554	0.290712	0.0579852	0.0946515	0.0381986	0.115975	0.190359	0.103298	0.0157051	0.0289576	0.0280951	0.0131186	0.0221339	0.421311	0.019776	0.0184829	0.701503	0.0741729	0.116573	0.0225061	0.368155	0.0312854	0.046278
NSMCE2	ENSG00000156831	0.910251	0.0308416	0.0233513	0.0382602	0.178238	0.0998535	0.0415786	0.141865	0.0544104	0.0662841	0.0403457	0.091308	0.095809	0.017595	0.0168165	0.0464146	0.00708876	0.0163593	0.0148633	0.999159	0.0120594	0.0133078	1	0.999711	0.99918	0.0133343	0.0249896	0.0219346	0.39885	0.0152032	0.0501502
KIAA0196	ENSG00000164961	0.910243	0.0309108	0.0234233	0.0382703	0.178219	0.0998358	0.041573	0.141935	0.0543898	0.0662335	0.0402085	0.0910509	0.0955615	0.0175856	0.0167964	0.0464262	0.00707316	0.0164414	0.014899	0.999159	0.0120621	0.0133119	1	0.999711	0.99918	0.0133053	0.0249734	0.0219356	0.398845	0.0152042	0.0501094
MTAP	ENSG00000099810	0.0459194	0.0337672	0.0412303	0.241918	0.1336	0.199866	0.048605	0.0707541	0.086798	0.116298	0.0605189	0.130479	0.0491232	1	0.028803	0.0354516	0.00821296	0.826611	0.264732	0.0221507	0.0300131	0.0269589	0.0689282	0.921242	0.0166268	0.0177361	0.0163093	0.0403904	0.403437	0.0372783	0.999729
RP11-145E5.5	ENSG00000264545	0.0438382	0.03315	0.0410906	0.245367	0.133439	0.198991	0.0462604	0.070566	0.0867024	0.11604	0.0602932	0.130305	0.0490629	1	0.0285681	0.0353141	0.00819463	0.82662	0.264455	0.022105	0.0299062	0.0268292	0.0688744	0.921242	0.0165242	0.0176207	0.0161309	0.0403046	0.403416	0.0372281	0.999729
LPAR1	ENSG00000198121	0.073586	0.0111312	0.0104514	0.0147127	0.0186413	0.0375125	0.00727718	0.00960411	0.0336593	0.0106617	0.0197903	0.0154374	0.0309797	0.00631987	0.0117112	0.0458955	0.00190097	0.00582034	0.00930776	0.0222485	0.00695309	0.00486181	0.00462122	0.00823145	0.00395979	0.0115452	0.0100893	0.00566923	1	0.0219236	0.010612
NELFB	ENSG00000188986	0.486073	0.00581328	0.0470055	0.0152677	0.0153342	0.0385537	0.00741754	1	0.00721532	0.00579124	0.00853717	0.00599961	0.00824249	0.00331441	0.00415355	0.00537943	0.00069589	0.00682595	0.011539	0.00163452	0.00543587	0.00493426	0.00179618	0.00191822	0.00844701	0.00405934	0.0162361	0.00603532	0.00256885	0.00407044	0.00648872
SAMD4A	ENSG00000020577	0.0256541	0.0123649	0.0101346	0.0216812	0.0148191	0.0405382	0.0154443	0.0468501	0.0136976	0.023371	0.0237537	0.0257931	0.0137047	0.0106045	0.0137196	0.0145111	0.0024162	0.00941466	0.00774734	0.00554721	0.0147202	0.0105075	0.00418453	0.00537576	0.0166207	0.0390033	0.00780671	0.0179702	1	0.011575	0.00880431
PCSK9	ENSG00000169174	0.002522	0.0308366	0.00245934	0.0032244	0.00323077	0.0168803	0.0039642	0.00318417	0.0022725	0.0099582	0.0108494	0.0038013	0.002934	0.00102471	0.0027549	0.0039788	0.00041659	0.00139144	0.00106944	0.00121433	0.00202907	0.00115728	0.999942	0.999988	0.0152554	0.00095407	0.00139646	0.00167799	0.00108076	0.00509423	0.00162735
TAGAP	ENSG00000164691	0.966844	0.932203	0.98247	0.0497658	0.999988	0.0399735	0.0839963	0.0685388	0.0215397	0.0239422	0.174307	0.053146	0.0279237	0.00570629	0.0151142	0.0296169	0.00174893	0.0128292	0.0120669	0.0150801	0.0116602	0.00749651	0.0070072	0.00612477	0.0245454	0.00754153	0.00686592	0.010477	0.000610832	0.0124491	0.00920059
DHCR24	ENSG00000116133	0.00370862	0.00607482	0.00287713	0.00612447	0.00727841	0.0227942	0.00905362	0.00756297	0.00371679	0.00697104	0.00700155	0.0051183	0.00378997	0.00144154	0.0040405	0.0058569	0.000598095	0.00244817	0.0019416	0.00163493	0.00367743	0.00235361	0.999942	0.999979	0.012535	0.00261649	0.0019438	0.00326285	0.00189597	0.00437966	0.00190984
TMEM61	ENSG00000143001	0.00917098	0.0903435	0.00407017	0.00596704	0.00659318	0.0220094	0.00433031	0.00730768	0.00333742	0.00830687	0.0259626	0.00579135	0.00423094	0.00286008	0.00489597	0.00495828	0.00166391	0.00272342	0.00229322	0.00135026	0.00240611	0.00210002	0.999942	0.999979	0.0129077	0.00184876	0.00293593	0.00324851	0.000485024	0.00715301	0.00218383
ZPBP	ENSG00000042813	0.0409495	0.0445274	0.0849175	0.0545946	0.135787	0.252618	0.222446	0.0413055	0.0525333	0.979931	0.0747575	0.99997	0.0642671	0.0195779	0.025665	0.885246	0.0902764	0.638583	0.377717	0.0161446	0.0588707	0.0672482	0.0235728	0.0178903	0.018676	0.0153233	0.015284	0.503431	0.996202	0.0549883	0.0255871
FAM167A	ENSG00000154319	0.0451901	0.0870766	0.0631797	0.322601	0.90779	0.999959	0.488264	0.166004	0.0583087	0.312109	0.0690037	0.116766	0.0451015	0.120612	0.23035	0.123703	0.0222406	0.0393767	0.0383991	0.0177166	0.0310311	0.550007	0.0223557	0.0211296	0.820594	0.119732	0.201563	0.0282023	0.415678	0.0361089	0.0978603
CMIP	ENSG00000153815	0.180083	0.0643111	0.109269	0.82928	0.114719	0.846295	0.0897981	0.166087	0.115556	0.0640626	0.0751178	0.0924012	0.213567	0.0817589	0.783024	0.158782	0.0434295	0.0587782	0.0701805	0.999954	0.0352146	0.0383995	0.0223822	0.0280324	0.196129	0.0460835	0.0644475	0.0413669	0.997223	0.0349789	0.0624008
ATP2B4	ENSG00000058668	0.0104763	0.0413063	0.00931744	0.0129567	0.0132705	0.0210216	0.00816377	0.0146504	0.791801	0.0141618	0.999953	0.998765	0.0111021	0.0173599	0.0204383	0.790922	0.00119724	0.00602436	0.00566034	0.00347878	0.00660098	0.00486026	0.00231751	0.00275827	0.0041715	0.00431515	0.00674854	0.0665698	0.00362735	0.00622082	0.00819425
GDI2	ENSG00000057608	0.392777	0.00800025	0.0329218	0.0315981	0.67109	0.0394249	0.999936	0.0688902	0.0374	0.010969	0.0102154	0.013742	0.035529	0.0118621	0.00792783	0.0187185	0.00072406	0.00430461	0.00388085	0.010743	0.00454092	0.00451466	0.0127019	0.00239249	0.00249018	0.00307299	0.00311895	0.0100736	0.00248333	0.0057548	0.00458995
FAR2	ENSG00000064763	0.0123572	0.0129574	0.0134037	0.022191	0.0179113	0.0328719	0.0147141	0.0183423	0.0244074	0.0214455	0.0145301	0.0167766	0.0150895	0.977439	0.999913	0.0277379	0.00222571	0.00727648	0.00674835	0.00587035	0.00761597	0.00768433	0.00417391	0.00686452	0.00710128	0.00890894	0.0113546	0.0119474	0.534587	0.0101179	0.0716393
NEIL2	ENSG00000154328	0.0189741	0.0337243	0.0297355	0.0928408	0.893626	0.999911	0.379252	0.129576	0.0227794	0.184696	0.0367674	0.0528033	0.0204796	0.0462111	0.117629	0.0534498	0.00826502	0.0139473	0.0136072	0.00707053	0.012013	0.232489	0.0143903	0.0117656	0.687968	0.0344541	0.0530195	0.011392	0.300847	0.0170762	0.0215548
C8orf49	ENSG00000255394	0.0189985	0.0346004	0.0297601	0.0931235	0.893568	0.999911	0.378132	0.130101	0.0230484	0.18486	0.0370488	0.0528779	0.0205131	0.0461184	0.113045	0.0534701	0.00826873	0.0133112	0.012917	0.0070652	0.0119591	0.23221	0.0143673	0.0117308	0.584454	0.034575	0.053104	0.0113574	0.300538	0.0170461	0.0215654
PRND	ENSG00000171864	0.0305875	0.0840885	0.0116205	0.0203935	0.0356138	0.0984121	0.0193011	0.0501838	0.0204698	0.154545	0.0353765	0.0344242	0.0270194	0.0147484	0.0126692	0.0369152	0.00261805	0.00869161	0.00778335	0.00805315	0.0132019	0.0111545	0.00419702	0.00471218	0.00487767	0.0130685	0.0137024	0.0104742	0.99991	0.00887774	0.0179391
CDK6	ENSG00000105810	0.0216503	0.0152945	0.0228775	0.013992	0.961586	0.0131064	0.629957	0.0105392	0.012585	0.0172917	0.0189495	0.0401228	0.0202726	0.00576061	0.00778021	0.0893095	0.00188904	0.0149715	0.0249297	0.00443435	0.00734956	0.00985609	0.0407207	0.0194646	0.00709173	0.00529782	0.0034094	0.00608436	0.999907	0.0114287	0.0726475
C17orf82	ENSG00000187013	0.00463301	0.00345143	0.00347162	0.00651218	0.00398679	0.00666321	0.0037451	0.00411697	0.0170076	0.0063376	0.00411579	0.00681978	0.0160174	0.00878325	0.00241225	0.0228364	0.000795056	0.0035708	0.003587	0.000982819	0.00156992	0.00212968	0.00197064	0.00122596	0.00142135	0.0151134	0.322543	0.0149612	0.999905	0.00322315	0.000963414
POLR3A	ENSG00000148606	0.999884	0.995754	0.789205	0.0507232	0.102043	0.0587677	0.174502	0.0605066	0.0331101	0.118973	0.16153	0.115188	0.0269118	0.114022	0.0192744	0.213536	0.00547997	0.0123466	0.0157328	0.011466	0.0158263	0.0126633	0.00962319	0.0085107	0.0157103	0.0129043	0.0445533	0.0169032	0.751133	0.0167584	0.983576
RPS24	ENSG00000138326	0.999884	0.995754	0.789196	0.0505397	0.102032	0.0585909	0.174378	0.0602342	0.0330057	0.118882	0.161447	0.11459	0.0268296	0.113997	0.0191836	0.213376	0.00546831	0.0123355	0.0155572	0.0114441	0.0158121	0.0126422	0.00957976	0.00847811	0.0156785	0.0128918	0.0445249	0.0165999	0.751133	0.0167931	0.983576
FDFT1	ENSG00000079459	0.0183982	0.0508987	0.0232996	0.22594	0.892738	0.999878	0.448987	0.100318	0.0302027	0.0731673	0.025383	0.0376945	0.0172223	0.0137311	0.109939	0.0477421	0.00618314	0.016542	0.0159128	0.00521102	0.0106786	0.221741	0.00756284	0.00871843	0.337585	0.0259635	0.0418644	0.0146362	0.24872	0.0126363	0.0232049
RP11-297N6.4	ENSG00000255046	0.0180488	0.0492542	0.0231195	0.224968	0.892667	0.999877	0.447358	0.0989469	0.0294078	0.0728364	0.0249358	0.0374087	0.01689	0.0133617	0.105766	0.047415	0.00604192	0.0160288	0.0153659	0.00511011	0.0102311	0.199962	0.0074498	0.00836824	0.332301	0.0257504	0.0415728	0.0139644	0.248295	0.0123466	0.0225591
PSIP1	ENSG00000164985	0.0703877	0.0876614	0.0250294	0.0405375	0.0606385	0.116608	0.0344164	0.241214	0.0522399	0.0502168	0.0717012	0.0511259	0.0833335	0.0163915	0.0581487	0.0575509	0.28874	0.0539958	0.0343379	0.999867	0.340697	0.10813	0.0712229	0.994287	0.0648937	0.0147878	0.0140376	0.0255663	0.00727579	0.159329	0.0966443
SNAPC3	ENSG00000164975	0.031115	0.0674166	0.0126457	0.0218344	0.0249226	0.079502	0.0189331	0.0183612	0.029726	0.0341261	0.0512977	0.0291113	0.0512437	0.00807964	0.0302636	0.0384812	0.00198783	0.0164555	0.0119479	0.999866	0.106257	0.0372908	0.0620107	0.994252	0.0587228	0.00728349	0.00723408	0.0111789	0.00435546	0.136616	0.0409267
FNDC3B	ENSG00000075420	0.193932	0.326402	0.184728	0.0349835	0.0549753	0.138123	0.0479456	0.131855	0.0279007	0.0274233	0.0631118	0.0395978	0.0330542	0.015845	0.0452737	0.0370305	0.00501876	0.432014	0.0961366	0.00889667	0.0267957	0.0350621	0.239809	0.0900518	0.0105896	0.0194501	0.0138117	0.0244169	0.99986	0.0234797	0.0247253
LSM7	ENSG00000130332	0.014704	0.0116384	0.0253549	0.0196947	0.0233952	0.65716	0.0579125	0.369068	0.999776	0.0189552	0.0127866	0.0112671	0.999401	0.00427844	0.019023	0.993784	0.437468	0.0109672	0.00779772	0.0173385	0.0152086	0.0122197	0.00474739	0.00654758	0.00421286	0.00956151	0.00589175	0.0865564	0.999834	0.00811562	0.00458353
AP3D1	ENSG00000065000	0.0101721	0.00454264	0.0167906	0.00911219	0.00681086	0.578499	0.0538804	0.341898	0.999728	0.00485148	0.00290357	0.0046419	0.999262	0.00285656	0.0142939	0.993453	0.0226395	0.00597668	0.00298053	0.00809279	0.00779439	0.00659064	0.00259656	0.00476666	0.00133884	0.00527618	0.00132947	0.0812767	0.999834	0.00403407	0.00136493
DOT1L	ENSG00000104885	0.0102482	0.00429741	0.0169633	0.00914957	0.00694669	0.587105	0.0537075	0.341926	0.99972	0.00440033	0.0030536	0.00457406	0.999247	0.0023662	0.0144055	0.993425	0.0226382	0.00654444	0.00304659	0.00810278	0.00813199	0.0067776	0.0025924	0.00471741	0.00134143	0.00551406	0.00133245	0.0808888	0.999834	0.00403008	0.00136757
CTU2	ENSG00000174177	0.0133386	0.0551393	0.0275786	0.0297183	0.0106872	0.0481687	0.0400072	0.00982961	0.0107536	0.00563814	0.042196	0.0518086	0.00705818	0.00819936	0.00789225	0.0151357	0.00201895	0.00850139	0.00721289	0.00390433	0.00675135	0.00665459	0.00398193	0.00438749	0.00458275	0.00276614	0.00655885	0.0528729	0.999827	0.0148586	0.0176467
KIAA0232	ENSG00000170871	0.0847697	0.143913	0.0673947	0.0348227	0.0385177	0.365284	0.0311462	0.0931542	0.0419591	0.0302797	0.0350792	0.0617984	0.147005	0.025763	0.999824	0.0499381	0.00224077	0.0325677	0.0193597	0.00790051	0.0485382	0.0235055	0.0189267	0.0163724	0.00976414	0.00953011	0.00952809	0.0185167	0.719847	0.0187878	0.0205508
PIEZO1	ENSG00000103335	0.0227985	0.0991941	0.0791901	0.0815682	0.0237524	0.121534	0.0472393	0.0182645	0.0231858	0.0149603	0.686224	0.318782	0.0152791	0.0147992	0.0127033	0.034444	0.00564692	0.0195194	0.0201291	0.0101395	0.0111219	0.0109503	0.00728706	0.00848451	0.00952156	0.00578548	0.00968146	0.0968864	0.999819	0.0274483	0.0217158
ANAPC10	ENSG00000164162	0.0399812	0.0441413	0.0153893	0.030201	0.0206541	0.0439667	0.0154107	0.0286913	0.0170403	0.0188691	0.0298191	0.0206467	0.0206467	0.0125343	0.0106447	0.0267652	0.0145633	0.00977101	0.00834197	0.00749486	0.00919802	0.0250251	0.00867059	0.00595058	0.00550262	0.0096482	0.0090352	0.0182514	0.999817	0.0278759	0.0417698
ABCE1	ENSG00000164163	0.0399651	0.0440622	0.0153658	0.0301724	0.0206223	0.0439175	0.0153941	0.0280942	0.0169732	0.018801	0.029724	0.0205973	0.0205879	0.0125119	0.0105868	0.0266733	0.0145592	0.00974695	0.00832143	0.0073282	0.00917399	0.0249865	0.00865844	0.00593463	0.00549024	0.00962621	0.00901878	0.0182218	0.999817	0.0278446	0.0417402
FAM53B	ENSG00000189319	0.0275337	0.0300668	0.0364397	0.0816451	0.060964	0.0843876	0.100616	0.144685	0.0384985	0.103806	0.0507107	0.335207	0.0364915	0.0226361	0.026052	0.0574902	0.00583807	0.0316408	0.0183194	0.0115988	0.0174028	0.0398046	0.0150219	0.0110197	0.00750129	0.0184731	0.0184935	0.372674	0.999815	0.0480031	0.0361203
KCNJ12	ENSG00000184185	0.0009476	0.0009254	0.00065573	0.001278	0.00116109	0.0029003	0.0011372	0.00388075	0.0017856	0.0010015	0.0015921	0.0010164	0.0013807	0.00032449	0.00072811	0.00295	0.0447722	0.00098409	0.00086539	0.00041396	0.00109192	0.00152292	0.00273336	0.00089839	0.0028701	0.00041106	0.00055095	0.00074224	0.999801	0.00066373	0.00110221
WIPI1	ENSG00000070540	0.0287467	0.18658	0.0552322	0.0294312	0.0249156	0.0898305	0.309154	0.0285973	0.0497696	0.0424167	0.0376571	0.0325296	0.0317738	0.0136904	0.0533757	0.0352745	0.0108067	0.0107673	0.014646	0.0111104	0.0166704	0.0213484	0.0748454	0.0756713	0.211226	0.103849	0.0109631	0.0145327	0.9998	0.0166861	0.0630154
DNMBP	ENSG00000107554	0	0.0091077	0.0102994	0.0256281	0.0179363	0.0194079	0.0126337	3.33067e-16	0.0178753	0.000486935	0.0189617	0.00663614	0.0113839	0.00467084	0.0431068	0.00967221	0.00152026	0.0204884	0.0125248	0.0209239	0.00463869	0.00471419	0.0128874	0.0296067	0.00321897	0.111143	0.0517829	0.0723891	0.999794	0.00758514	0.014071
LBH	ENSG00000213626	0.0305864	0.093517	0.0946707	0.0558815	0.0558811	0.0990828	0.249641	0.125966	0.0511347	0.0526286	0.0446972	0.0837877	0.0644687	0.0605467	0.99974	0.0472845	0.0117479	0.0100267	0.0110405	0.00585046	0.0116405	0.0134322	0.0108819	0.00714901	0.00718002	0.0258997	0.0136577	0.012936	0.0275403	0.0147581	0.0678853
EHD3	ENSG00000013016	0.00368844	0.0229066	0.00250731	0.00340429	0.00512943	0.0168213	0.00405657	0.0357232	0.00959607	0.0056471	0.00703373	0.00425893	0.00683771	0.0447657	0.999735	0.00489994	0.000853253	0.001773	0.00214711	0.00122295	0.0016706	0.00148818	0.00247619	0.00118964	0.000987922	0.00381386	0.00253197	0.00225528	0.0209469	0.00259966	0.00634892
CAPN14	ENSG00000214711	0.00399326	0.0226297	0.00280608	0.00394816	0.0052957	0.0133368	0.00431472	0.0350617	0.00995904	0.00596667	0.00802241	0.00476002	0.00753078	0.0447493	0.999735	0.00530414	0.000903545	0.00190595	0.00226382	0.00189177	0.00183429	0.00171793	0.00252344	0.0012787	0.00111608	0.00392383	0.00272284	0.00227567	0.0113112	0.00339305	0.00663219
GATA4	ENSG00000136574	0.0263494	0.0262266	0.0347535	0.0888392	0.905083	0.999707	0.0551883	0.0768299	0.0219276	0.209027	0.0392919	0.0697552	0.0228303	0.0627433	0.103252	0.0733791	0.00846611	0.0158159	0.0138855	0.00889699	0.0141344	0.302237	0.0143284	0.0130016	0.256291	0.0606486	0.0854921	0.0126193	0.145666	0.0212288	0.0251181
NACA2	ENSG00000253506	0.00270189	0.00114798	0.00150338	0.00255588	0.00176117	0.00226449	0.00131771	0.00234924	0.00871073	0.00352796	0.00175841	0.0032605	0.0154955	0.000604021	0.00423926	0.0342888	0.000350832	0.000504756	0.000535367	0.000415566	0.000669449	0.00101531	0.00078797	0.000427228	0.000403507	0.00131842	0.00164495	0.0242902	0.999703	0.000974869	0.000672919
NCF2	ENSG00000116701	0.00293272	0.350669	0.00321477	0.0144315	0.00676653	0.9997	0.0065239	0.0172763	0.00474974	0.00684232	0.00688612	0.00563651	0.00395037	0.00260689	0.0031142	0.00445243	0.00420296	0.00354054	0.0314969	0.0048318	0.00151015	0.00203151	0.00161564	0.00534894	0.0016785	0.00158813	0.00160532	0.00344098	0.123323	0.00370746	0.0114223
TAL1	ENSG00000162367	0.0124196	0.0825848	0.011427	0.013051	0.0947866	0.0353092	0.00997413	0.0755255	0.00904416	0.989973	0.0124635	0.999698	0.0142558	0.00247204	0.0187784	0.0570889	0.568955	0.00606147	0.00747874	0.00673306	0.00788571	0.00934251	0.00601051	0.0064231	0.00495516	0.0307722	0.0149141	0.00829138	0.999104	0.00550477	0.0091693
ASB15	ENSG00000146809	0.0309239	0.0263761	0.0418705	0.0194065	0.0153524	0.0621515	0.017391	0.0216788	0.0494188	0.025645	0.115088	0.0378206	0.0257097	0.999691	0.00940124	0.0474937	0.00503857	0.00686741	0.00902536	0.00580396	0.0123391	0.0110355	0.005392	0.00634802	0.00719772	0.028162	0.0250742	0.0170677	0.00239185	0.00869363	0.0110279
ANXA11	ENSG00000122359	0.999689	0.993433	0.787891	0.061753	0.313886	0.117507	0.165767	0.162429	0.0301059	0.141568	0.185269	0.0606236	0.0362804	0.117458	0.0209995	0.0298336	0.00852083	0.0270512	0.0164156	0.0128795	0.0311727	0.0228124	0.0349447	0.0365678	0.0131299	0.0153279	0.0195296	0.0548573	0.843847	0.0258333	0.259306
LCLAT1	ENSG00000172954	0.00432242	0.0121445	0.00237885	0.00747443	0.00845687	0.0168814	0.00363775	0.00612418	0.00840066	0.00708385	0.0112383	0.00670125	0.00911193	0.0333128	0.999677	0.0158706	0.0258128	0.00216061	0.00230256	0.0012019	0.00290982	0.00287261	0.00288489	0.00157297	0.00108932	0.00495968	0.00346811	0.0312675	0.0114015	0.00319606	0.010196
FGFR1OP	ENSG00000213066	0.493899	0.0314012	0.0193252	0.140944	0.999668	0.0943221	0.0618253	0.0910722	0.0347457	0.0311675	0.0427839	0.0369381	0.0287847	0.0121392	0.0146512	0.0365978	0.0114095	0.0120168	0.0206102	0.00813256	0.0157955	0.0297406	0.00847069	0.00989547	0.0151898	0.0100508	0.0104941	0.0176062	0.0233778	0.014137	0.0483062
RNASET2	ENSG00000026297	0.580986	0.0242631	0.01077	0.159906	0.999667	0.0683943	0.0348004	0.0591756	0.0246389	0.0198904	0.0226136	0.0244924	0.018666	0.0077395	0.0104461	0.024541	0.00863339	0.00807109	0.0143399	0.00548507	0.0106042	0.0283384	0.00707126	0.00809543	0.0118949	0.0073577	0.00733397	0.0103033	0.00320981	0.0102033	0.024285
RP11-514O12.4	ENSG00000249141	0.570458	0.0238496	0.0107355	0.15977	0.999667	0.0677875	0.0346838	0.0589579	0.0245668	0.0197801	0.0227687	0.024402	0.0185151	0.00770117	0.0103663	0.0244529	0.00859808	0.00803549	0.0143049	0.00540242	0.0105716	0.0283074	0.00705463	0.00804146	0.0117574	0.00725672	0.00728304	0.0102048	0.00321853	0.0101752	0.0242478
SMOX	ENSG00000088826	0.011134	0.084837	0.00648967	0.0110706	0.0091572	0.0228155	0.00965621	0.0153722	0.0101067	0.0207892	0.00917955	0.0142754	0.0116189	0.00315564	0.00412553	0.0237793	0.000971554	0.00426088	0.00364388	0.00195426	0.00339392	0.00348322	0.00136957	0.00145951	0.00266054	0.0175839	0.0233001	0.00453769	0.999657	0.00364858	0.0206844
SLC25A39	ENSG00000013306	0.0598077	0.0070153	0.00160884	0.0178964	0.0699946	0.0196592	0.0209766	0.0108422	0.0297009	0.159079	0.99964	0.0584988	0.0901246	4.4783e-06	0.00824563	0.0069726	0.00274772	0.0256124	0.0130064	0.0051092	0.00378661	0.00237215	0.00158368	0.00324993	0.0102794	9.87942e-05	0.0153676	0.825773	0	0.650571	0.00167133
RUNDC3A	ENSG00000108309	0.0594444	0.0069706	0.0021586	0.0191736	0.0662178	0.024558	0.0168749	0.0132642	0.0160895	0.144088	0.99964	0.0536049	0.0164862	0.459646	0.0202379	0.0070442	0.0027444	0.0243852	0.0126888	0.00534826	0.00406504	0.00253868	0.00177878	0.003557	0.00925167	9.7453e-05	0.00995364	0.797071	1.9984e-15	0.629762	0.00203138
ITPK1	ENSG00000100605	0.032998	0.015647	0.00750997	0.0304611	0.0201015	0.0365397	0.0255732	0.0123301	0.299056	0.0236491	0.021684	0.017941	0.0640135	0.999626	0.00930531	0.0184435	0.00350736	0.00583701	0.00550804	0.0107815	0.00758851	0.0386328	0.00501095	0.00443548	0.00655428	0.00920233	0.00592378	0.0100468	0.0238074	0.0106918	0.0128175
AC003102.1	ENSG00000214921	0.0510196	0.0026943	0.00133723	0.0071818	0.0210706	0.0161718	0.00594663	0.00860027	0.0072073	0.07638	0.999624	0.0146902	0.00688868	0.459643	0.0191742	0.0036801	0.00160823	0.00834742	0.00482332	0.00376942	0.00175206	0.00121754	0.00075684	0.00095859	0.00590048	3.7127e-05	0.00213128	0.0163136	1.9984e-15	0.0455456	0.00137769
RNF166	ENSG00000158717	0.0129405	0.0521566	0.0268275	0.0295111	0.012016	0.0483791	0.0396407	0.00973093	0.0107709	0.00565698	0.042196	0.0517361	0.00693799	0.00805915	0.00779884	0.0148441	0.00200335	0.00847236	0.00718872	0.00389185	0.0064294	0.00638949	0.00395622	0.00435307	0.00460026	0.00270222	0.00655095	0.0516989	0.999608	0.0146999	0.0168711
WASL	ENSG00000106299	0.0257667	0.0185794	0.0349097	0.0178305	0.0128726	0.0464036	0.0257341	0.0160653	0.0271215	0.122736	0.0735363	0.0399983	0.017525	0.999594	0.015355	0.0332716	0.00316388	0.00538807	0.0062642	0.0137182	0.00960092	0.007962	0.00483539	0.00758116	0.0051778	0.0261687	0.019539	0.01196	0.0526007	0.0158987	0.00699887
ECE1	ENSG00000117298	0.122729	0.0369763	0.0320214	0.0570805	0.0190913	0.0499044	0.206337	0.0707959	0.0243501	0.038692	0.212592	0.0387718	0.0221043	0.0221725	0.0150248	0.0373878	0.00327269	0.00906749	0.013021	0.009436	0.0180824	0.152619	0.0159975	0.0259224	0.00693713	0.00920344	0.00687738	0.0236389	0.99959	0.0106595	0.0115198
TNIP1	ENSG00000145901	0.0102069	0.257931	0.0174368	0.177295	0.797239	0.999564	0.030014	0.0548747	0.0213662	0.0194323	0.090752	0.0268204	0.0272479	0.0136482	0.0199028	0.0417109	0.00286183	0.0142724	0.0129165	0.00631019	0.0207328	0.0150503	0.0168218	0.010317	0.00898888	0.0110748	0.0143645	0.0133109	0.019678	0.0172987	0.0135891
ANXA6	ENSG00000197043	0.147756	0.410341	0.0170651	0.205984	0.772988	0.999562	0.436261	0.0545432	0.0234169	0.0232427	0.0893872	0.027836	0.0275432	0.0219947	0.0248995	0.0415399	0.00299492	0.0141299	0.0129712	0.0071603	0.0154653	0.0227252	0.0141419	0.0128069	0.0101506	0.0114959	0.013284	0.0120605	0.0114437	0.014408	0.0150852
REL	ENSG00000162924	0.999054	0.897175	0.152401	0.018096	0.934113	0.0448197	0.0268115	0.999561	0.0152663	0.000823018	0.0169014	0.00119348	0.0103195	0.0164719	0.0184835	0.00135983	0.00542816	0.0284857	0.0218289	0.00582149	0.0051799	0.00654511	0.00394652	0.00486704	0.00655234	0.00536622	0.00570821	0.00761759	0.584717	0.00883351	0.0036181
WDR27	ENSG00000184465	0.0220178	0.0337408	0.0713033	0.0168433	0.0114721	0.116235	0.032151	0.0156633	0.0184728	0.0214655	0.01672	0.0215055	0.0161259	0.0125237	0.0115825	0.0251613	0.00394271	0.00587841	0.00551347	0.00566121	0.00615611	0.00848535	0.0220375	0.00820256	0.00548485	0.00487231	0.00957832	0.00739173	0.999561	0.00894103	0.0115489
C6orf120	ENSG00000185127	0.0170723	0.0332528	0.0710754	0.0165855	0.0113005	0.115994	0.0319015	0.0153277	0.0178518	0.0188641	0.0169178	0.020466	0.0154755	0.0123828	0.0114763	0.0245015	0.0037316	0.00578673	0.00526279	0.00570076	0.00598785	0.00838061	0.0220196	0.00816627	0.00528931	0.00476201	0.00955027	0.00734442	0.999561	0.0088354	0.0110982
TRIB1	ENSG00000173334	0.999547	0.0242726	0.0353893	0.0260795	0.178314	0.068927	0.118387	0.0457556	0.0419689	0.029802	0.0397672	0.0595984	0.0511496	0.0174679	0.0127742	0.0191364	0.00536076	0.0342806	0.0712148	0.0068995	0.00955011	0.0128339	0.076639	0.105139	0.0437507	0.0118557	0.0188274	0.0175541	0.300495	0.0115268	0.0165126
CDC42EP3	ENSG00000163171	0.0426374	0.0157179	0.0123955	0.0424865	0.0199491	0.0493434	0.0345076	0.0378178	0.038553	0.0275227	0.0235413	0.0217907	0.0161938	0.00651973	0.0103485	0.0247364	0.00194904	0.00996312	0.0155379	0.00681905	0.0199677	0.0758828	0.0054799	0.00469329	0.00555808	0.00990727	0.00670359	0.0121885	0.999542	0.00880464	0.00931017
GATA3	ENSG00000107485	0.0433132	0.0378252	0.363259	0.0267938	0.99953	0.685549	0.0492313	0.681954	0.0193104	0.0323325	0.0275749	0.0320438	0.041324	0.00938243	0.0177393	0.0382486	0.00379432	0.015074	0.0175482	0.0125453	0.0116629	0.0138684	0.00797145	0.0107816	0.00751387	0.00956898	0.0113753	0.0235375	0.0053746	0.0119418	0.0190211
IRF2BP2	ENSG00000168264	0.0752043	0.0262414	0.0232989	0.0317459	0.0420953	0.237215	0.0199437	0.0338651	0.0270936	0.0251857	0.0443393	0.0231593	0.0234367	0.0321237	0.0297801	0.0282745	0.00437634	0.036769	0.0583471	0.072024	0.0146364	0.0210231	0.999514	0.999529	0.00707377	0.00791547	0.0109726	0.0196354	0.277586	0.0135714	0.0135352
DEFB136	ENSG00000205884	0.0279655	0.0466794	0.0419661	0.0978759	0.893383	0.999509	0.246921	0.138227	0.0291499	0.229315	0.0439273	0.0752823	0.0263939	0.0993032	0.163607	0.0779506	0.0115924	0.0243201	0.0209161	0.0113966	0.0179453	0.432659	0.0135126	0.0134138	0.710367	0.0842578	0.145446	0.0150335	0.277193	0.0221299	0.0292201
FAM171A2	ENSG00000161682	0.0549999	0.0046284	0.00108882	0.0110521	0.0493948	0.0163522	0.0107649	0.0081509	0.0125064	0.105219	0.999484	0.0397779	0.0248353	0.716384	0.0102002	0.0078442	0.00210554	0.0185564	0.00961695	0.00262418	0.00267859	0.00172674	0.0010757	0.0017265	0.00193128	6.24047e-05	0.00903333	0.550682	5.55112e-16	0.458532	0.00117463
UBTF	ENSG00000108312	0.0508624	0.0033528	0.00119275	0.0142294	0.0218217	0.0201455	0.014714	0.00857238	0.0076072	0.104536	0.999484	0.0166378	0.0137481	0.791103	0.0220879	0.0073102	0.0016956	0.0114834	0.00600869	0.00325517	0.00275452	0.00216584	0.00113693	0.0021361	0.00204818	9.63234e-05	0.00667607	0.0296434	1.11022e-16	0.0475226	0.00109577
TROVE2	ENSG00000116747	0.0213401	0.999467	0.96508	0.0581952	0.0278719	0.0514198	0.876623	0.0253625	0.0537341	0.0181614	0.0216553	0.0201871	0.0668655	0.00938977	0.0126682	0.0292274	0.00285146	0.0121613	0.00966521	0.00837477	0.0111008	0.0102586	0.00739877	0.00765317	0.0246527	0.010501	0.00842997	0.0187232	0.00342031	0.0127626	0.0234086
UCHL5	ENSG00000116750	0.02128	0.999467	0.965078	0.0581298	0.0271507	0.0506919	0.876606	0.0253069	0.0536511	0.0179096	0.0204477	0.0201159	0.0668122	0.00935802	0.012624	0.0291669	0.00282859	0.0120077	0.00946919	0.00826664	0.010959	0.0100878	0.00717237	0.0076021	0.02452	0.0103196	0.00828083	0.0182407	0.00338457	0.0124325	0.0233605
HLX	ENSG00000136630	0.0395673	0.0203188	0.00990579	0.0286401	0.0247072	0.0490462	0.0174037	0.041628	0.0176382	0.0263192	0.0300858	0.0260793	0.0169718	0.0102816	0.0111745	0.0166395	0.00315757	0.00980119	0.0139009	0.00524879	0.0218761	0.0269477	0.00868326	0.00117926	0.0112444	0.0113305	0.00595255	0.00819689	0.999465	0.0166315	0.0118764
NFATC4	ENSG00000100968	0.025559	0.105389	0.0106282	0.0135766	0.0222769	0.101062	0.017998	0.00984929	0.0385928	0.045199	0.0144788	0.0216953	0.0374572	0.00312853	0.00639761	0.0169438	0.00107018	0.00556295	0.00594823	0.00270358	0.00779428	0.0141426	0.0017744	0.00265592	0.00677578	0.0163378	0.0043568	0.00471749	0.999463	0.00449726	0.00355424
C1orf106	ENSG00000163362	0.369028	0.0713919	0.12292	0.075002	0.0159651	0.00776088	0.0286903	0.999462	0.00478797	0.00491008	0.0057203	0.00348092	0.00394287	0.00416127	0.00283503	0.00302424	0.00086849	0.00146142	0.00128175	0.00342846	0.001694	0.00207756	0.00345666	0.02911	0.00194797	0.00121882	0.00109985	0.00257716	0.00108698	0.00912974	0.00187059
SMC4	ENSG00000113810	0.0252017	0.806392	0.689893	0.99946	0.128209	0.970055	0.0326907	0.0281891	0.0503297	0.0177332	0.016948	0.0179708	0.0218982	0.015048	0.0349305	0.0717016	0.0155306	0.00977441	0.0468038	0.00542736	0.0134839	0.0316428	0.0165338	0.0623865	0.00950997	0.00814912	0.00583587	0.0109266	0.00349218	0.00737017	0.00798523
NOG	ENSG00000183691	0.0529158	0.00394202	0.0361651	0.00789103	0.00607356	0.0127893	0.00809263	0.0168359	0.00723403	0.00660742	0.0053598	0.00498967	0.00852496	0.00156318	0.00227443	0.0107557	0.000697109	0.00284291	0.00209084	0.0014009	0.00334281	0.00303973	0.00154501	0.00141768	0.00146809	0.00257361	0.00146388	0.00234036	0.999448	0.00272099	0.0155304
AP1G2	ENSG00000213983	0.0155479	0.0919992	0.0119792	0.0270776	0.027593	0.111011	0.0175965	0.0117462	0.049452	0.059284	0.021912	0.0258678	0.0562719	0.00445236	0.0139247	0.0176816	0.00153602	0.00575852	0.00954171	0.00391564	0.018791	0.0238378	0.00442884	0.00758529	0.00463721	0.00917507	0.00897008	0.00641962	0.999441	0.00566244	0.00761591
ZFHX2	ENSG00000136367	0.0129738	0.0982861	0.00599236	0.0214934	0.0214899	0.101208	0.0143636	0.00883822	0.0419818	0.0571049	0.0157779	0.0234922	0.0416866	0.00312345	0.0112367	0.0132774	0.000915617	0.00400812	0.00604822	0.00261502	0.0159926	0.0214915	0.00437916	0.00732775	0.00328861	0.00725701	0.00705661	0.00447517	0.999441	0.00358597	0.00451336
THTPA	ENSG00000259431	0.0128763	0.107838	0.00596149	0.0210104	0.0214502	0.101166	0.014304	0.00871568	0.0418895	0.0569026	0.0156296	0.0229718	0.0416532	0.00309438	0.0112257	0.0131895	0.000903105	0.00399491	0.00603476	0.00261278	0.0159696	0.0214591	0.00409459	0.00722136	0.00328522	0.00723797	0.00701554	0.00447555	0.999441	0.00355078	0.00447712
GNAS	ENSG00000087460	0.158614	0.0156415	0.0115185	0.0317556	0.0604261	0.490184	0.0391161	0.0325364	0.0298264	0.0193011	0.0216274	0.0208851	0.0208448	0.0728846	0.072011	0.0375326	0.00317741	0.031958	0.0538536	0.0063493	0.0102626	0.00993362	0.00441943	0.00500311	0.00662841	0.388839	0.348504	0.0185441	0.999406	0.0124443	0.0191412
MRPL37	ENSG00000116221	0.0218235	0.0229771	0.0128422	0.0271792	0.0312877	0.0713952	0.0160465	0.0644242	0.0200793	0.255435	0.0811055	0.0242342	0.029942	0.0082387	0.0131117	0.103551	0.0212627	0.0118274	0.0237882	0.00902705	0.0272221	0.0204768	0.00803421	0.00533505	0.00654686	0.00787023	0.00725259	0.0127115	0.999383	0.0116688	0.0150592
RP11-446E24.4	ENSG00000256407	0.0210854	0.0225369	0.0126961	0.0250731	0.0306709	0.0700604	0.0155934	0.0607198	0.0195548	0.255035	0.0808526	0.0236243	0.0292638	0.035156	0.0127249	0.103218	0.021067	0.0115343	0.0234048	0.00868589	0.0261205	0.0197826	0.00797987	0.00528341	0.00628891	0.00763982	0.00701799	0.0122242	0.999382	0.0111649	0.0146772
CYB5RL	ENSG00000215883	0.0209537	0.0225129	0.0126458	0.0248573	0.0305518	0.0697382	0.0155575	0.0605912	0.0192917	0.254962	0.0805318	0.0234703	0.0291215	0.00796368	0.0126723	0.102917	0.0210538	0.0113835	0.0232867	0.00863857	0.025985	0.0197141	0.00795394	0.00524099	0.00627001	0.00754827	0.006966	0.0121863	0.999382	0.0111496	0.0146021
TAF4	ENSG00000130699	0.0166335	0.0289997	0.00895017	0.0334945	0.0236627	0.0411632	0.0206387	0.0251454	0.13199	0.0279579	0.0798198	0.0179453	0.00864895	0.0135263	0.0155744	0.00848044	0.00266417	0.0257866	0.0188881	0.00657151	0.0399736	0.0497062	0.0073649	0.0097096	0.00513811	0.00722831	0.0069	0.00974375	0.999379	0.0240802	0.00610264
OGFR	ENSG00000060491	0.0091559	0.00846762	0.00493291	0.0152756	0.016789	0.0403851	0.00679451	0.0180568	0.0116875	0.00801743	0.0104261	0.0248667	0.005219	0.00787434	0.0111665	0.00376395	0.000964594	0.0306843	0.0192052	0.00284165	0.0344544	0.0435572	0.00239461	0.0029369	0.00268332	0.00333835	0.00396262	0.00494886	0.999377	0.0160123	0.00309496
MRGBP	ENSG00000101189	0.00818943	0.0101495	0.00522619	0.0126515	0.0150452	0.0362937	0.00660805	0.0169657	0.00649605	0.00865002	0.0092455	0.0250507	0.00357153	0.00857894	0.00974141	0.00249884	0.000792895	0.0282513	0.0137345	0.00280824	0.0413545	0.043778	0.00254216	0.00319474	0.0026608	0.00313855	0.00369641	0.00465161	0.999376	0.00896347	0.00234603
INSL6	ENSG00000120210	0.00944901	0.318686	0.0252503	0.0408129	0.198204	0.0393545	0.0304941	0.398081	0.020406	0.0145271	0.0283706	0.0221302	0.0170102	0.999371	0.0140516	0.0250117	0.00282011	0.00569545	0.00475576	0.00556574	0.0149141	0.0104327	0.00350351	0.00431205	0.00553467	0.00696333	0.00471276	0.00631003	0.00968707	0.00869139	0.0130045
JAK2	ENSG00000096968	0.987203	0.0308032	0.0422458	0.0275994	0.165166	0.112301	0.0314004	0.986783	0.0149561	0.0168542	0.0223756	0.105799	0.0151512	0.99937	0.0287142	0.601543	0.0168804	0.00645037	0.00567112	0.0054318	0.0116811	0.00904346	0.00457372	0.0051171	0.0041225	0.0063157	0.00738233	0.00854164	0.757863	0.00893043	0.0108457
CD274	ENSG00000120217	0.98717	0.121724	0.0451624	0.0197064	0.0371783	0.0994173	0.0112234	0.986555	0.016145	0.00570866	0.0201457	0.00584247	0.0160751	0.99937	0.0214226	0.0207672	0.0253043	0.00503007	0.00455495	0.0045712	0.00795094	0.00826402	0.00365453	0.00375681	0.00316954	0.00404081	0.00413931	0.00601453	0.0729247	0.00652112	0.00835814
PLGRKT	ENSG00000107020	0.989237	0.0413507	0.0877345	0.040149	0.17705	0.112011	0.0280112	0.983445	0.0166961	0.00520691	0.0287635	0.0076742	0.0235728	0.99937	0.0275683	0.00568441	0.0252169	0.00576604	0.00564978	0.00527532	0.00922316	0.00872355	0.00490525	0.00425438	0.00417161	0.00516245	0.00589953	0.0133482	0.563246	0.0103184	0.0103229
KIAA1432	ENSG00000107036	0.987708	0.0755746	0.0482721	0.0246177	0.0418935	0.106301	0.0236541	0.986001	0.0227063	0.988007	0.027015	0.9001	0.0215687	0.99937	0.0292503	0.402925	0.0269987	0.00740813	0.00735456	0.00446452	0.0100163	0.00800554	0.00491675	0.00473061	0.00424816	0.00606819	0.00703294	0.0184988	0.70385	0.0130467	0.0113728
SSBP3	ENSG00000157216	0.0148028	0.0195757	0.0130138	0.0463594	0.0299006	0.0787507	0.0977709	0.0536509	0.0290514	0.219032	0.0833343	0.0280232	0.0509231	0.238766	0.0147571	0.106119	0.127211	0.010934	0.0102396	0.0103719	0.0405965	0.0158704	0.0203184	0.00726986	0.0103018	0.0108881	0.00787955	0.0138828	0.99933	0.0164054	0.0149622
NUAK2	ENSG00000163545	0.0100762	0.0134275	0.0101044	0.0238597	0.0133982	0.063058	0.0232078	0.0108759	0.0411338	0.661953	0.146387	0.820868	0.0367116	0.995519	0.99932	0.312101	0.00290658	0.0163533	0.0171598	0.422785	0.0064759	0.00676135	0.00459362	0.00354157	0.0042639	0.00434551	0.00766335	0.00912811	0.00278171	0.0108036	0.00759347
TP53I13	ENSG00000167543	0.0101142	0.0142042	0.00982522	0.0188148	0.0110882	0.0379415	0.012752	0.0365525	0.0109861	0.171799	0.121417	0.147861	0.0109411	0.00801691	0.9993	0.161518	0.00307743	0.030594	0.0183577	0.00553542	0.00577836	0.00503629	0.0889082	0.0270998	0.00311954	0.0161572	0.0230891	0.00469045	0.947469	0.016963	0.00902933
SERPINH1	ENSG00000149257	0.00067831	0.00216981	0.00184722	0.0019778	0.0221547	0.00353167	0.0018787	3.87329e-05	0.0026204	0.00379875	0.00166937	0.00393917	0.00537444	0.00347228	0.000909466	0.00476603	0.000592835	0.00383982	0.00160166	0.000370903	0.000879458	0.000906923	0.000391726	0.000364509	0.000413496	0.000449364	0.000499206	0.00170788	0.99929	0.000716207	0.000887701
TIMP3	ENSG00000100234	0.0436654	0.01938	0.0437166	0.0336003	0.0252632	0.0541214	0.0256498	0.031434	0.106166	0.854001	0.0636836	0.816784	0.0292804	0.0119516	0.0202441	0.0463607	0.00513692	0.0258456	0.0202673	0.00951521	0.0444905	0.0208483	0.0150826	0.0145231	0.0156173	0.012838	0.0122539	0.0100639	0.999276	0.0130978	0.0196005
IL2RA	ENSG00000134460	0.564036	0.0437872	0.98089	0.048226	0.999276	0.0493296	0.973149	0.221974	0.0230694	0.0710136	0.0181432	0.032319	0.0478948	0.00886863	0.00943747	0.0198472	0.00137661	0.00852464	0.00829816	0.00652747	0.00934818	0.00961551	0.00565497	0.00343766	0.00555988	0.00484043	0.0056933	0.0144483	0.00580612	0.0095001	0.0106123
TMEM194B	ENSG00000189362	0.232851	0.0282295	0.0383611	0.999271	0.951713	0.275592	0.0564018	0.0297111	0.0273251	0.114386	0.0372025	0.0263372	0.0281031	0.118459	0.0421318	0.0800496	0.0037521	0.00775667	0.00684632	0.00419204	0.00659513	0.00656967	0.0180031	0.115657	0.0744757	0.0290427	0.00715417	0.0291107	0.167496	0.00657889	0.0258757
ETS2	ENSG00000157557	0.798791	0.0651527	0.0661043	0.0491421	0.04157	0.0685688	0.0424226	0.999271	0.482443	0.104418	0.165987	0.0710732	0.193819	0.0239282	0.0544913	0.0802694	0.684945	0.0618054	0.0408385	0.0161351	0.0217148	0.0238524	0.0175845	0.0209006	0.0341048	0.0153765	0.0141901	0.281834	0.33599	0.0987177	0.0209835
COL27A1	ENSG00000196739	0.00610425	0.0101183	0.0165677	0.01115	0.00863407	0.0222163	0.00860549	0.0110289	0.00895622	0.0106716	0.0181092	0.0137319	0.0129823	0.00552781	0.0066021	0.011639	0.00232205	0.00624883	0.00809531	0.0327685	0.00494898	0.00631402	0.00354367	0.0164621	0.0029747	0.00949256	0.00406188	0.0180505	0.999261	0.0117829	0.00833799
IFT80	ENSG00000068885	0.0176791	0.631496	0.119427	0.999249	0.100145	0.966277	0.0259407	0.0166769	0.0244031	0.0122551	0.012203	0.012427	0.0163296	0.0119271	0.0322788	0.0622287	0.0103294	0.00653771	0.0433159	0.00380531	0.00786083	0.0120195	0.0119501	0.0445862	0.00465918	0.00607987	0.00420971	0.00819694	0.00171021	0.00542614	0.00572881
BACH2	ENSG00000112182	0.969285	0.768694	0.928063	0.0801604	0.117745	0.153693	0.999244	0.34106	0.061091	0.0791226	0.0639228	0.133659	0.0697687	0.0162929	0.0776291	0.0516149	0.0080126	0.0251781	0.10944	0.0139479	0.0426495	0.0481634	0.0116349	0.0116173	0.016926	0.0202008	0.0134788	0.0249101	0.0105975	0.0223057	0.0816029
RASGRP1	ENSG00000172575	0.834549	0.0173256	0.0189877	0.128936	0.999234	0.0824859	0.658634	0.0346531	0.0218806	0.0499219	0.0233964	0.0381218	0.0226451	0.0129579	0.0281067	0.0910272	0.0130858	0.0191626	0.0129138	0.00635761	0.0154088	0.0119898	0.00949529	0.0123817	0.0119084	0.0080501	0.00835762	0.0265726	0.0290798	0.0352531	0.0287179
ABHD15	ENSG00000168792	0.0016204	0.0016883	0.00212067	0.002333	0.00231707	0.0100288	0.0034945	0.00253453	0.002152	3.14864e-11	1.07009e-05	1.47113e-07	0.0018657	0.00092238	0.999196	5.2152e-05	0.00041884	0.014576	0.00645131	0.00236183	0.00089575	0.00075889	0.00027483	0.00060026	0.00058866	0.00185239	0.00298842	0.00087379	0.000159746	0.00528612	0.00204212
CBX5	ENSG00000094916	0.0159681	0.00271082	0.00318015	0.00478684	0.00494439	0.0108425	0.00540844	0.00439767	0.00367377	0.0118771	0.00493794	0.0215991	0.0107715	0.117276	0.999152	0.0033646	0.00170864	0.00177461	0.00167002	0.00231546	0.00534143	0.00597419	0.00201017	0.000981273	0.00161175	0.00126754	0.00110352	0.252445	0.000537146	0.176181	0.0258771
HNRNPA1	ENSG00000135486	0.0157581	0.00264249	0.00313008	0.00471182	0.00488992	0.0107443	0.00533523	0.00436363	0.00360697	0.0108054	0.00485787	0.0183391	0.010711	0.109972	0.999152	0.00316199	0.00149831	0.00172957	0.00159627	0.00227177	0.0052923	0.00589486	0.00198717	0.000957756	0.00158682	0.00123315	0.00107248	0.252444	0.000515751	0.176181	0.0258257
TCEANC2	ENSG00000116205	0.0369666	0.0405514	0.0146163	0.0313523	0.0512425	0.0719718	0.0226425	0.046595	0.0363501	0.0607187	0.0848926	0.0271413	0.0461869	0.0105073	0.020671	0.0430087	0.0210134	0.010343	0.0108178	0.0083944	0.0273228	0.0299398	0.00993179	0.00641836	0.00730633	0.00875687	0.0086537	0.0128836	0.999138	0.012709	0.01884
TMEM59	ENSG00000116209	0.0369557	0.0405062	0.0146068	0.0311033	0.0514251	0.0723562	0.0221279	0.0465863	0.0363257	0.0606811	0.0849133	0.0270669	0.0461639	0.0104889	0.0206759	0.0430114	0.0210176	0.0103432	0.0108193	0.00842968	0.0272499	0.0299335	0.0107786	0.0064542	0.00734734	0.00864782	0.00865817	0.012947	0.999138	0.0129104	0.0188254
SSBP3-AS1	ENSG00000198711	0.00744424	0.0132602	0.00867888	0.0276286	0.0171615	0.0369636	0.0829738	0.0275403	0.0128634	0.0490288	0.0742819	0.0149534	0.0303507	0.00701889	0.0074907	0.033505	0.0687068	0.00827321	0.0198122	0.00435269	0.0173269	0.0106907	0.0171982	0.00595377	0.00415952	0.00555516	0.00493885	0.00985977	0.999134	0.00896219	0.00902409
CDCP2	ENSG00000157211	0.0120361	0.0133342	0.0126561	0.0189091	0.0160487	0.0468709	0.0120809	0.0327647	0.0155146	0.048369	0.0778018	0.0176272	0.0202692	0.264403	0.00934278	0.0369991	0.00331898	0.00778926	0.00812737	0.00574106	0.01993	0.0119446	0.00419857	0.00531857	0.00411582	0.00658731	0.00606828	0.00977794	0.999083	0.00802342	0.0119171
AL357673.1	ENSG00000248835	0.0102078	0.0144671	0.00918152	0.0158274	0.0140513	0.0322116	0.0118668	0.0308943	0.00966052	0.0514591	0.07401	0.0185311	0.0151302	0.00748652	0.00703148	0.0256908	0.00310065	0.00677097	0.0111696	0.00444731	0.0143985	0.00981553	0.00351599	0.00394889	0.00345402	0.00577126	0.00529774	0.00942301	0.999082	0.00671892	0.0102927
TAOK1	ENSG00000160551	0.0008616	0.0009725	0.00066346	0.0012789	0.00125103	0.0054794	0.0020601	0.00118117	0.0012522	1.82552e-11	5.5298e-06	9.429e-08	0.0012551	0.00062648	0.99908	3.5691e-05	0.00030493	0.00746831	0.00179341	0.00144718	0.00060646	0.00045719	0.00015183	0.00033485	0.0002958	0.00044378	0.00214573	0.00048032	0.00015849	0.00055483	0.00072367
COPZ1	ENSG00000111481	0.0132509	0.00682646	0.022975	0.0484797	0.0289556	0.0230863	0.0101928	0.00570009	0.00820118	0.0102827	0.0160373	0.0159806	0.0127237	0.0790865	0.999076	0.0596772	0.00201985	0.00366787	0.00361934	0.00245867	0.0101033	0.0130379	0.00347145	0.00190838	0.00213164	0.00356823	0.00239781	0.808281	0.00595903	0.745894	0.01958
NFE2	ENSG00000123405	0.0122099	0.00677511	0.0229489	0.0484383	0.0289921	0.0229941	0.0101594	0.00561699	0.00812644	0.0102172	0.0159942	0.0158683	0.0123309	0.0790806	0.999076	0.0596394	0.00201304	0.0036507	0.00360519	0.00238045	0.0100433	0.0130172	0.00346201	0.00189897	0.00207162	0.00355738	0.00237819	0.808281	0.0059497	0.745894	0.0195358
CXXC5	ENSG00000171604	0.00395187	0.0118275	0.017627	0.00349726	0.00498535	0.0103718	0.0276696	0.0089073	0.00351007	0.00889931	0.0028811	0.00919887	0.00430119	0.0337859	0.00491369	0.00416225	0.0157044	0.00753862	0.00306828	0.00179544	0.00227186	0.00235539	0.00124614	0.001023	0.000811939	0.0165668	0.00232939	0.00161161	0.999046	0.00332705	0.00340015
RSBN1L	ENSG00000187257	0.0869973	0.314555	0.0496783	0.0839695	0.0548062	0.222364	0.647832	0.154685	0.0803664	0.130288	0.200654	0.0760226	0.103802	0.153053	0.339701	0.12057	0.0069846	0.0346048	0.0251732	0.124725	0.159093	0.26609	0.0422399	0.0266109	0.115919	0.0395599	0.023176	0.0388226	0.999025	0.0605555	0.0678688
BRD7	ENSG00000166164	0.999016	0.041113	0.0407592	0.054449	0.0477896	0.140465	0.0876975	0.604639	0.0539817	0.235598	0.0499636	0.578735	0.0639254	0.105405	0.0402025	0.080503	0.0071148	0.0290794	0.0223099	0.0090705	0.0415611	0.0964448	0.0235264	0.0278267	0.0133978	0.0201636	0.0248712	0.0635828	0.836055	0.0270943	0.0458895
CTC-236F12.4	ENSG00000248727	0.203973	0.0410444	0.021769	0.0627061	0.0273871	0.11443	0.0420203	0.120576	0.110911	0.121497	0.0456893	0.122548	0.157604	0.0179615	0.0552797	0.0519125	0.00617041	0.0194271	0.0211834	0.67158	0.0298047	0.0307946	0.0151522	0.0164075	0.999013	0.0206802	0.0209155	0.0216192	0.265949	0.0276307	0.635324
C15orf53	ENSG00000175779	0.792516	0.00900514	0.0110729	0.0943361	0.999008	0.0864298	0.438057	0.0288849	0.0167502	0.0298067	0.0141479	0.0239285	0.0168639	0.00861222	0.013662	0.0763615	0.00610919	0.00991421	0.00775767	0.00463352	0.0112477	0.00791131	0.00729925	0.00917412	0.010018	0.00604774	0.00630558	0.00907608	0.00862144	0.00652967	0.0127656
CNEP1R1	ENSG00000205423	0.999005	0.0243145	0.0268041	0.0339819	0.0244853	0.0752441	0.0802032	0.652405	0.0317474	0.064769	0.0315255	0.153035	0.0367454	0.0418181	0.0310918	0.0558619	0.00361856	0.0110731	0.00941226	0.00439853	0.00885022	0.0105407	0.00754504	0.00707548	0.00547994	0.00779605	0.0147488	0.028084	0.832456	0.0148206	0.0323209
PAPD5	ENSG00000121274	0.999004	0.0289422	0.0330947	0.0393234	0.0307721	0.0983136	0.0831145	0.654209	0.0410986	0.166459	0.0367821	0.312079	0.04067	0.0797141	0.0321451	0.0596695	0.00500009	0.0152431	0.0122592	0.00493619	0.0110486	0.0132036	0.0125304	0.0111824	0.00638319	0.00923855	0.0182512	0.0492638	0.886941	0.0208768	0.0385296
SNX20	ENSG00000167208	0.999003	0.0185764	0.0293806	0.0367023	0.0242258	0.0743463	0.0803366	0.652487	0.0350503	0.165542	0.0265098	0.385426	0.0364017	0.0681417	0.0319885	0.0494911	0.00482192	0.0135415	0.0104348	0.00450688	0.0302606	0.084792	0.0107135	0.00964453	0.00577676	0.00814644	0.0162466	0.0445618	0.832452	0.017386	0.036675
PSD3	ENSG00000156011	0.0190892	0.0138575	0.0133722	0.0188455	0.0338007	0.0561212	0.0209295	0.0208811	0.0236454	0.051702	0.026145	0.0366966	0.0399522	0.00809633	0.0163205	0.0317104	0.00324785	0.0334185	0.028568	0.991043	0.00880529	0.00786025	0.00654569	0.00515877	0.999003	0.00768875	0.00619684	0.0123929	0.00666906	0.00915905	0.0192125
NKD1	ENSG00000140807	0.999	0.031527	0.0293127	0.0393782	0.035274	0.0865738	0.0831813	0.654008	0.0346188	0.114004	0.0358235	0.288303	0.0416905	0.0462942	0.0295758	0.0609138	0.00350144	0.0121803	0.0112715	0.00535513	0.0900628	0.276602	0.0116501	0.0156804	0.00857244	0.0107962	0.016832	0.0284701	0.413816	0.016064	0.0345044
DOCK8	ENSG00000107099	0.220442	0.353404	0.0398671	0.0572887	0.0379407	0.0962476	0.0570984	0.0742469	0.07231	0.051873	0.107317	0.0599631	0.203701	0.886982	0.99897	0.0569455	0.00771155	0.0323946	0.0287454	0.0129301	0.0250833	0.0204657	0.011756	0.0174894	0.0268877	0.0162065	0.0181588	0.0204092	0.007975	0.0322372	0.0656561
C9orf66	ENSG00000183784	0.0798847	0.336952	0.0272116	0.0479673	0.0266205	0.0771594	0.0313036	0.0516853	0.0613094	0.0434728	0.0477732	0.0504778	0.170667	0.883636	0.998965	0.0466699	0.00533347	0.0147697	0.0182843	0.00984835	0.0172307	0.0138839	0.00917362	0.0137841	0.0210989	0.0111405	0.0121899	0.0158397	0.00660863	0.019875	0.0577158
HHIP	ENSG00000164161	0.00708461	0.00261424	0.00325662	0.00319429	0.003145	0.00385212	0.00188196	0.00651824	0.00186265	0.00295686	0.00313749	0.00316898	0.00187282	0.00305644	0.00125104	0.00208646	0.0039092	0.00119749	0.000949795	0.00239123	0.0015095	0.00937474	0.000991581	0.000920198	0.000792938	0.000917832	0.000848875	0.00174739	0.9989	0.0020531	0.00171351
BCAR1	ENSG00000050820	0.022032	0.0302763	0.0107009	0.19558	0.0978512	0.0408281	0.139878	0.998786	0.0124515	0.298714	0.15117	0.139264	0.0132193	0.0164008	0.00599702	0.0168651	0.00303977	0.0138076	0.0131952	0.00956945	0.0866472	0.0238235	0.0225236	0.0185105	0.00757014	0.457744	0.0116777	0.0649782	0.943435	0.0197554	0.21414
IKZF1	ENSG00000185811	0.998605	0.287895	0.482554	0.0503496	0.36957	0.906862	0.406749	0.0942106	0.0394109	0.594353	0.0521508	0.858759	0.0498592	0.0159021	0.0343299	0.840247	0.00769299	0.360459	0.129798	0.22775	0.063874	0.0686161	0.0236207	0.0186904	0.0117919	0.0141005	0.0152527	0.324754	0.228737	0.0322563	0.0217789
ACSS1	ENSG00000154930	0.0178713	0.0356469	0.0162415	0.0198335	0.0226745	0.0252703	0.0484551	0.998558	0.0769357	0.0196269	0.0359281	0.0907208	0.0329473	0.0105515	0.0145559	0.0197331	0.010388	0.0138042	0.0116771	0.00561156	0.00843622	0.00695166	0.0345858	0.0156156	0.0101996	0.0215059	0.00759948	0.0132141	0.0779772	0.0112182	0.0131998
RREB1	ENSG00000124782	0.0102127	0.0427999	0.0701435	0.0237443	0.0147357	0.197676	0.0567562	0.0146115	0.0270966	0.0140598	0.0123274	0.0259562	0.0575296	0.00733205	0.00540205	0.0242428	0.00172889	0.0820653	0.11396	0.0025336	0.00771634	0.00875107	0.00301079	0.00345745	0.0117543	0.00810502	0.0056743	0.00491648	0.998503	0.00488292	0.0102413
IL2RB	ENSG00000100385	0.015855	0.0724602	0.0118167	0.136805	0.232477	0.0491886	0.376032	0.0284771	0.998321	0.754069	0.0272688	0.0509157	0.0242279	0.0100965	0.00957095	0.0215622	0.00229585	0.00646466	0.00692333	0.00492318	0.0089119	0.0084028	0.0149869	0.00757137	0.00404093	0.0088198	0.00865185	0.0101127	0.00644459	0.0142934	0.0185177
CMC1	ENSG00000187118	0.000945494	0.019681	0.998264	0.0495365	0.937286	0.0659114	0.0410362	0.0343546	0.114881	0.0289266	0.024428	0.062677	0.121927	0.0239881	0.0190593	0.0240373	0.00422049	0.0134256	0.021235	0.022363	0.00864205	0.0101483	0.0350591	0.0360067	0.0204453	0.0313963	0.224163	0.0123953	0.163215	0.0213065	0.158673
ZBTB38	ENSG00000177311	0.120994	0.0068216	0.0422802	0.0212903	0.065266	0.0181883	0.0385004	0.0117562	0.0114047	0.212466	0.0109067	0.515493	0.0133509	0.00418343	0.0294491	0.306564	0.484029	0.0403682	0.0251629	0.00384694	0.00539378	0.00600932	0.00212998	0.0020995	0.00337888	0.00459401	0.0104656	0.00533288	0.998257	0.006686	0.0284519
METTL3	ENSG00000165819	0.0192205	0.0469322	0.0262703	0.0151327	0.012118	0.0571918	0.0103632	0.0129256	0.0193458	0.0230936	0.017986	0.0346189	0.0190584	0.00448413	0.0255048	0.0189579	0.00195941	0.0119919	0.0103466	0.00416205	0.00873252	0.00685258	0.00640208	0.00457801	0.0101762	0.00734292	0.00417138	0.022598	0.998254	0.00610973	0.0143221
LSP1	ENSG00000130592	0.00708827	0.00836216	0.00708917	0.0204756	0.0127261	0.0345297	0.0229584	0.998212	0.0131593	0.00630648	0.0130223	0.00719733	0.00989416	0.00398746	0.00430149	0.0115145	0.00142252	0.240104	0.032214	0.0016222	0.00660079	0.00916289	0.00525335	0.0114953	0.00180133	0.0237086	0.0230269	0.00499037	0.474378	0.00535289	0.0120454
C7orf72	ENSG00000164500	0.0478936	0.0577399	0.101759	0.0568922	0.126692	0.0874076	0.226437	0.0379268	0.0529879	0.973349	0.0732331	0.99799	0.0644726	0.0197044	0.0265643	0.879535	0.0780011	0.626042	0.374713	0.0192216	0.0543771	0.0605056	0.023465	0.0183704	0.0134342	0.017434	0.0155945	0.491702	0.995701	0.0550179	0.0265688
CHIT1	ENSG00000133063	0.0138859	0.0464148	0.0162078	0.0235203	0.0191063	0.0306005	0.0218061	0.0178008	0.777909	0.0432312	0.981059	0.997971	0.0159396	0.0208309	0.0220897	0.790267	0.00158542	0.00942888	0.00830043	0.00509455	0.0063968	0.00624692	0.00379033	0.00398016	0.00562809	0.00609913	0.00887482	0.0605804	0.00575241	0.00791717	0.00758956
FMOD	ENSG00000122176	0.00681797	0.041995	0.0153379	0.0132036	0.0202619	0.0214172	0.0200809	0.0135765	0.777264	0.0311558	0.98099	0.997948	0.0124917	0.0176457	0.00937741	0.790441	0.00148875	0.00850015	0.0076649	0.00384799	0.00634987	0.00552195	0.00315914	0.00349578	0.00528336	0.00487044	0.00964006	0.0502479	0.00351439	0.00592979	0.00826898
BTG2	ENSG00000159388	0.0147352	0.0364289	0.0116932	0.0170887	0.0146223	0.0231522	0.0180707	0.0167965	0.777407	0.0226939	0.980999	0.997911	0.011966	0.0181444	0.0209749	0.789438	0.00117791	0.00744172	0.00720171	0.0033368	0.00519307	0.00513803	0.00306485	0.00345437	0.00470651	0.00510742	0.0101135	0.0293261	0.00512119	0.0069962	0.00520757
PLEC	ENSG00000178209	0.00688921	0.00327053	0.00666961	0.00726894	0.0039927	0.00776087	0.00268933	0.00750519	0.00270649	0.0182043	0.00250264	0.335689	0.00281446	0.995253	0.19801	0.0190443	0.000516355	0.00145525	0.00132873	0.0015763	0.00278325	0.00166789	0.993709	0.99791	0.000603181	0.00192757	0.00160029	0.0800168	0.979916	0.0143946	0.00942464
OPTC	ENSG00000188770	0.0147631	0.048529	0.0145656	0.0222019	0.025256	0.033136	0.0178298	0.0561143	0.779553	0.0243314	0.981052	0.997908	0.0189968	0.0195247	0.0244348	0.791378	0.00210272	0.0100487	0.00913437	0.00511307	0.010114	0.00874981	0.00386736	0.00452274	0.00607426	0.00667556	0.011389	0.079038	0.0057717	0.00939198	0.0144163
TM9SF1	ENSG00000100926	0.030957	0.126046	0.0138649	0.0290792	0.0449123	0.125723	0.0263922	0.0222556	0.118872	0.130621	0.0289222	0.0380765	0.101313	0.00636969	0.0162024	0.0247295	0.00180599	0.00960894	0.0131292	0.00625232	0.0252792	0.0255587	0.866853	0.889833	0.00673026	0.0092362	0.00791342	0.00897138	0.997899	0.0086749	0.00968707
KHNYN	ENSG00000100441	0.0398143	0.0998299	0.011667	0.0231357	0.0426206	0.133321	0.0316981	0.0179128	0.112312	0.13074	0.0331133	0.0383309	0.1005	0.00569091	0.0122805	0.0223775	0.0014851	0.00944948	0.01336	0.00465521	0.0265946	0.0261534	0.866621	0.889886	0.00783384	0.00719086	0.00623035	0.00783007	0.99788	0.00831304	0.00763521
CBLN3	ENSG00000139899	0.0392411	0.0991801	0.0110767	0.0214914	0.0419398	0.153919	0.0309332	0.0170453	0.110509	0.129705	0.032214	0.0364162	0.0997773	0.00539003	0.0115452	0.0199734	0.0013797	0.00912115	0.0130491	0.00438035	0.0262406	0.0259496	0.866591	0.889842	0.00710756	0.00634668	0.00576425	0.00743909	0.997879	0.00786934	0.00759634
PAPOLG	ENSG00000115421	0.991881	0.839532	0.0823615	0.0117593	0.291986	0.0381891	0.0188704	0.997816	0.011438	0.0212025	0.0167931	0.0052313	0.00972339	0.0146319	0.0178725	0.0219052	0.00264043	0.0255447	0.0189979	0.00679288	0.00525256	0.0090551	0.00425452	0.00964732	0.00599259	0.00745794	0.0161629	0.00611738	0.196013	0.00611256	0.0036103
CDC73	ENSG00000134371	0.0170829	0.997754	0.468821	0.0506929	0.0206255	0.0443238	0.619106	0.0208726	0.0366938	0.0194006	0.0193604	0.0209025	0.0483298	0.0106293	0.0147795	0.0250198	0.00283832	0.0101556	0.00724183	0.00996927	0.00984104	0.00774017	0.00789835	0.00734648	0.0309676	0.00863946	0.00862195	0.0137585	0.00416079	0.0109425	0.0290066
CCDC171	ENSG00000164989	0.0568028	0.0862546	0.0176898	0.0266733	0.0406889	0.0902263	0.0270521	0.0431043	0.0358186	0.0362352	0.0595503	0.0323503	0.0588886	0.0108104	0.0395161	0.0528182	0.191567	0.0286373	0.0176724	0.997703	0.22131	0.0633197	0.0714068	0.98075	0.0662464	0.0110176	0.0109063	0.0225496	0.0203048	0.153319	0.0546978
PTPN12	ENSG00000127947	0.0678688	0.316854	0.0353459	0.0693241	0.0435257	0.195284	0.640432	0.216475	0.0751674	0.0621669	0.181091	0.0619619	0.111097	0.0672733	0.166711	0.114193	0.00601495	0.0284395	0.0189857	0.0317589	0.132444	0.265582	0.0344892	0.0224821	0.0277451	0.0331997	0.0191224	0.0328814	0.997691	0.0516537	0.0569607
TTYH3	ENSG00000136295	0.0117895	0.0199599	0.373884	0.0175183	0.0290244	0.0469968	0.112621	0.00382601	0.0118864	0.0361279	0.0145336	0.0939238	0.0150957	0.0146285	0.0194486	0.0158269	0.00564746	0.0373389	0.0522585	0.00401101	0.00671153	0.00660779	0.00842655	0.0102067	0.00642551	0.900575	0.997681	0.0137954	0.0270229	0.657659	0.0332275
BRAT1	ENSG00000106009	0.0138003	0.0199929	0.0862522	0.019846	0.0324341	0.0523946	0.326156	0.138893	0.0123161	0.0264675	0.0157456	0.079634	0.0146253	0.0297642	0.022557	0.014379	0.00479162	0.0362965	0.0514342	0.0042135	0.00723345	0.00765707	0.00736978	0.00891706	0.00482224	0.897873	0.997561	0.0205979	0.0702507	0.739642	0.0253826
CHMP4A	ENSG00000254505	0.0277531	0.10716	0.0124013	0.023975	0.0422584	0.121009	0.0243053	0.01917	0.113032	0.128231	0.0257244	0.035179	0.0979588	0.00577113	0.0143776	0.0223221	0.00152335	0.00899563	0.0125683	0.00542812	0.0234609	0.0235828	0.866749	0.88976	0.00597508	0.00840784	0.00709119	0.007939	0.997467	0.00782528	0.00752762
TM9SF1	ENSG00000254692	0.0277451	0.107078	0.0123642	0.023905	0.0421267	0.120688	0.0242401	0.0190366	0.111842	0.128248	0.02662	0.0351771	0.0977457	0.00575782	0.0143714	0.022302	0.0015199	0.00894465	0.012432	0.00542904	0.0232127	0.0229924	0.866749	0.889762	0.00598444	0.00840598	0.00708927	0.0079363	0.997467	0.00781894	0.00752762
AMZ1	ENSG00000174945	0.00757284	0.0140023	0.239573	0.00965608	0.0203963	0.0281271	0.105373	0.00873823	0.00883067	0.026907	0.00764723	0.0671978	0.0108573	0.0112566	0.00912099	0.0109156	0.00307831	0.0330834	0.0483276	0.00229349	0.00378579	0.00406751	0.00462433	0.00678494	0.00269733	0.897225	0.997464	0.00669751	7.6509e-05	0.113179	0.0235122
GMPR2	ENSG00000100938	0.0184452	0.102951	0.0111249	0.0226657	0.038279	0.11344	0.0196611	0.0162961	0.109659	0.111956	0.0211582	0.0301585	0.0762587	0.00443506	0.0122839	0.0187108	0.00112484	0.00766108	0.011606	0.00423208	0.0222	0.0215452	0.866656	0.889594	0.0053032	0.00683463	0.00563677	0.00677395	0.99745	0.00581897	0.0063801
TINF2	ENSG00000092330	0.017385	0.101964	0.0102784	0.0188287	0.0364647	0.111214	0.0185487	0.0146758	0.107273	0.111394	0.0204545	0.0289871	0.0751357	0.00422172	0.0116903	0.0180894	0.00104365	0.00711855	0.0101242	0.00403622	0.0214045	0.0202257	0.866648	0.889581	0.00497021	0.00652727	0.00536081	0.00628686	0.99745	0.00556879	0.00581928
IPO4	ENSG00000196497	0.0270707	0.0456306	0.010374	0.0232859	0.0371729	0.118466	0.0226953	0.0185899	0.115842	0.128495	0.025707	0.0332917	0.0972345	0.00461403	0.0136183	0.0225471	0.00151188	0.00841207	0.0118036	0.00485724	0.0228318	0.0223583	0.186055	0.271976	0.00565621	0.00735127	0.00615742	0.00722015	0.997446	0.00713323	0.00809033
RP11-468E2.2	ENSG00000259522	0.0269906	0.0456059	0.0103544	0.0232111	0.0371336	0.11844	0.0226603	0.0185492	0.115828	0.128451	0.0256258	0.033255	0.0972057	0.00460137	0.0136183	0.0224587	0.00151188	0.00840068	0.0117897	0.0048522	0.0228226	0.0223498	0.186055	0.271976	0.00565621	0.00733223	0.00614486	0.00720851	0.997446	0.00712222	0.00809033
TSSK4	ENSG00000139908	0.0246716	0.0286098	0.0118352	0.0236345	0.0328633	0.116644	0.0238129	0.0186244	0.115555	0.127232	0.0234586	0.0344651	0.0964368	0.00546797	0.0144808	0.0258187	0.00148742	0.0084667	0.0118018	0.00489402	0.0227276	0.0221934	0.866784	0.889791	0.00788192	0.00884153	0.00666726	0.00698661	0.997423	0.00728032	0.0070019
SPECC1	ENSG00000128487	0.0129944	0.0139163	0.00830106	0.0138779	0.00872936	0.0154832	0.0260861	0.0211556	0.415575	0.997305	0.518385	0.981183	0.15116	0.000110121	0.152024	0.0402452	0.0726442	0.00671309	0.00970923	0.00694341	0.0132464	0.02995	0.00344057	0.00348253	0.0102824	0.0260118	0.0100162	0.00875351	0.00214111	0.0118019	0.0140547
DAD1	ENSG00000129562	0.0448159	0.0627463	0.0209517	0.0886924	0.0542324	0.0630383	0.0364223	0.0578572	0.381635	0.0780721	0.158233	0.0545189	0.157039	0.0124076	0.0275737	0.762894	0.00343486	0.0268109	0.0378851	0.00992032	0.0224109	0.0324991	0.00887724	0.0138484	0.010025	0.0122146	0.0144532	0.0241478	0.997139	0.0978265	0.0165912
MYH6	ENSG00000197616	0.00596696	0.00484636	0.00343662	0.00652417	0.00518516	0.00883352	0.0100514	0.00418373	0.00516259	0.00597285	0.0113697	0.00827512	0.00826429	0.00403404	0.00373787	0.00768598	0.000613528	0.00186937	0.00186054	0.00141006	0.00485969	0.00488882	0.00154311	0.00225037	0.00180946	0.0161872	0.00333944	0.00467116	0.997079	0.00305461	0.00232899
NRL	ENSG00000129535	0.0289611	0.103311	0.0105407	0.0285368	0.0379726	0.123888	0.0245814	0.0178857	0.104933	0.115334	0.0312295	0.0347384	0.0928851	0.00453289	0.0156376	0.0229262	0.00149719	0.00948839	0.0139603	0.00483497	0.0187879	0.0253471	0.00352207	0.00556101	0.00866614	0.00919927	0.0068355	0.00788945	0.997079	0.00773723	0.00828361
DCAF11	ENSG00000100897	0.0289276	0.102817	0.0101387	0.0282415	0.0374161	0.122233	0.0246549	0.0174725	0.104958	0.115363	0.0311637	0.0347909	0.0928741	0.00450805	0.0156118	0.0229812	0.00150907	0.00933232	0.0139454	0.00486805	0.0187368	0.0248776	0.00350978	0.00555284	0.00858579	0.0088216	0.0064389	0.00764425	0.997079	0.00734465	0.00834728
C9orf41	ENSG00000156017	0.0225096	0.0469957	0.0654272	0.0444841	0.0545787	0.126003	0.0268658	0.0455527	0.0403967	0.0512439	0.0863056	0.0305815	0.0390101	0.00955961	0.0470573	0.0425629	0.00342891	0.0252619	0.0300686	0.0110007	0.0115081	0.0109829	0.0147669	0.0130109	0.00727117	0.00935713	0.00946193	0.0175997	0.997076	0.0132765	0.0367777
RFK	ENSG00000135002	0.0197035	0.0283172	0.030598	0.0290887	0.0417466	0.116995	0.0275791	0.0278777	0.0244336	0.0188274	0.0736785	0.0315068	0.0267457	0.00747027	0.0240885	0.0258253	0.0141827	0.0115389	0.0128141	0.00976866	0.0129793	0.0142208	0.0077736	0.0104457	0.00682639	0.00897059	0.0108359	0.0158091	0.997074	0.0119602	0.0115723
SDR39U1	ENSG00000100445	0.0356608	0.117388	0.0127991	0.0196835	0.0328651	0.0917454	0.0242812	0.0165763	0.103605	0.115945	0.0280138	0.0340208	0.0946178	0.00438394	0.0102008	0.0221648	0.00159217	0.0115463	0.012127	0.00444856	0.0143988	0.0222575	0.0011405	0.00260093	0.006691	0.00662856	0.00557279	0.00689648	0.997048	0.0074474	0.00697201
SLC7A8	ENSG00000092068	0.00911007	0.00458939	0.00193923	0.00700197	0.0083142	0.0107986	0.00482401	0.00450537	0.0106689	0.00596572	0.00371308	0.00645592	0.00547427	0.000984463	0.00374861	0.00342542	0.000340148	0.00180487	0.00198456	0.00246371	0.00205649	0.00260874	0.00122539	0.00132559	0.029951	0.00194065	0.0017041	0.00220137	0.99704	0.00244644	0.00185575
PCSK5	ENSG00000099139	0.01221	0.0166806	0.00825129	0.0230342	0.0137865	0.0440551	0.0254855	0.0242398	0.021675	0.0142859	0.0241214	0.0162952	0.0310023	0.00832342	0.0152226	0.0220225	0.00158348	0.00692321	0.00695836	0.00515098	0.00728958	0.0101498	0.0256019	0.0270566	0.00516934	0.00650952	0.00645344	0.0103959	0.997036	0.0136535	0.0523223
NEDD8	ENSG00000129559	0.0282509	0.0991779	0.0111939	0.0230476	0.040237	0.121325	0.0270606	0.0169359	0.111404	0.128226	0.0249104	0.0343567	0.0960099	0.00516706	0.0132958	0.0214619	0.00136972	0.00840892	0.0120548	0.00439649	0.0218322	0.0210364	0.866662	0.889746	0.00601754	0.00696713	0.00586918	0.0073359	0.997027	0.00719535	0.0067374
MDP1	ENSG00000213920	0.0264001	0.022738	0.0105996	0.0215214	0.0333517	0.118945	0.0264274	0.016142	0.109396	0.127362	0.0220055	0.0321	0.0941048	0.00485414	0.0116098	0.0202523	0.00131218	0.00828419	0.0117636	0.00412818	0.0212404	0.0199558	0.866627	0.889722	0.00573438	0.00656013	0.00538823	0.00671363	0.997027	0.00682766	0.00612648
NYNRIN	ENSG00000205978	0.0182622	0.0054422	0.00776939	0.0081455	0.0082735	0.0213123	0.0133194	0.00698019	0.016703	0.0483706	0.0102348	0.0158639	0.0473515	0.00268582	0.00435508	0.0079744	0.00097761	0.00325478	0.00445712	0.0016537	0.00301779	0.00295048	0.317701	0.357238	0.00297591	0.0017909	0.00180621	0.00257039	0.997022	0.00347471	0.00435173
RIPK3	ENSG00000129465	0.0348702	0.0968071	0.0127564	0.0219188	0.036732	0.120456	0.0264246	0.0165153	0.0774763	0.0833376	0.0229797	0.0331892	0.0811171	0.00575174	0.0096736	0.0266655	0.00143387	0.00861462	0.0119268	0.00446495	0.0145513	0.0192748	0.866803	0.889714	0.00976783	0.00805015	0.00584004	0.00689029	0.997021	0.00736013	0.00563636
RP11-934B9.3	ENSG00000258973	0.0338759	0.0964399	0.0125458	0.0214854	0.0360194	0.117694	0.0254473	0.0158499	0.0733176	0.0637099	0.0219101	0.0291653	0.0667368	0.00561514	0.00927905	0.0259819	0.0013666	0.00828445	0.0116221	0.00436675	0.014393	0.0191461	0.866803	0.88961	0.00960272	0.00795254	0.00574105	0.00675525	0.997021	0.00700446	0.00535066
PSME2	ENSG00000100911	0.0158414	0.0976528	0.00768951	0.0181384	0.0336987	0.107645	0.017591	0.0133076	0.104402	0.110762	0.0215623	0.0258081	0.0738803	0.00281743	0.01094	0.0149285	0.000894	0.0072595	0.0110999	0.00370078	0.0211888	0.0218112	0.00139021	0.00270632	0.00391625	0.00614809	0.00547745	0.0057818	0.99702	0.00498613	0.00548655
PSME1	ENSG00000092010	0.0125698	0.0947048	0.00615119	0.0140704	0.0281142	0.100602	0.01221	0.00980801	0.0904572	0.0673256	0.0176248	0.0170614	0.0578367	0.0022816	0.00897749	0.0132109	0.000722419	0.00545166	0.00917785	0.00279492	0.0117674	0.0197469	0.000815534	0.0013613	0.00326601	0.00411233	0.00370373	0.00446786	0.997019	0.00366484	0.00434571
EMC9	ENSG00000100908	0.0125881	0.0947406	0.00617276	0.0140474	0.0278946	0.100531	0.0122258	0.00977889	0.0904737	0.0673415	0.0176518	0.0170758	0.0578491	0.0022864	0.00898507	0.0132329	0.000724268	0.00547954	0.00925339	0.0028141	0.0117829	0.0197548	0.000815535	0.00136138	0.00326932	0.0041279	0.0037223	0.00449423	0.997019	0.0036709	0.0043625
NOP9	ENSG00000196943	0.0130857	0.099187	0.00911551	0.0174758	0.0346743	0.110926	0.0184714	0.0146519	0.0951025	0.0962333	0.0214131	0.0241998	0.0714154	0.00315663	0.0102402	0.0151549	0.000904367	0.00815502	0.0111844	0.00367757	0.0211251	0.0215283	0.185173	0.270982	0.00406645	0.005361	0.00554261	0.00622692	0.997017	0.00542448	0.0055166
MYH7	ENSG00000092054	0.00384912	0.00278106	0.000554566	0.00270971	0.00287166	0.00455233	0.00247087	0.00135167	0.00176787	0.00313326	0.00680189	0.00524465	0.00290417	0.000502613	0.00148951	0.0017068	0.000203234	0.000906732	0.000801011	0.00049456	0.00621216	0.00629667	0.000362104	0.000638501	0.00104538	0.0221942	0.00309449	0.000866761	0.997013	0.000805134	0.00100458
TGM1	ENSG00000092295	0.0135392	0.0146417	0.00799225	0.0135713	0.0252653	0.0975348	0.0191179	0.0109801	0.0654539	0.0850336	0.013258	0.0245116	0.0688614	0.00342777	0.00692527	0.0149674	0.000781722	0.00567219	0.00830059	0.0029039	0.0143812	0.0137138	0.866578	0.889572	0.00439016	0.00514907	0.00389328	0.00455118	0.997012	0.00443568	0.00367322
RNF31	ENSG00000092098	0.0158813	0.0980674	0.00859475	0.0187266	0.0389319	0.109132	0.0178072	0.0135505	0.10267	0.107191	0.0194591	0.0260622	0.0729488	0.0033179	0.01011	0.0154464	0.000905517	0.00733477	0.0115726	0.00375769	0.0215385	0.0206369	0.185792	0.2717	0.00406832	0.00638357	0.00577141	0.00617131	0.997006	0.00519361	0.00541839
RP11-468E2.4	ENSG00000259529	0.0156205	0.0967161	0.00735189	0.0176189	0.0327965	0.105284	0.0172216	0.0123065	0.10215	0.106922	0.0197345	0.024989	0.0721111	0.00267092	0.00972062	0.0146448	0.000835597	0.00688836	0.0106361	0.00350761	0.020372	0.0197796	0.00130825	0.00256692	0.00378286	0.00597641	0.00533274	0.00548786	0.997006	0.00468117	0.00531375
REC8	ENSG00000100918	0.0221403	0.0975668	0.0094281	0.0183722	0.0346443	0.117176	0.0204794	0.0151939	0.107349	0.120858	0.0231427	0.0311345	0.091611	0.00418864	0.00979932	0.0205345	0.00116059	0.00776122	0.0114182	0.0039599	0.021245	0.0202895	0.475158	0.443432	0.00490841	0.00632531	0.00553285	0.00627907	0.997003	0.00622075	0.00569481
CMA1	ENSG00000092009	0.006141	0.00480737	0.0062741	0.00442012	0.00455731	0.00688081	0.00499695	0.00412325	0.00792669	0.00541261	0.0074167	0.00841835	0.00855743	0.00182835	0.00329479	0.0050178	0.000628183	0.00162308	0.00186588	0.0012953	0.00335232	0.00312398	0.00168087	0.00133307	0.00226591	0.00115663	0.00115981	0.00203587	0.997003	0.00176835	0.00122381
RP11-80A15.1	ENSG00000258744	0.00445409	0.00488473	0.0022613	0.00366027	0.00251989	0.00389086	0.00303227	0.00216431	0.00300327	0.00459194	0.00287365	0.00624433	0.00386979	0.00169463	0.00205908	0.00338792	0.000379713	0.00103971	0.000966723	0.000877428	0.00120239	0.00125631	0.00156025	0.00137409	0.00511129	0.000786399	0.000699697	0.00117057	0.997003	0.00110234	0.000640741
CTSG	ENSG00000100448	0.0047408	0.00320437	0.00332936	0.00355769	0.00291244	0.00766766	0.0024236	0.0022509	0.00573877	0.00444381	0.00303086	0.00668017	0.00441937	0.00161925	0.00219668	0.00585841	0.000393926	0.00105886	0.000979415	0.00108818	0.00128064	0.00173465	0.000853632	0.00113482	0.00197873	0.00163931	0.000747739	0.00106206	0.997002	0.0011073	0.000396652
GZMB	ENSG00000100453	0.00580374	0.00356933	0.00886089	0.0037561	0.00403055	0.00577359	0.00776504	0.00309799	0.0045254	0.00558754	0.00396558	0.0100042	0.00544472	0.00259477	0.00451761	0.00388827	0.000540693	0.00140427	0.00132597	0.00120336	0.0018894	0.00218857	0.00114969	0.00102196	0.00162538	0.00092678	0.000888248	0.00185259	0.997002	0.00165953	0.00145893
ADCY4	ENSG00000129467	0.0229281	0.0998171	0.0154622	0.0209289	0.0359337	0.115446	0.020171	0.0159843	0.102366	0.117327	0.026428	0.0331901	0.0961633	0.00551736	0.0105025	0.0228896	0.001678	0.00872262	0.0135204	0.00444373	0.0141089	0.0200128	0.866604	0.889606	0.0057593	0.00632437	0.00502238	0.00684788	0.997002	0.00705354	0.00735822
NEDD8-MDP1	ENSG00000255526	0.0139126	0.096114	0.0082205	0.0178172	0.032386	0.0998372	0.0164677	0.012356	0.095607	0.110185	0.0185857	0.0273232	0.0712157	0.00323512	0.00993663	0.0161529	0.000867079	0.00626547	0.00903149	0.00349044	0.0184046	0.0148073	0.475151	0.443341	0.00451161	0.00582238	0.00456003	0.00548777	0.997001	0.00476744	0.00492395
RABGGTA	ENSG00000100949	0.0129844	0.0984583	0.00867919	0.0161767	0.0318131	0.106251	0.0178256	0.0123301	0.10662	0.0958301	0.0189227	0.0266061	0.0667832	0.00339539	0.00724879	0.0169828	0.000837561	0.00914	0.0114357	0.00380133	0.0202227	0.0194748	0.475116	0.443351	0.00441153	0.00582089	0.004662	0.00577725	0.997001	0.00498446	0.00461734
JPH4	ENSG00000092051	0.00630275	0.00438757	0.00771563	0.00763241	0.00726558	0.0143533	0.00552042	0.00448519	0.0124393	0.00479798	0.00661351	0.00678479	0.0216092	0.00210531	0.00394399	0.00705915	0.000919344	0.00251722	0.00470767	0.0017352	0.00385538	0.0039909	0.000676712	0.000623748	0.00245034	0.00312284	0.00308848	0.00282502	0.997001	0.00290524	0.00433786
PCK2	ENSG00000100889	0.00819883	0.0107467	0.00370086	0.00891284	0.01287	0.0864135	0.00726936	0.00654203	0.0560487	0.0784365	0.0095413	0.0162707	0.0410588	0.00135974	0.00504058	0.00896747	0.000425027	0.00265424	0.00293053	0.00155888	0.00461466	0.00541351	0.000781377	0.00210735	0.00260759	0.00398045	0.0026553	0.0025496	0.997001	0.00298791	0.00235294
IRF9	ENSG00000213928	0.0130994	0.096284	0.0076436	0.0151833	0.0352464	0.10533	0.0159989	0.011687	0.100047	0.0973377	0.0176673	0.0238549	0.0696534	0.00294537	0.00801495	0.0139992	0.000776565	0.00644035	0.0103895	0.00326626	0.0206751	0.0192598	0.185175	0.270872	0.0037947	0.00491844	0.00438783	0.0055232	0.997001	0.00461002	0.00497589
LTB4R	ENSG00000213903	0.0105377	0.0120167	0.00580143	0.0125989	0.0227793	0.0988404	0.0127858	0.00953455	0.0529863	0.078972	0.0142752	0.0189874	0.0482114	0.00238351	0.00661339	0.0118092	0.000612135	0.00506662	0.00764872	0.00212013	0.0105004	0.0133036	0.184905	0.270698	0.00306702	0.00378441	0.00290317	0.00406627	0.997	0.00378341	0.00358052
LTB4R2	ENSG00000272658	0.0104298	0.0117229	0.00571578	0.0124971	0.0224901	0.0987322	0.0125509	0.00944777	0.0515822	0.0775198	0.0140778	0.0188765	0.0448604	0.00236127	0.00618719	0.0116511	0.000594837	0.00501001	0.00760278	0.00205808	0.0101961	0.0130183	0.184905	0.270691	0.00301774	0.00372383	0.00284801	0.00396463	0.997	0.00366398	0.00349828
CIDEB	ENSG00000136305	0.0102865	0.0113249	0.00573366	0.0124965	0.022492	0.0987388	0.0124343	0.00958868	0.0515226	0.077374	0.0140326	0.0187544	0.0448094	0.00234595	0.00661193	0.0116071	0.000597076	0.00500974	0.00760555	0.00203385	0.0101977	0.0130213	0.184905	0.270688	0.00302004	0.00373765	0.00281932	0.00397962	0.997	0.0036246	0.00350028
LTB4R2	ENSG00000213906	0.0102865	0.0112453	0.00563634	0.0124002	0.0224526	0.0986685	0.0123662	0.00921017	0.0515226	0.077374	0.0140326	0.0187544	0.0448094	0.00234595	0.00578955	0.0116071	0.000581718	0.00498445	0.00758046	0.00201479	0.010168	0.0129907	0.184905	0.270686	0.00299297	0.00368402	0.00279164	0.00390086	0.997	0.00357163	0.00345148
CPNE6	ENSG00000100884	0.00405514	0.002039	0.00112102	0.00238103	0.00234423	0.0042211	0.00176151	0.00246538	0.0123879	0.0213096	0.00213217	0.00431024	0.0103146	0.000505906	0.001716	0.00438845	0.000161944	0.00169576	0.000878964	0.000491562	0.00149503	0.00149651	0.000216352	0.000659909	0.00158308	0.00148932	0.000901001	0.00103389	0.997	0.000928711	0.000397446
MFN2	ENSG00000116688	0.0175801	0.0251513	0.0440606	0.0459893	0.0873827	0.111281	0.0649982	0.0932319	0.0237339	0.143505	0.0471633	0.300585	0.0235373	0.996904	0.0787102	0.0394099	0.043901	0.0112102	0.011105	0.00726316	0.0109262	0.0105979	0.00736627	0.0094109	0.00611979	0.688907	0.69321	0.0136045	0.0956586	0.00832997	0.0243085
C1orf105	ENSG00000180999	0.00856168	0.173176	0.00948842	0.0160098	0.0142389	0.0302994	0.0530114	0.0281335	0.123933	0.0372794	0.0356344	0.0212663	0.0618763	0.811277	0.996788	0.0229635	0.00190683	0.00452854	0.00588962	0.00349264	0.0310226	0.00613334	0.00276125	0.00273704	0.00480321	0.0051679	0.0077815	0.00295211	0.996831	0.00466217	0.00628937
METTL13	ENSG00000010165	0.0255163	0.0872077	0.0197594	0.0318581	0.0218179	0.0483349	0.0677202	0.0391432	0.230036	0.071989	0.0361607	0.0371123	0.0806377	0.812565	0.996807	0.106039	0.028142	0.013377	0.0110742	0.0163183	0.0963244	0.0559734	0.00824965	0.00666398	0.0212414	0.0136309	0.0212212	0.00742203	0.0559394	0.00989304	0.01675
MYOC	ENSG00000034971	0.0054851	0.0077464	0.00854321	0.0085277	0.00715802	0.0116749	0.00942837	0.00927515	0.0713423	0.0906807	0.0139882	0.0221696	0.0376499	0.811159	0.996787	0.0154698	0.00176931	0.00272896	0.00352901	0.0024441	0.032318	0.00550175	0.00155487	0.0016546	0.00290449	0.00270385	0.00239897	2.36242e-05	1.03029e-13	0.0023846	0.00414448
TMEM110	ENSG00000213533	0.852843	0.0248274	0.0106629	0.0228465	0.0152165	0.0191774	0.133839	0.231641	0.0420952	0.0272534	0.0115436	0.0655518	0.0271908	0.00757004	0.00604668	0.0548108	0.0853635	0.034806	0.0264305	0.11561	0.00967717	0.102801	0.0778885	0.0149426	0.0114834	0.00395699	0.0047429	0.0223057	0.996701	0.00628541	0.168665
TMEM110-MUSTN1	ENSG00000248592	0.852839	0.0246944	0.0105728	0.0223151	0.0150882	0.019121	0.127983	0.230154	0.0408896	0.0270567	0.0113397	0.0652548	0.025385	0.00746341	0.00597426	0.0520522	0.0851244	0.0347139	0.0263192	0.114748	0.00960106	0.10057	0.0770206	0.0145398	0.0102925	0.00387784	0.00469999	0.0222506	0.996701	0.00619353	0.168457
MLST8	ENSG00000167965	0.00355483	0.00657135	0.00256809	0.00500639	0.00608609	0.0295415	0.00659885	0.0161712	0.00739648	0.0058477	0.00284747	0.0026397	0.00232023	0.00113934	0.00243997	0.00207248	0.000329617	0.00223482	0.00186048	0.000537106	0.00180327	0.00174381	0.00122268	0.000700296	0.00150537	0.00852229	0.002159	0.0662011	0.996634	0.00377368	0.00074629
FOXD2	ENSG00000186564	0.0112974	0.0428228	0.00516718	0.0114607	0.036952	0.0216312	0.00672787	0.0905982	0.00799297	0.265904	0.0100895	0.110618	0.0100571	0.00283572	0.00561471	0.0277829	0.410925	0.0051175	0.0055172	0.00424441	0.00788687	0.0096052	0.00464216	0.00510034	0.00315165	0.0127881	0.00731523	0.00492514	0.996612	0.0045755	0.00970469
BTBD2	ENSG00000133243	0.0144989	0.0114979	0.0238715	0.0229979	0.0242994	0.575458	0.0676321	0.400997	0.852854	0.014606	0.00905921	0.0102648	0.996328	0.00928434	0.0223332	0.359815	0.374714	0.0106959	0.00719228	0.022262	0.0163455	0.0135037	0.00600451	0.00602577	0.00331715	0.00852582	0.00494622	0.0714972	0.82256	0.00901969	0.00370387
PLEKHJ1	ENSG00000104886	0.0156679	0.0123853	0.0235337	0.0189223	0.023851	0.514322	0.205643	0.404392	0.853204	0.0211787	0.0134674	0.0150806	0.99619	0.00535554	0.0160281	0.360867	0.501377	0.0114655	0.00968105	0.0244679	0.0160097	0.0129072	0.00417588	0.00525578	0.00453347	0.00893065	0.00631811	0.0712034	0.822604	0.00837352	0.00564421
SF3A2	ENSG00000104897	0.0139469	0.00999929	0.0210077	0.014092	0.019359	0.496757	0.157942	0.399961	0.852976	0.00964256	0.00791169	0.0111301	0.996187	0.00405973	0.0147471	0.360291	0.251421	0.0090338	0.0072938	0.0236752	0.0137422	0.0110662	0.00353039	0.00463068	0.0033644	0.00723083	0.00464625	0.0692783	0.822589	0.00699017	0.00370528
KLF16	ENSG00000129911	0.0102259	0.00689443	0.0174213	0.0112635	0.00905379	0.467876	0.1144	0.0086306	0.852854	0.00652229	0.00458127	0.00793887	0.996184	0.00283783	0.0131272	0.359848	0.0848652	0.00648235	0.00467192	0.0232216	0.0070958	0.00641529	0.00235042	0.00378412	0.00177175	0.00491657	0.00281445	0.0665766	0.822579	0.004122	0.00160625
CCDC170	ENSG00000120262	0.00758591	0.00814139	0.00312442	0.00862338	0.00687123	0.0188328	0.00654911	0.009991	0.00383934	0.0062814	0.00688435	0.00705295	0.00478271	0.00669883	0.00567071	0.00536052	0.00106825	0.00232648	0.00228155	0.00422897	0.0100048	0.00575974	0.00237769	0.0020774	0.00436494	0.00844754	0.02535	0.996163	0.0022306	0.909454	0.00430529
NFATC1	ENSG00000131196	0.128228	0.296314	0.0531171	0.0267192	0.100005	0.447497	0.0985796	0.189337	0.0415572	0.158438	0.026576	0.0628658	0.0264121	0.00898757	0.0200811	0.0272301	0.00284061	0.0124653	0.0169697	0.00541019	0.0132781	0.0181955	0.0136267	0.0129551	0.00545087	0.00740895	0.00752162	0.795973	0.9961	0.611589	0.013303
IFT27	ENSG00000100360	0.100407	0.0712883	0.0354401	0.104868	0.0322163	0.0822	0.491364	0.0820634	0.996052	0.256328	0.0622847	0.0331946	0.0518928	0.0139864	0.0127964	0.0453573	0.00269008	0.00899832	0.0103966	0.00676826	0.0110542	0.0111737	0.015184	0.0113647	0.0103515	0.00847427	0.0124481	0.0119726	0.00703859	0.0218286	0.0479148
CRIM1	ENSG00000150938	0.0492959	0.0357603	0.0196461	0.0500221	0.0485226	0.0645498	0.0892719	0.0564452	0.0946089	0.0548087	0.0614379	0.0457899	0.0406507	0.0300745	0.0286138	0.0393109	0.0112254	0.107229	0.266236	0.0155198	0.0320322	0.0240242	0.141223	0.209491	0.0102237	0.0167417	0.0141095	0.0200241	0.995995	0.0239607	0.0446158
SAE1	ENSG00000142230	0.00482264	0.00651244	0.436601	0.155063	0.0533998	0.0696445	0.0135162	0.0345316	0.00187287	0.0111401	0.00265367	0.0036566	0.00209799	0.00134511	0.00341913	0.00256287	0.99593	0.00241985	0.00181344	0.153336	0.00263591	0.00416658	0.00212483	0.00230476	0.232708	0.00227368	0.00363294	0.00242182	0.000259677	0.00333284	0.000697756
C6orf211	ENSG00000146476	0.0548901	0.0323866	0.0196329	0.0343181	0.0292244	0.0587351	0.0370114	0.0574893	0.0332214	0.035886	0.0339477	0.0493888	0.0317557	0.018141	0.0167571	0.0455857	0.00481354	0.0241381	0.0232834	0.00929567	0.0202039	0.0178957	0.00818501	0.00766307	0.0654751	0.0203991	0.0325827	0.995892	0.0578042	0.909563	0.0145983
RMND1	ENSG00000155906	0.0549534	0.0325524	0.0196817	0.0343622	0.02934	0.0588426	0.0370414	0.0575265	0.033326	0.0359618	0.0340069	0.0494223	0.0317939	0.0182388	0.0168975	0.0456254	0.00481544	0.0241562	0.0232986	0.00929262	0.0202154	0.0179128	0.00819637	0.00767291	0.0654921	0.0204179	0.0326022	0.995892	0.0581419	0.909563	0.0146296
SLC15A4	ENSG00000139370	0.0348801	0.0510966	0.032725	0.0801939	0.0401032	0.995757	0.0574161	0.0513595	0.0391586	0.0550774	0.0733013	0.0526495	0.0361619	0.0253276	0.0221039	0.0493758	0.0474327	0.10009	0.0486421	0.0148413	0.0294162	0.0289416	0.0150521	0.0145124	0.0240567	0.0167854	0.0138615	0.0426747	0.198299	0.11756	0.0482808
ZC3H4	ENSG00000130749	0.00189071	0.000936811	0.20139	0.0602612	0.00332618	0.0288992	0.00465096	0.0137593	0.000725284	0.00402806	0.000714279	0.00145635	0.00090442	0.000193592	0.0024904	0.00105362	0.99571	0.0010346	0.000404571	0.160304	0.000664435	0.000887619	0.000832806	0.000721812	0.232332	0.000648695	0.00101765	0.000401582	9.31818e-05	0.000615619	0.000322757
SLMO2	ENSG00000101166	0.161493	0.0196146	0.0132824	0.035762	0.0682989	0.379246	0.0169761	0.0272602	0.0324567	0.0139073	0.0212862	0.0179373	0.0211893	0.0358712	0.00441373	0.0448864	0.00291923	0.050692	0.0940851	0.00707353	0.00867809	0.0086704	0.00536792	0.0054002	0.0084806	0.906883	0.783509	0.0122831	0.995043	0.0146399	0.0152137
ACTL6B	ENSG00000077080	0.00495459	0.00179036	0.00167735	0.003676	0.00528059	0.0091775	0.00167578	0.00230142	0.00216754	0.536993	0.312849	0.990018	0.110974	0.205861	0.00248141	0.994883	0.00033602	0.00133348	0.00206469	0.0007381	0.00159287	0.00104788	0.00096447	0.00651589	0.00106076	0.00192925	0.00236009	0.0019272	0.632869	0.00293424	0.00115613
BRINP1	ENSG00000078725	0.0253914	0.00991642	0.0082259	0.0146678	0.0512351	0.0431635	0.0095345	0.0198864	0.0191205	0.0353118	0.0247886	0.0156987	0.0172049	0.00397818	0.013274	0.01649	0.994874	0.00400334	0.00427466	0.00568476	0.010023	0.00619023	0.00488128	0.00643017	0.00336705	0.00585303	0.00478547	0.0748513	0.00221264	0.0116001	0.0115901
PROX1	ENSG00000117707	0.00552926	0.00835837	0.0107159	0.0148118	0.0136904	0.0751117	0.0115941	0.0137488	0.00833744	0.010682	0.0170888	0.0171099	0.020126	0.00363442	0.00661572	0.0312381	0.0023072	0.945445	0.994792	0.0102098	0.00982803	0.00648932	0.00628126	0.00415548	0.00356034	0.00571894	0.00710942	0.0072012	0.0039597	0.011117	0.792771
TUBB1	ENSG00000101162	0.00337584	0.00405985	0.0022324	0.00899406	0.00412272	0.0257358	0.00414594	0.00399756	0.00357699	0.00390387	0.00556754	0.00443879	0.00374061	0.129116	0.806517	0.00366528	0.000715754	0.0236937	0.0445465	0.00201688	0.00197864	0.0017881	0.000960805	0.0010945	0.00224668	0.113013	0.119699	0.00357456	0.994731	0.00306329	0.00375449
VAPB	ENSG00000124164	0.019013	0.012136	0.00626543	0.0252749	0.0114774	0.0256092	0.0116729	0.0133143	0.0373208	0.006772	0.0163093	0.00940424	0.0152465	0.0205458	0.00379717	0.0119384	0.00171729	0.0312229	0.0545053	0.00354146	0.0109955	0.00687647	0.00369044	0.00469785	0.00605563	0.0199457	0.00246047	0.00765027	0.994701	0.00797167	0.00999266
CTSZ	ENSG00000101160	0.00252673	0.00214524	0.00283426	0.00425005	0.00347118	0.0121527	0.003923	0.00599497	0.00443457	0.00155544	0.00276501	0.00149151	0.00363016	0.0168156	0.0655829	0.00425096	0.000574557	0.00147426	0.00134271	0.00129167	0.00106088	0.00103268	0.00115987	0.00151326	0.00162752	0.0395904	0.0178485	0.00235254	0.994698	0.00187787	0.00371055
NELFCD	ENSG00000101158	0.00291828	0.00430714	0.0016664	0.0132252	0.00502327	0.0203506	0.00436423	0.00728611	0.0167599	0.00542315	0.00618538	0.00666805	0.00813176	0.0148089	0.000566251	0.00792758	0.00100816	0.00313545	0.00264603	0.0012706	0.00251524	0.00218826	0.00102243	0.00107058	0.0023338	0.000347507	0.000561959	0.00550439	0.994691	0.00387198	0.00337431
NFIC	ENSG00000141905	0.00352296	0.00491682	0.00168934	0.00558866	0.00515195	0.0164396	0.270726	0.71323	0.00388751	0.00295039	0.00335619	0.00403769	0.00537588	0.000951005	0.00162219	0.00629773	0.000336398	0.00205867	0.00158028	0.00901883	0.00339778	0.00331497	0.000901379	0.0012702	0.00086622	0.00130951	0.00138955	0.00306324	0.994602	0.00266458	0.00172793
ZBTB7A	ENSG00000178951	0.006613	0.0011275	0.0107641	0.0047758	0.00306377	0.0055084	0.0010648	0.00133317	0.0016579	0.289067	0.0011015	0.296306	0.0012758	9.903e-05	0.00034177	0.0531532	0.0216113	0.00087269	0.00059233	0.00444482	0.00119867	0.00069756	0.00029807	0.00027101	0.00027438	0.00044696	0.0009198	0.0015652	0.994333	0.00150246	0.0002873
HMX3	ENSG00000188620	0.940817	0.0821902	0.204469	0.0410524	0.0748579	0.0585754	0.174858	0.994141	0.0308836	0.614867	0.0441194	0.315276	0.0556749	0.462238	0.0425625	0.204843	0.0121588	0.0225595	0.024473	0.026479	0.0186912	0.019321	0.0189847	0.0980744	0.00863515	0.0164511	0.0173117	0.024454	0.204374	0.0163095	0.173223
FGFR4	ENSG00000160867	0.0023931	0.00211139	0.000811813	0.00412122	0.00346443	0.00638728	0.00278135	0.0055181	0.00375856	0.0041423	0.00500378	0.00602561	0.010202	0.00220769	0.00202767	0.00968056	0.0187757	0.00224326	0.0038656	0.00121532	0.00159912	0.00260442	0.00130169	0.00109844	0.0167299	0.00136997	0.00182231	0.0022588	0.994085	0.00275939	0.00206643
ARAP1	ENSG00000186635	0.0175914	0.237915	0.022613	0.140581	0.0196028	0.0699241	0.0156719	0.0316049	0.353	0.144878	0.0397579	0.0305168	0.0367913	0.00958173	0.12234	0.0417496	0.389194	0.99387	0.991643	0.00572904	0.0134482	0.0104042	0.0128137	0.00611963	0.0051464	0.0146291	0.0170497	0.0127093	0.00475273	0.00946933	0.905977
DOCK6	ENSG00000130158	0.256796	0.0202316	0.040258	0.0265846	0.0510978	0.353445	0.0271014	0.0327338	0.0297555	0.0279036	0.0392093	0.0274769	0.0317646	0.00842889	0.0216517	0.0300837	0.0031769	0.0290543	0.0410391	0.993785	0.0100549	0.00958131	0.239401	0.240668	0.0057975	0.0788877	0.0220809	0.00964386	9.61153e-06	0.0177163	0.0134267
FLI1	ENSG00000151702	0.137217	0.855598	0.0610453	0.0690038	0.0972207	0.170873	0.878527	0.932358	0.0362228	0.0757924	0.0523257	0.166627	0.0405496	0.0636986	0.0383449	0.0438777	0.00481693	0.0423111	0.0286886	0.0109763	0.0209235	0.0243864	0.0103197	0.0139128	0.0137062	0.0254853	0.0219868	0.0246506	0.993582	0.0249723	0.138133
CD247	ENSG00000198821	0.0737107	0.993135	0.0149931	0.0338299	0.543642	0.0718978	0.0400785	0.0624518	0.0145906	0.0363787	0.034779	0.0311838	0.0224761	0.0099604	0.0193448	0.0293231	0.0115365	0.010543	0.0141119	0.00467808	0.00904792	0.00917751	0.00543012	0.00519891	0.00468231	0.00865267	0.00599989	0.00927334	0.0149483	0.0131604	0.0337561
MROH2A	ENSG00000185038	0	0.0015717	0.00159512	0.0073508	0.00276695	0.004153	0.002333	0.992978	0.0011811	0.0015889	0.0020646	0.0020804	0.0014709	0.000857	0.00104943	0.0010968	0.00015993	0.00116409	0.00112775	0.00070925	0.00286237	0.00261243	0.0568974	0.0200872	0.00059448	0.00116494	0.0009411	0.0013631	0.00061867	0.00178391	0.00031075
GPA33	ENSG00000143167	0.0402019	0.992912	0.0162992	0.0228786	0.643463	0.0656019	0.0292292	0.0729949	0.0213478	0.030285	0.117152	0.0558589	0.0206652	0.0159054	0.0251342	0.0260043	0.00662004	0.0111071	0.00922321	0.0040141	0.0104972	0.0151734	0.00495592	0.00543302	0.0043802	0.00809154	0.00939015	0.0095831	0.0165877	0.0110599	0.0163535
IQUB	ENSG00000164675	0.0277017	0.0395614	0.0402212	0.0243033	0.0190175	0.06391	0.0283724	0.0173826	0.0334642	0.0822355	0.0774261	0.0384278	0.0228077	0.992119	0.0141615	0.0264353	0.00387846	0.0213934	0.0471486	0.0098779	0.0114574	0.010346	0.00628819	0.00665228	0.00658327	0.0160213	0.0190437	0.0141605	0.00279303	0.0127778	0.0147474
ERCC6L2	ENSG00000182150	0.00947165	0.0136522	0.0119084	0.0209307	0.0164123	0.0278705	0.0129698	0.0275926	0.014478	0.0104819	0.0126558	0.0103904	0.0302452	0.0193684	0.0105688	0.0121998	0.00393283	0.00541831	0.00518863	0.00580906	0.0522032	0.00976611	0.0587029	0.0186695	0.00357566	0.00439015	0.00396375	0.0298688	0.991921	0.240201	0.0078906
ADRA1B	ENSG00000170214	0.991452	0.0198704	0.759716	0.803621	0.0494837	0.0734863	0.0221053	0.94697	0.0278465	0.199234	0.0262197	0.0345572	0.0276348	0.0183788	0.106424	0.0345867	0.00315108	0.0139375	0.0103873	0.00481119	0.043501	0.013757	0.00646082	0.00645932	0.00670309	0.00615538	0.0219987	0.0436592	0.0483556	0.0103271	0.00971746
MGAT5	ENSG00000152127	0.035319	0.0883256	0.0352572	0.228336	0.0395252	0.991434	0.0375188	0.061684	0.0330123	0.0412311	0.0514251	0.083396	0.0444093	0.0445633	0.0202381	0.0662375	0.0714366	0.661523	0.662714	0.161602	0.0607238	0.0306464	0.0212326	0.0229228	0.00830276	0.0193019	0.015569	0.0175013	0.0539201	0.0220769	0.0213768
BLOC1S4	ENSG00000186222	0.075933	0.141188	0.0614494	0.0277262	0.0311677	0.330636	0.0232609	0.0847232	0.0375562	0.0268167	0.0289001	0.0574934	0.143756	0.0196164	0.991006	0.0379271	0.00195652	0.0326331	0.0170925	0.00682527	0.0442378	0.0199987	0.0176942	0.0145538	0.00877255	0.00785966	0.00810995	0.0215	0.719515	0.0157703	0.0133214
RABGGTB	ENSG00000137955	0.0894362	0.0575927	0.137254	0.0994532	0.0794462	0.11554	0.0606365	0.100678	0.0588858	0.0987467	0.0763865	0.0677089	0.0514541	0.0326774	0.0818945	0.0557714	0.990964	0.0868713	0.037802	0.0179115	0.0318933	0.028198	0.0357481	0.0252963	0.0160812	0.031261	0.0248704	0.308327	0.272393	0.0440266	0.0418696
TMCO4	ENSG00000162542	0.00415999	0.00236167	0.00117271	0.00219949	0.00201502	0.00828393	0.00151435	0.990936	0.00268933	0.00241607	0.0024889	0.00254852	0.00378354	0.0015339	0.00185767	0.00264058	0.000247676	0.00130501	0.00104852	0.00127385	0.000924148	0.00106128	0.00116032	0.00109722	0.000731667	0.000711364	0.00173156	0.00114362	0.903257	0.00419442	0.00115428
GLUL	ENSG00000135821	0.0359885	0.0248066	0.01424	0.877559	0.0210099	0.122341	0.0289214	0.0489859	0.0349293	0.0324708	0.0345779	0.0517981	0.0354816	0.0136547	0.021063	0.0294486	0.00289426	0.00990314	0.0103796	0.990784	0.00994958	0.00915999	0.00822193	0.00787016	0.00828378	0.0088619	0.00956236	0.0116704	0.0280686	0.0142122	0.0355537
IL1RL2	ENSG00000115598	0.728712	0.701589	0.00983707	0.0633015	0.0124608	0.0576545	0.0102496	0.990659	0.0150506	0.0171389	0.0197767	0.0244608	0.0165017	0.0568633	0.00926512	0.013915	0.00148361	0.0066575	0.00579988	0.00771479	0.0105026	0.00894327	0.00317476	0.00310353	0.00309195	0.00440182	0.00530479	0.00754783	0.00569647	0.00584223	0.00625905
AFF1	ENSG00000172493	0.0192185	0.0194904	0.0562602	0.221037	0.0150796	0.0242961	0.0148185	0.0267523	0.990523	0.735114	0.0316199	0.663525	0.946237	0.0529531	0.0879844	0.392916	0.0381773	0.0177966	0.0143458	0.601296	0.00966602	0.00656901	0.0399119	0.0917745	0.982807	0.00724402	0.00790644	0.000426437	0.0143673	0.00037992	0.0145219
MRPL33	ENSG00000243147	0.434282	0.0331214	0.0126815	0.0102293	0.013265	0.0171222	0.0426168	0.0673614	0.00895399	0.0427273	0.00942583	0.0128129	0.00982054	0.00265782	0.00610812	0.0234139	0.0257957	0.00370898	0.00347555	0.00819791	0.00368598	0.0039819	0.00304927	0.019768	0.990075	0.00533896	0.00670318	0.0330372	0.804979	0.00483994	0.0223801
MSH4	ENSG00000057468	0.0507251	0.036726	0.0438138	0.0738128	0.0480209	0.0764443	0.0331838	0.0766721	0.0302484	0.0238232	0.0444077	0.0351279	0.030261	0.0198523	0.061823	0.0313664	0.989727	0.0365934	0.0197262	0.0111239	0.0211797	0.0185652	0.0169252	0.0153229	0.0113196	0.0214004	0.0190315	0.299478	0.173596	0.0268613	0.0285461
E4F1	ENSG00000167967	0.00328525	0.00623077	0.0022484	0.00439039	0.00529265	0.0277973	0.00635207	0.0155274	0.00707781	0.0055084	0.0024358	0.0023729	0.00210123	0.000911532	0.00219147	0.00183868	0.000299057	0.00213616	0.00175441	0.000520866	0.00163529	0.0015865	0.00119154	0.000678336	0.00147725	0.00831424	0.00199813	0.0659692	0.989526	0.00352082	0.000709791
TTC39B	ENSG00000155158	0.0631021	0.075842	0.0202232	0.0347195	0.0506979	0.108754	0.0279184	0.126599	0.0536993	0.0424613	0.0722113	0.0390409	0.084455	0.0158096	0.116585	0.0543526	0.192187	0.0491133	0.0300139	0.862924	0.346229	0.114232	0.0664427	0.98944	0.0537908	0.0115018	0.0113937	0.0228195	0.00633487	0.156324	0.0753295
TIAL1	ENSG00000151923	0.0298106	0.0373183	0.149109	0.0298336	0.0384335	0.0534854	0.055586	0.017038	0.0309226	0.0677961	0.0627417	0.0635391	0.0379103	0.0228766	0.0202454	0.0422422	0.00470236	0.0255406	0.0254383	0.0109545	0.0380557	0.0198894	0.0127548	0.011501	0.0105572	0.0407639	0.068614	0.0439381	0.988933	0.0539548	0.077129
BRICD5	ENSG00000182685	0.00332404	0.00629356	0.00228938	0.00445538	0.00560749	0.0281753	0.00645126	0.0184678	0.00805474	0.0058389	0.0025052	0.0025133	0.00235073	0.000928792	0.00228227	0.00190658	0.000308867	0.00215098	0.00177088	0.000530586	0.00166099	0.00161776	0.00123495	0.000709356	0.00152835	0.00833557	0.00202142	0.06604	0.988725	0.003588	0.00074025
PGP	ENSG00000184207	0.00331554	0.00627926	0.00227814	0.00444109	0.005421	0.0329165	0.00641887	0.0172209	0.00772076	0.0057481	0.0024824	0.0024701	0.00231333	0.000924532	0.00226497	0.00189038	0.000305897	0.00215103	0.00176871	0.000528206	0.00165534	0.00161131	0.00122417	0.000701546	0.00154838	0.00833783	0.00202275	0.066032	0.988699	0.00356572	0.00073146
CHD1	ENSG00000153922	0.98866	0.115166	0.101834	0.773529	0.753808	0.867185	0.349586	0.733949	0.153961	0.130914	0.13494	0.149811	0.140441	0.911917	0.118998	0.177229	0.636923	0.0534995	0.0496984	0.044537	0.186381	0.17947	0.0456006	0.0412054	0.0968073	0.0852501	0.138043	0.0632899	0.260106	0.109712	0.170701
RPS21	ENSG00000171858	0.0251334	0.0415985	0.0143003	0.0354748	0.0368354	0.0667041	0.0294548	0.0379551	0.142201	0.0314047	0.0991364	0.0375936	0.016368	0.0153811	0.01931	0.0161235	0.0558709	0.0636369	0.0322595	0.00739119	0.0235729	0.026695	0.00852687	0.0103909	0.00644666	0.0116588	0.00852186	0.0155753	0.988427	0.0313078	0.00921551
DNASE1L2	ENSG00000167968	0.00326995	0.00621537	0.0022349	0.0043727	0.00528291	0.0277337	0.00633707	0.0154758	0.00684182	0.0054945	0.00242021	0.0023562	0.00208604	0.000907212	0.00217967	0.00182388	0.000296987	0.00213143	0.00175003	0.000512216	0.00163051	0.0015814	0.00117944	0.000672886	0.00146987	0.0083044	0.00198928	0.0659617	0.988416	0.0035132	0.000699791
LAMA5	ENSG00000130702	0.0207932	0.0362793	0.0113426	0.0511223	0.0292941	0.0554074	0.0199891	0.0245632	0.0614316	0.0263322	0.0854607	0.0258326	0.0137089	0.0132633	0.0177334	0.0125636	0.064002	0.0252537	0.0264257	0.00649982	0.020211	0.0222578	0.00672757	0.00744478	0.00553625	0.00732889	0.00687132	0.0122227	0.988296	0.0301878	0.00759293
ADRM1	ENSG00000130706	0.0165133	0.0270625	0.00898943	0.0243163	0.0209961	0.0444911	0.015341	0.0173351	0.0601575	0.0244906	0.0805624	0.01918	0.0114054	0.0118569	0.0156879	0.0114694	0.0633482	0.0157975	0.021311	0.00531352	0.0171199	0.0195619	0.00510301	0.00592433	0.00410684	0.00582423	0.00533347	0.00980059	0.988282	0.0265145	0.00637788
ACAP1	ENSG00000072818	0.0123683	0.0562955	0.0268035	0.0581681	0.025561	0.988141	0.0184077	0.0321705	0.610459	0.0238471	0.185163	0.0277899	0.113901	0.0437073	0.0175224	0.113616	0.0140651	0.013107	0.0150892	0.0135123	0.0327434	0.363276	0.21913	0.351286	0.00965012	0.0102373	0.0419219	0.013272	0.864125	0.014219	0.0213278
KCTD11	ENSG00000213859	0.0116299	0.0555496	0.0263842	0.0572178	0.0242669	0.988073	0.0177724	0.0307384	0.610327	0.0228503	0.184368	0.0270388	0.113337	0.0432577	0.0169632	0.113079	0.0140028	0.0126258	0.0146528	0.0132149	0.0313718	0.362691	0.0064764	0.009975	0.00932265	0.00998345	0.0409465	0.0119428	0.864111	0.0137828	0.0210796
APP	ENSG00000142192	0.0366211	0.0555531	0.0258517	0.0341381	0.0534611	0.0727088	0.0460455	0.100763	0.098864	0.0408192	0.256292	0.055998	0.0420464	0.016773	0.0394662	0.0461083	0.00565906	0.0229878	0.032247	0.013201	0.0169872	0.0143212	0.0125721	0.0140068	0.00987682	0.0226936	0.0158143	0.0177931	0.987968	0.0169697	0.0741553
WRAP53	ENSG00000141499	0.018745	0.0346161	0.0211808	0.077517	0.029304	0.987871	0.0245236	0.0391047	0.274451	0.0239365	0.106051	0.0261066	0.109166	0.0171275	0.0161602	0.0742838	0.00944953	0.0191122	0.0189677	0.0180139	0.0242356	0.132186	0.0374317	0.034548	0.0092111	0.0213356	0.0404864	0.0200569	0.486491	0.0223201	0.0291923
GCDH	ENSG00000105607	0.0172943	0.0045666	0.0098676	0.0088167	0.0107712	0.0074766	0.0082136	0.0335234	0.0031061	0.626169	0.0734844	0.43126	0.0036945	0.00148096	0.0100342	0.987869	0.00172765	0.00124742	0.00183017	0.00060928	0.00113628	0.00130742	0.0446646	0.0159882	0.0008626	0.0006802	0.0012453	0.00125022	0.00428006	0.00127202	0.00073504
TNFSF12	ENSG00000239697	0.0085657	0.0158672	0.00968355	0.0454108	0.0187424	0.987519	0.0139856	0.0255661	0.536939	0.018335	0.149656	0.0209432	0.0936636	0.0147498	0.0127139	0.0786703	0.00830098	0.00969098	0.0111788	0.00769549	0.0271208	0.338984	0.00357464	0.00258165	0.00698166	0.00699702	0.0283577	0.00834867	0.671248	0.0095105	0.0116821
TNFSF12-TNFSF13	ENSG00000248871	0.00850189	0.0157878	0.00960542	0.0453212	0.0186603	0.987517	0.0139838	0.0254974	0.531285	0.0181674	0.148829	0.020574	0.0932226	0.0147223	0.0126575	0.0738927	0.00828593	0.00965743	0.0111456	0.00761868	0.0270216	0.338806	0.00354522	0.00254965	0.00692581	0.00685511	0.0279074	0.00819325	0.671248	0.0094473	0.0116325
RCL1	ENSG00000120158	0.987368	0.0207972	0.0440263	0.0197132	0.143195	0.100482	0.0246116	0.986461	0.00940576	0.00625401	0.01733	0.0061675	0.00724544	0.00154088	0.00786671	0.0192069	0.000950698	0.00424003	0.00416751	0.00398959	0.00972678	0.0078217	0.00276374	0.00261552	0.00279477	0.00441879	0.00411281	0.00816693	0.0400359	0.00916215	0.00654904
GPS2	ENSG00000132522	0.022863	0.0316694	0.0234648	0.0455053	0.0186969	0.987367	0.0188483	0.0200114	0.326932	0.0159607	0.108351	0.0211793	0.0748217	0.0219406	0.0111356	0.0863753	0.0092661	0.0074005	0.00769238	0.0102432	0.0226143	0.19535	0.217518	0.34874	0.00587461	0.00908922	0.0368135	0.0104681	0.203199	0.0105776	0.0132844
NEURL4	ENSG00000215041	0.00747199	0.0333051	0.0230401	0.042187	0.0135912	0.987363	0.00657264	0.019066	0.329597	0.0152026	0.107191	0.0175999	0.0767397	0.0273418	0.0103882	0.0866357	0.00950719	0.00578287	0.00553804	0.0111184	0.0212612	0.19849	0.0321275	0.023709	0.00577072	0.00874931	0.0357797	0.00804818	0.604931	0.00940459	0.0135216
MPDU1	ENSG00000129255	0.00684664	0.0189349	0.0168934	0.043672	0.0197997	0.987171	0.0203009	0.0210476	0.220957	0.0121892	0.0645157	0.0151025	0.0750427	0.0116032	0.00872384	0.0365495	0.00712665	0.0112341	0.0123675	0.00611814	0.0172949	0.124646	0.00373224	0.00439051	0.00519288	0.00709315	0.0319139	0.00733963	0.411902	0.00870449	0.0163714
SOX15	ENSG00000129194	0.00660947	0.0184774	0.0152974	0.0433836	0.0193946	0.987145	0.0192372	0.0205311	0.220141	0.0120377	0.0641582	0.0148333	0.0746951	0.0114982	0.00866808	0.0353332	0.0070811	0.0110872	0.0122427	0.00632663	0.0170827	0.122895	0.00361106	0.00430451	0.00511996	0.00666151	0.0285138	0.00722666	0.411892	0.00861949	0.0156126
CDC37L1	ENSG00000106993	0.987121	0.0405901	0.0287196	0.0183701	0.137771	0.093866	0.0189949	0.985372	0.0109497	0.00746957	0.0146056	0.00718405	0.00942366	0.00208398	0.010561	0.00861228	0.0180896	0.0030092	0.00279399	0.00377812	0.00881327	0.0051591	0.0025942	0.00294534	0.00445561	0.00399372	0.00329249	0.00509811	0.00256273	0.00521012	0.0064856
AK3	ENSG00000147853	0.987044	0.00960848	0.0259708	0.018464	0.144833	0.0468121	0.018031	0.9822	0.00824769	0.00515355	0.0131573	0.0068767	0.00885378	0.666824	0.0141303	0.00513021	0.0011614	0.00258276	0.00218626	0.0031135	0.00567115	0.00430774	0.00215051	0.00210277	0.00196378	0.00324934	0.00299624	0.00376164	0.00888215	0.00492997	0.00718783
MED20	ENSG00000124641	0.02665	0.0163662	0.00768374	0.0257886	0.0125454	0.0256512	0.0117567	0.0107174	0.0167934	0.95518	0.0404833	0.792167	0.0245129	0.00482803	0.00853343	0.986955	0.00452677	0.00821148	0.00945695	0.013217	0.00512104	0.00597999	0.00425619	0.0024498	0.0107448	0.0191769	0.00472035	0.00627063	0.0763315	0.00544683	0.00857039
BYSL	ENSG00000112578	0.0266718	0.0163762	0.00767002	0.0257859	0.0125533	0.0254983	0.0117798	0.0107318	0.0167411	0.95518	0.0409244	0.792167	0.0243954	0.00480129	0.00854088	0.986919	0.00451856	0.00856312	0.00971609	0.0131807	0.00512677	0.00597445	0.00425936	0.00245494	0.0107531	0.0191693	0.00472215	0.0062816	0.0578457	0.00549775	0.00858059
EIF4A1	ENSG00000161960	0.00774979	0.0239158	0.0152683	0.045833	0.0202759	0.986918	0.020434	0.0217355	0.19427	0.0126456	0.0600267	0.0164207	0.0631079	0.0119371	0.00892109	0.0342343	0.00665609	0.0124625	0.0132172	0.00967746	0.0172333	0.0902374	0.149086	0.113042	0.00555297	0.014343	0.0280216	0.00977542	0.417772	0.0111075	0.0162977
TP53	ENSG00000141510	0.00912762	0.0295595	0.0167883	0.0461259	0.0182511	0.986657	0.0145557	0.0188074	0.22534	0.0147346	0.0768837	0.0162163	0.0700042	0.0162858	0.0101122	0.0546493	0.00643415	0.0104362	0.0115661	0.0148773	0.0188698	0.0886019	0.00831168	0.0178107	0.00636999	0.0151698	0.034855	0.0122288	0.0210975	0.0125118	0.0188434
POLR2A	ENSG00000181222	0.0208196	0.00841018	0.00859517	0.0329087	0.0131058	0.986639	0.0104295	0.0160275	0.191376	0.00700627	0.0742515	0.00792975	0.0466095	0.00624927	0.00632419	0.0408911	0.00371133	0.00718128	0.00861659	0.00378888	0.00926182	0.0693782	0.00190675	0.0013789	0.00375196	0.00575824	0.0178064	0.00461122	0.473053	0.0051276	0.00850509
SLC16A13	ENSG00000174327	0.0273458	0.0214962	0.0143277	0.0348834	0.0173922	0.986631	0.0247465	0.039884	0.0999499	0.00785946	0.0501394	0.0122034	0.0272398	0.00819132	0.00595639	0.040582	0.00328708	0.00961319	0.0109048	0.00369154	0.00853979	0.0581349	0.79803	0.821243	0.00283616	0.00742244	0.022612	0.00680708	0.407583	0.00695708	0.0110381
ZBTB4	ENSG00000174282	0.0206646	0.00838773	0.00857999	0.0321724	0.0130528	0.986618	0.0104205	0.0161556	0.155755	0.00630073	0.0622213	0.00698786	0.045264	0.00611162	0.00613359	0.0387323	0.00408562	0.00711636	0.00854945	0.00370017	0.00894185	0.0885693	0.00177544	0.00130798	0.00355281	0.00565334	0.0174454	0.00441227	0.605312	0.0049624	0.00820253
SLC35G6	ENSG00000259224	0.0206419	0.00830352	0.00852884	0.0322054	0.0129381	0.986615	0.01042	0.0154933	0.162194	0.00623728	0.061928	0.00695729	0.0465871	0.00606956	0.00605698	0.0388006	0.00362766	0.00708873	0.0085058	0.00369001	0.00866914	0.0591926	0.00176851	0.00130041	0.00353756	0.00564905	0.0175299	0.00439887	0.471325	0.00491271	0.00815541
RP11-542C16.2	ENSG00000261915	0.00593165	0.0230811	0.0209943	0.0359208	0.0109573	0.986533	0.00552368	0.0132091	0.285642	0.0122527	0.089734	0.01403	0.0701612	0.0170372	0.0070558	0.0745637	0.00826675	0.00393814	0.00383292	0.00798401	0.0170818	0.126437	0.00383839	0.00559168	0.00409112	0.00520434	0.0337075	0.00614195	0.136666	0.00622914	0.00745519
BCL6B	ENSG00000161940	0.0347154	0.0346861	0.0123967	0.0361047	0.0201497	0.986368	0.0222378	0.0471879	0.115193	0.0114787	0.0397788	0.0153256	0.0388718	0.0076225	0.00829559	0.0294773	0.00434653	0.00919698	0.00963354	0.00516069	0.0107252	0.0560346	0.798703	0.822854	0.00344231	0.0114957	0.0191717	0.00856576	0.410106	0.00811172	0.0122788
CD68	ENSG00000129226	0.00547413	0.0159572	0.0123322	0.038409	0.0163942	0.98627	0.0190341	0.0164423	0.184317	0.0101562	0.0527268	0.0128132	0.0572712	0.00951978	0.00615161	0.0282085	0.00597896	0.0103549	0.011489	0.00474864	0.0147363	0.0840696	0.00312224	0.003919	0.00423531	0.00613838	0.0261151	0.00611827	0.00878065	0.0066694	0.0139717
NEK9	ENSG00000119638	0.373905	0.0320055	0.986194	0.0477511	0.168371	0.0782531	0.0250499	0.0601135	0.0585825	0.0235473	0.027747	0.0301127	0.0757908	0.0127254	0.0233753	0.032039	0.00325473	0.0175266	0.0203746	0.00620939	0.0124571	0.0115236	0.0115544	0.0109071	0.00967569	0.0347147	0.0148958	0.0153505	0.174398	0.0388508	0.0342012
TMED10	ENSG00000170348	0.372016	0.0328227	0.986142	0.0434512	0.155464	0.0682637	0.0227298	0.0568009	0.0543123	0.0192556	0.0241339	0.024243	0.0708699	0.0117823	0.0195331	0.0285477	0.00280136	0.0159655	0.0184871	0.00498159	0.0112253	0.0105753	0.00853718	0.00875616	0.00810184	0.0240422	0.011857	0.0138585	0.173136	0.0347635	0.0300965
FOS	ENSG00000170345	0.375505	0.0373992	0.986102	0.0562356	0.177056	0.0724231	0.0222712	0.0574275	0.0572304	0.0197109	0.0206599	0.0250087	0.0717482	0.00976514	0.0171813	0.0336571	0.00259677	0.0133197	0.0145606	0.00524866	0.0109461	0.010749	0.00927755	0.00977843	0.0152396	0.0308988	0.0130473	0.0130315	0.242276	0.0451678	0.031161
SHBG	ENSG00000129214	0.00736498	0.0147653	0.0157287	0.042262	0.0155645	0.985917	0.0185482	0.0136108	0.1176	0.00931227	0.0475367	0.0115204	0.0338823	0.00894944	0.00505365	0.0229184	0.00436931	0.0111296	0.0116793	0.00330748	0.0114576	0.0474822	0.00221868	0.001768	0.00380066	0.00578694	0.0212565	0.00681611	0.00363422	0.00715695	0.0119111
FXR2	ENSG00000129245	0.00733999	0.0147235	0.0156982	0.042234	0.015564	0.985916	0.0185474	0.0135939	0.117122	0.00926708	0.0474969	0.0114139	0.0337998	0.00894319	0.00503858	0.0224216	0.00436392	0.0111214	0.0116715	0.00330208	0.011433	0.0473381	0.00220908	0.00175011	0.00376488	0.00575435	0.0209595	0.00678643	0.00363422	0.00713365	0.0119002
AC007421.1	ENSG00000268503	0.00733999	0.0147235	0.0156982	0.042234	0.0155239	0.985916	0.0185474	0.0135939	0.117122	0.00926708	0.0474969	0.0114139	0.0337998	0.00894319	0.00503858	0.0224216	0.00436392	0.0111214	0.0116715	0.00330208	0.011433	0.0473381	0.00220908	0.00175011	0.00376488	0.00575435	0.0209595	0.00678643	0.00363422	0.00713365	0.0119002
BOD1	ENSG00000145919	0.985727	0.0214368	0.0146156	0.0299965	0.0235255	0.0483551	0.0264413	0.304181	0.0173555	0.282555	0.0400538	0.154938	0.0229471	0.0166836	0.0144738	0.045211	0.173482	0.0400422	0.0328308	0.0106731	0.0119793	0.0232726	0.00566706	0.00577298	0.00596673	0.114106	0.252121	0.0108972	0.00467735	0.0186356	0.0120705
DYNLT1	ENSG00000146425	0.672736	0.856389	0.81923	0.113562	0.985699	0.0581977	0.169801	0.0781126	0.0460003	0.042317	0.158469	0.0680014	0.0558089	0.0124609	0.0258929	0.0564483	0.00449283	0.021397	0.0189504	0.024327	0.0324545	0.0376496	0.013603	0.0122018	0.0248007	0.0224552	0.0169633	0.0164596	0.363755	0.017926	0.0998483
SYTL3	ENSG00000164674	0.672743	0.856389	0.81923	0.114162	0.985699	0.0582815	0.169699	0.0783255	0.0460916	0.0426182	0.158497	0.0681628	0.0558395	0.012472	0.0256191	0.0564384	0.00449742	0.0213777	0.0189652	0.0243098	0.0327605	0.0377262	0.0136122	0.0122163	0.0248123	0.0224345	0.0169329	0.0163976	0.363755	0.0179494	0.0999262
COL9A2	ENSG00000049089	0.0056409	0.0041736	0.00522309	0.0091168	0.00964056	0.012911	0.0166841	0.00671149	0.0159674	0.0047228	0.0120284	0.0071904	0.007536	0.00252272	0.00349693	0.0115622	0.00069635	0.0031346	0.00469106	0.00247027	0.00463285	0.00416314	0.00154217	0.00160327	0.00313525	0.00227161	0.00183856	0.00369702	0.985394	0.00328411	0.00339457
ARID5B	ENSG00000150347	0.0703354	0.0334866	0.0112972	0.0310718	0.693201	0.985385	0.137818	0.00765976	0.0117464	0.0445418	0.0177663	0.0490868	0.0279918	0.266278	0.0127174	0.0632694	0.00532064	0.0125428	0.0110299	0.0334352	0.00859102	0.00969822	0.0374166	0.0289116	0.0363333	0.0133002	0.0955809	0.0110273	0.0103052	0.0231069	0.02299
CTSB	ENSG00000164733	0.00792213	0.025403	0.00630377	0.0600565	0.810855	0.985293	0.252034	0.0971072	0.0134652	0.0161735	0.0122585	0.0199849	0.00811762	0.00795537	0.0868431	0.0201669	0.00225932	0.0117688	0.0110127	0.00266323	0.00574901	0.128877	0.00421468	0.00498239	0.459215	0.00861709	0.0143957	0.00588049	0.0653631	0.00519562	0.00745397
DEFB135	ENSG00000205883	0.00922515	0.015611	0.0073962	0.0313447	0.810867	0.985102	0.0226682	0.0326783	0.00925371	0.0160704	0.0118195	0.025451	0.00833216	0.00870898	0.0690981	0.021218	0.00330097	0.00643353	0.00511939	0.00252352	0.00503496	0.184315	0.00413587	0.00477856	0.327718	0.0177921	0.0278359	0.00436726	0.0773274	0.00658124	0.00760777
RGS10	ENSG00000148908	0.0290553	0.0439712	0.13127	0.0270187	0.0386918	0.0554637	0.0409456	0.0181769	0.0257662	0.0882729	0.0564908	0.0766078	0.0363392	0.020681	0.0190713	0.0416576	0.00497034	0.0275753	0.0267484	0.0116871	0.0508905	0.023563	0.0113376	0.0101347	0.0107638	0.0516314	0.0703305	0.0281148	0.984711	0.0507373	0.0980585
RAVER1	ENSG00000161847	0.222772	0.0607685	0.11786	0.00031586	0.984643	0.00360937	0.0763789	0.0291628	0.00964203	0.0180851	0.00915685	0.0503647	0.0151663	0.00570687	0.00266679	0.00741329	0.00074279	0.00232792	0.00229611	0.00187136	0.00591525	0.00362319	0.00206485	0.00230985	0.00102849	0.00305009	0.0044396	0.00468428	0.809495	0.00860632	0.00302195
CD101	ENSG00000134256	0.0109672	0.0154811	0.390618	0.12279	0.98462	0.0183494	0.0346746	0.0128033	0.0120331	0.00817433	0.0162419	0.019392	0.0115331	0.0044548	0.00826475	0.0139035	0.00170483	0.0127503	0.00672812	0.00326729	0.00683645	0.0134546	0.00255474	0.00309268	0.0075711	0.00680735	0.019477	0.00618654	0.0163452	0.00562275	0.0180623
TRAF7	ENSG00000131653	0.00683749	0.00848524	0.0043688	0.00765459	0.0085337	0.0456744	0.0101187	0.0220475	0.0103324	0.01937	0.0073772	0.0101705	0.004053	0.00245288	0.00366963	0.0119547	0.000652792	0.00315614	0.00261445	0.00157914	0.00303718	0.00249857	0.0013334	0.0014782	0.00209463	0.0196009	0.00349023	0.0631966	0.984253	0.00466744	0.00153057
CASKIN1	ENSG00000167971	0.0013146	0.001743	0.00121977	0.002096	0.00366357	0.0224876	0.0013748	0.0076644	0.0048547	0.0015008	0.0013756	0.0012713	0.0014667	0.00059955	0.00196559	0.0010192	0.00015508	0.00056171	0.00056024	0.00025925	0.00063423	0.00077263	0.00047265	0.00029591	0.00126048	0.00071763	0.00071982	0.0019127	0.984246	0.00157236	0.00043346
DEFB134	ENSG00000205882	0.0197871	0.0291902	0.026292	0.0588565	0.811496	0.983977	0.0518711	0.0540869	0.0171213	0.0259314	0.0222522	0.0368231	0.0175602	0.0832628	0.106766	0.054964	0.00802314	0.0127064	0.0105164	0.0081621	0.0130994	0.270651	0.00759329	0.00873427	0.379237	0.0526511	0.0727521	0.0089041	0.191052	0.0130557	0.0202044
ZFP36L2	ENSG00000152518	0.37086	0.173403	0.983854	0.0386707	0.0335981	0.191444	0.599584	0.120526	0.172991	0.383733	0.0422931	0.655125	0.1167	0.838377	0.0459298	0.269671	0.12471	0.309576	0.242621	0.0145324	0.0598719	0.0490909	0.00693277	0.0102334	0.0120699	0.426354	0.814429	0.0231867	0.261525	0.0195278	0.662448
PTGFRN	ENSG00000134247	0.0081331	0.0112698	0.000207489	0.00353507	0.983782	0.0129812	0.0318644	0.0108975	0.00746112	0.00594276	0.0133661	0.01079	0.00770373	0.00336117	0.00689799	0.00986286	0.00123251	0.00547601	0.00500045	0.00230925	0.00502755	0.00965283	0.00214468	0.00256548	0.00474603	0.00598374	0.0171942	0.00505844	0.0113348	0.0042134	0.0180587
CD58	ENSG00000116815	0.0148195	0.0292285	0.0021787	0.0223617	0.983514	0.0309548	0.0471519	0.196172	0.016111	0.0160752	0.0237688	0.0329327	0.0179093	0.0100975	0.0141311	0.0211774	0.00203977	0.0226843	0.0158639	0.00525466	0.0128425	0.0174145	0.00489044	0.00619145	0.0111463	0.007477	0.00904386	0.00983309	0.0224012	0.00962241	0.0270743
ITGA4	ENSG00000115232	0.0606703	0.983499	0.17646	0.0486795	0.0403837	0.0988369	0.0253947	0.391181	0.163914	0.0270053	0.038318	0.0422509	0.112362	0.0131022	0.035578	0.229694	0.0186	0.0193055	0.0241587	0.0167545	0.0273899	0.0205818	0.010561	0.0148271	0.0115782	0.0136069	0.0177586	0.0257046	0.00763997	0.0642047	0.0204466
TRIM45	ENSG00000134253	0.00811067	0.008979	0.296389	0.0780576	0.983415	0.0140697	0.0552244	0.0104689	0.00738979	0.0284022	0.0176645	0.031938	0.00775275	0.0231985	0.00692906	0.0108715	0.00155077	0.00816235	0.00613314	0.00190137	0.00698987	0.00987881	0.00294173	0.00983509	0.00190148	0.00651092	0.0174746	0.00701145	0.268267	0.00490286	0.0124807
ELL2	ENSG00000118985	0.12111	0.0335015	0.0155407	0.0421548	0.0227238	0.104827	0.0515225	0.15185	0.021731	0.0258461	0.108031	0.0253207	0.0320532	0.00381256	0.0199705	0.0456088	0.216044	0.983367	0.694231	0.00728661	0.0323886	0.0521432	0.00614168	0.00573841	0.00623201	0.0135901	0.0214161	0.0127948	0.297412	0.0139511	0.0106828
TNFSF15	ENSG00000181634	0.98303	0.0483652	0.0591367	0.0461906	0.0129732	0.0255536	0.0139699	0.942507	0.0113853	0.0199395	0.0121941	0.167747	0.0115537	0.00440444	0.0112977	0.0382631	0.0216446	0.00564908	0.00541332	0.0349932	0.0082721	0.00797343	0.00415329	0.018783	0.00476931	0.00947244	0.0053457	0.0140551	0.00461472	0.0135745	0.0110717
USP49	ENSG00000164663	0.0176548	0.0387154	0.00322853	0.0223382	0.00492468	0.0120708	0.0103571	0.00685014	0.00754275	0.955024	0.00734478	0.79129	0.00982084	0.00359706	0.00549456	0.982927	0.00115268	0.00373925	0.00251228	0.00606616	0.00298375	0.00325617	0.00489338	0.00237939	0.00504416	0.00249951	0.00153416	0.00328217	0.0219983	0.00268015	0.0019041
C17orf97	ENSG00000187624	0.0290599	0.0248028	0.0172277	0.0284148	0.0221885	0.0762402	0.0219954	0.0347763	0.0253238	0.0431268	0.022772	0.0471478	0.023181	0.0083773	0.0193034	0.0420359	0.00414008	0.0115688	0.017288	0.0149199	0.0115308	0.0117593	0.00769328	0.00836275	0.0113153	0.011489	0.00968098	0.0210148	0.982889	0.163643	0.0154506
PRICKLE4	ENSG00000124593	0.0272662	0.0805958	0.0164988	0.0394835	0.0123378	0.033151	0.0288493	0.0261715	0.0257307	0.955096	0.0178861	0.791647	0.0207158	0.0150336	0.0122132	0.982863	0.00632867	0.00848941	0.00701785	0.00957294	0.00834054	0.0062919	0.0114913	0.00718787	0.0132168	0.0272566	0.00592518	0.00884233	0.029146	0.00930889	0.00545726
FRS3	ENSG00000137218	0.0285369	0.097616	0.0172822	0.0443473	0.0128887	0.0333227	0.0334481	0.0284391	0.0302824	0.955096	0.018732	0.791647	0.0230053	0.0203465	0.0140052	0.982832	0.00698109	0.00895514	0.00736621	0.00965863	0.00922031	0.0067517	0.0130898	0.00789192	0.014113	0.0299171	0.00629859	0.0094321	0.0487302	0.00981528	0.00569667
TOMM6	ENSG00000214736	0.0263953	0.0935841	0.0110258	0.040382	0.0104889	0.0242099	0.0307805	0.0260997	0.0272379	0.955049	0.0164558	0.791419	0.0199143	0.0191092	0.0118988	0.982823	0.00553603	0.00727425	0.00600807	0.00841809	0.00688188	0.00526093	0.0122981	0.00645266	0.00550586	0.0250216	0.00496913	0.00790096	0.0484264	0.00856222	0.00481063
ARHGAP18	ENSG00000146376	0.0987953	0.0153996	0.00880411	0.0165116	0.0149937	0.029956	0.0186593	0.0123108	0.0611899	0.16468	0.0209497	0.0213962	0.0367027	0.00587755	0.0103887	0.021375	0.123546	0.0356393	0.0189291	0.0106418	0.0133027	0.0238614	0.00566022	0.00574139	0.259831	0.0775197	0.0104263	0.00841562	0.982514	0.00855313	0.0201066
KIF12	ENSG00000136883	0.00556876	0.00445928	0.00469846	0.00594011	0.00425791	0.0098807	0.00405426	0.00809644	0.00374157	0.00452223	0.00670477	0.00275317	0.00449541	0.00183709	0.00221531	0.00364575	0.000603424	0.00198872	0.00184826	0.00220284	0.00299128	0.0036615	0.00166333	0.00214588	0.00123222	0.00172217	0.0014856	0.00442065	0.982284	0.00309115	0.00400395
QKI	ENSG00000112531	0.278824	0.127147	0.0923031	0.106852	0.982131	0.208529	0.163164	0.0890458	0.284572	0.577601	0.183946	0.666955	0.225367	0.0674494	0.0600953	0.683919	0.196824	0.0543012	0.0580713	0.0267817	0.0522034	0.0431882	0.0379414	0.0963209	0.0350461	0.0416534	0.0340103	0.0576588	0.456142	0.0527689	0.0525512
ANKRD31	ENSG00000145700	0.0220952	0.0200216	0.0161062	0.0260992	0.0180383	0.0989726	0.0297139	0.0936648	0.0191792	0.0206508	0.0208608	0.0509976	0.0244497	0.326034	0.0119342	0.0247772	0.981369	0.124966	0.0226076	0.0174263	0.023235	0.0304672	0.44314	0.199606	0.00663722	0.00568585	0.011325	0.0105097	0.00383826	0.0107904	0.0209344
SENP3	ENSG00000161956	0.00728241	0.0181156	0.0124803	0.0369696	0.0177974	0.980904	0.0188928	0.0185852	0.158738	0.0113967	0.0617525	0.0150561	0.044983	0.00679809	0.00757547	0.0450697	0.00522532	0.0111019	0.0119473	0.00881748	0.0145679	0.0853121	0.148402	0.110981	0.00506714	0.0141398	0.0273508	0.00871986	0.413669	0.0086965	0.0115109
TNFSF13	ENSG00000161955	0.00466513	0.00961657	0.00605956	0.0295305	0.0130554	0.980471	0.00991165	0.0142177	0.148309	0.00882034	0.0540334	0.00952971	0.0404226	0.00488364	0.00542237	0.0337741	0.00431469	0.00782584	0.00892071	0.00369822	0.0113859	0.0769783	0.00209476	0.00145437	0.0036683	0.00489819	0.0175307	0.00433953	0.407101	0.00446956	0.0084852
CD6	ENSG00000013725	0.000344717	0.0099466	0.980471	0.0216661	0.278106	0.0657816	0.0763479	0.136014	0.0100733	0.0311746	0.028889	0.0320535	0.0160405	1.23652e-06	0.0097542	0.0129575	0.0017277	5.50049e-08	5.59056e-07	0	0.00619112	0.00769178	0	0	0	0.0115375	0.0114243	0.0129082	0.00299977	0.0132569	0.0173573
CHRNB1	ENSG00000170175	0.00522491	0.0111129	0.0155378	0.030255	0.0106458	0.980369	0.00346819	0.0138875	0.25176	0.0114633	0.0835774	0.0125772	0.0620006	0.00799906	0.00651807	0.0660079	0.00603794	0.0054852	0.00661215	0.00780418	0.0151521	0.119722	0.00283852	0.00237556	0.00486106	0.00497131	0.0208514	0.00514396	0.411126	0.00518113	0.00723445
RHOD	ENSG00000173156	0.00099438	0.0049664	0.00125496	0.0060735	0.00648812	0.00438232	0.0044626	0.0112539	0.0065682	0.0429881	0.0053132	0.031975	0.0099127	0.00185634	0.0200513	0.0116211	0.0010709	0.00168384	0.00166485	0.00057563	0.00342191	0.00273758	0.00796026	0.00451431	0.00073636	0.00169442	0.00300767	0.00170536	0.980366	0.000169204	0.00122147
RPS2	ENSG00000140988	0.00976264	0.00446516	0.00432267	0.00605365	0.00614066	0.0317981	0.01118	0.00711045	0.00506057	0.00756856	0.00780784	0.00891908	0.00428454	0.00269139	0.00369654	0.0129814	0.000815355	0.00188756	0.00172792	0.00246037	0.00204345	0.00188759	0.000938472	0.00258177	0.00131901	0.00234566	0.00202915	0.00196017	0.980249	0.00298982	0.00168349
ALOXE3	ENSG00000179148	0.0217596	0.105643	0.0147173	0.0529174	0.0238848	0.980222	0.0144804	0.0233547	0.0534555	0.019929	0.0500501	0.0247627	0.0470513	0.0507332	0.0162372	0.0622079	0.00347423	0.0168107	0.0159221	0.0252553	0.0144851	0.0186828	0.414597	0.374015	0.00886443	0.0268036	0.0217259	0.0363402	0.0487382	0.0354803	0.0238096
SCN3A	ENSG00000153253	0.011104	0.0112517	0.00396587	0.00790785	0.0157742	0.0127321	0.0050902	0.00703499	0.00608464	0.00708924	0.00699599	0.00872726	0.00602937	0.00249537	0.00496155	0.0122227	0.103636	0.00245413	0.0039177	0.980196	0.0245756	0.497974	0.00430916	0.00255269	0.978641	0.00243817	0.00282091	7.04228e-05	0.00102026	6.82833e-05	0.00494894
TPM1	ENSG00000140416	0.0248221	0.0101302	0.00897451	0.0273168	0.0186122	0.0402587	0.0148695	0.0860606	0.026785	0.0255701	0.0225942	0.0183373	0.0215352	0.978662	0.534805	0.019593	0.00179759	0.0207391	0.0285404	0.0150521	0.0115627	0.00861733	0.0139534	0.0127519	0.00688044	0.00911009	0.00596969	0.0128298	0.343615	0.014392	0.0145339
RSPH3	ENSG00000130363	0.141218	0.239399	0.0410616	0.0580791	0.978654	0.0410804	0.0289905	0.0540916	0.0256583	0.0335349	0.198286	0.0663162	0.0347486	0.00810847	0.0180122	0.0313751	0.00242132	0.0151314	0.0121594	0.018505	0.0217827	0.0203837	0.00612575	0.00625017	0.0273322	0.00676227	0.00718818	0.0129041	0.00275077	0.0157242	0.0379333
BHLHE23	ENSG00000125533	0.0195283	0.0657386	0.0760451	0.0247998	0.0228583	0.0336029	0.0163426	0.165848	0.0130151	0.0122863	0.0159249	0.0187703	0.00839416	0.0101349	0.0103682	0.00880873	0.00468753	0.0286647	0.01221	0.00489879	0.0324739	0.0463007	0.00389693	0.00417836	0.00373478	0.013866	0.00812979	0.00807596	0.978587	0.0110175	0.0199418
OSBPL2	ENSG00000130703	0.0121538	0.0240291	0.00648137	0.0264191	0.0198008	0.0328981	0.0198205	0.0195921	0.0968591	0.013146	0.0246441	0.012829	0.00546731	0.00869471	0.0122345	0.00557728	0.00359825	0.0235734	0.0155546	0.00466516	0.0316149	0.0377629	0.00508291	0.00626114	0.00365058	0.00607261	0.00584226	0.00729827	0.978586	0.0174369	0.0161173
BHLHE40	ENSG00000134107	0.0539366	0.0255189	0.0903193	0.0362121	0.0345326	0.0593387	0.0504197	0.0447075	0.0381391	0.0329909	0.0203038	0.0411794	0.0591478	0.00938084	0.0191073	0.0388426	0.00391089	0.0130135	0.0112348	0.0119202	0.0135526	0.00910515	0.00554653	0.0070921	0.0105206	0.0111724	0.0112405	0.017608	0.978446	0.011352	0.0154264
SLCO4A1	ENSG00000101187	0.012094	0.0229799	0.00820097	0.0160407	0.0236818	0.0376994	0.0159101	0.0211406	0.00860267	0.0099987	0.0167587	0.0275368	0.00735091	0.00930623	0.0108331	0.00652916	0.00115748	0.0540646	0.0167531	0.00369376	0.031582	0.0381506	0.00325198	0.0038273	0.00306346	0.00954821	0.00628903	0.00680316	0.978334	0.00985006	0.00436044
RP11-93B14.6	ENSG00000167046	0.00899828	0.0174526	0.00514064	0.0125152	0.016813	0.0292067	0.0127817	0.0163849	0.00702703	0.00859571	0.0148591	0.0252976	0.00601934	0.00756721	0.00900668	0.00417394	0.000835757	0.0319116	0.0124494	0.00312621	0.0293502	0.0359447	0.00223792	0.00314111	0.00239965	0.00342457	0.00397357	0.00465538	0.978321	0.00754937	0.00332548
ITGB7	ENSG00000139626	0.0121905	0.0068133	0.00756699	0.012638	0.0120464	0.013014	0.323919	0.007233	0.0038357	0.0302973	0.0120622	0.409936	0.0052243	0.002557	0.00537922	0.0100496	0.00313369	0.00369374	0.00408715	0.00605777	0.00498219	0.00363499	0.00587669	0.0027634	0.00322419	0.00531974	0.0049973	0.441166	0.777117	0.977369	0.00286505
AC007401.2	ENSG00000217075	0.00966654	0.00968352	0.00613825	0.013019	0.0168913	0.0306308	0.0260082	0.0102235	0.0308485	0.0205607	0.0565005	0.014188	0.0121551	0.0100746	0.00674409	0.0102389	0.00481663	0.0170589	0.01889	0.00619028	0.0130185	0.00637637	0.113103	0.178721	0.0031397	0.00349557	0.003562	0.00674154	0.977307	0.0058747	0.00783247
IFNGR1	ENSG00000027697	0.310131	0.955017	0.881625	0.763632	0.814404	0.977278	0.158644	0.743908	0.0429754	0.0457298	0.0475508	0.034072	0.0345789	0.0150963	0.0409003	0.0313146	0.0243818	0.0309254	0.0173038	0.0126737	0.0293392	0.0155372	0.0431509	0.0211488	0.0131981	0.0108298	0.00929674	0.0177261	0.00715121	0.0243407	0.0389377
FYN	ENSG00000010810	0.0498039	0.0269625	0.0682423	0.0680051	0.0278934	0.0414465	0.97717	0.0299278	0.0357417	0.0620554	0.0596872	0.0476587	0.0250748	0.0200697	0.0154094	0.0645224	0.00354829	0.00994509	0.0116402	0.0130235	0.0155478	0.0211762	0.00679844	0.0063135	0.0137215	0.0728877	0.0606413	0.0123807	0.0510802	0.013525	0.0313979
KLHDC10	ENSG00000128607	0.00756329	0.0129353	0.0165427	0.0131041	0.0108317	0.0302091	0.0177467	0.0205436	0.0239903	0.0173263	0.0125493	0.030193	0.024545	0.00355656	0.00402899	0.0141401	0.014164	0.0173916	0.00616254	0.97657	0.0878699	0.619676	0.00349645	0.00351148	0.8407	0.0213507	0.0165295	0.00466245	0.00522562	0.0049019	0.957395
MIIP	ENSG00000116691	0.0150712	0.0217016	0.0439217	0.0413969	0.0615677	0.10015	0.0179471	0.0805829	0.0168643	0.142524	0.0311162	0.297888	0.0199969	0.976501	0.0797848	0.0375353	0.0116675	0.0103732	0.0103431	0.00726757	0.00932477	0.00950543	0.00649118	0.00729895	0.00605702	0.688532	0.693118	0.0109179	0.0366023	0.00767631	0.0242288
WNT16	ENSG00000002745	0.0138113	0.0259909	0.0129433	0.0287455	0.0230518	0.036985	0.0175243	0.0246929	0.0340393	0.0447065	0.0228151	0.0209625	0.0197193	0.00585138	0.0131519	0.241814	0.00323342	0.00682648	0.00791237	0.00980171	0.0106066	0.00877988	0.00596489	0.00726722	0.00550735	0.0059082	0.00601904	0.206657	0.976083	0.930927	0.0154472
FAM3C	ENSG00000196937	0.0276003	0.0429701	0.0360515	0.0468289	0.0307071	0.0567968	0.03514	0.0302072	0.0538435	0.0501651	0.0499098	0.0376844	0.0347149	0.0106532	0.0193216	0.118555	0.00431588	0.0124614	0.012878	0.0129281	0.0121805	0.0101621	0.00844666	0.00898993	0.00857432	0.0118555	0.0115698	0.934668	0.943216	0.975847	0.0235817
C4orf36	ENSG00000163633	0.0193135	0.0195007	0.0556505	0.182752	0.0149878	0.0254115	0.0148177	0.026423	0.962063	0.726753	0.0313368	0.619446	0.944963	0.0529506	0.086007	0.393609	0.0526857	0.0177935	0.0142783	0.600491	0.00968657	0.00656351	0.038733	0.0841608	0.975267	0.00724125	0.00787544	0.000426436	0.0141999	0.000379923	0.0141936
SPC25	ENSG00000152253	0.0111869	0.0128975	0.0186077	0.0241689	0.0158385	0.0506145	0.0117747	0.0138855	0.01733	0.00978312	0.0204454	0.0153408	0.01104	0.00657603	0.0116384	0.0302731	0.00213008	0.218216	0.975222	0.0117614	0.00526968	0.00593588	0.00641286	0.00474132	0.00323331	0.0125129	0.0139379	0.00746624	0.0293155	0.00586468	0.0123157
NOSTRIN	ENSG00000163072	0.00658489	0.0113783	0.0117747	0.0155661	0.0117508	0.105524	0.00803593	0.00886648	0.00991098	0.0068261	0.0159017	0.0114857	0.00702537	0.00634253	0.00573699	0.0120311	0.00160428	0.212065	0.975118	0.00467299	0.0085335	0.0135488	0.00404838	0.00256577	0.00212208	0.00714973	0.00906352	0.00582975	0.251352	0.00421166	0.00838992
IFT74	ENSG00000096872	0.27241	0.16381	0.0865637	0.120733	0.122417	0.26367	0.0912153	0.108391	0.135772	0.143322	0.170762	0.153222	0.19475	0.0432008	0.0857244	0.259694	0.021102	0.0432906	0.054209	0.975115	0.0565186	0.0532424	0.169414	0.173613	0.320091	0.0370838	0.0490754	0.052738	0.074592	0.0557868	0.186287
RMI2	ENSG00000175643	0.361393	0.759553	0.824777	0.786201	0.772502	0.601454	0.975112	0.539158	0.0313645	0.0462861	0.0279885	0.173158	0.0275919	0.834708	0.0162677	0.0323059	0.00238086	0.0104625	0.0102578	0.0200459	0.024259	0.00986116	0.0108664	0.0350206	0.0160794	0.00795883	0.00753835	0.0292887	0.0232308	0.0133078	0.0131834
TTF2	ENSG00000116830	0.0144307	0.0130224	0.299419	0.0830809	0.974447	0.0219805	0.0557121	0.0111847	0.00993164	0.0313167	0.0246565	0.035343	0.00993511	0.0243625	0.0184326	0.0157432	0.00194976	0.0102266	0.00982589	0.00415499	0.00874225	0.0117484	0.00454986	0.0119689	0.00430969	0.0143261	0.0206049	0.0112386	0.00223755	0.00650083	0.0147629
CAPZB	ENSG00000077549	0.0467921	0.0287685	0.030207	0.112218	0.0198225	0.0392216	0.0302443	0.00161288	0.044472	0.025398	0.0476411	0.0267089	0.036166	0.0124704	0.0126441	0.0524343	0.00281906	0.0089228	0.0101542	0.00903902	0.0151892	0.010002	0.00591603	0.00881827	0.00599281	0.00777839	0.0106678	0.0119427	0.974444	0.022037	0.0139461
PRM2	ENSG00000122304	0.121736	0.0159519	0.631699	0.527818	0.619277	0.52524	0.974369	0.0139654	0.0168628	0.0473325	0.0198926	0.138892	0.0153589	0.00420562	0.00792288	0.0282008	0.00162684	0.0058684	0.00554201	0.00571781	0.00550131	0.00524107	0.00732296	0.00971349	0.00615742	0.00536089	0.0052655	0.0146881	0.00586701	0.00790938	0.00696064
PRM3	ENSG00000178257	0.0940984	0.104697	0.566511	0.529038	0.385895	0.441969	0.97425	0.278313	0.0147529	0.0336377	0.0131419	0.0979379	0.0134482	0.128455	0.00768653	0.0187395	0.00132295	0.00431577	0.00450133	0.00856526	0.00456501	0.00435008	0.00518191	0.014349	0.00772834	0.0040862	0.0040406	0.0162105	0.00523424	0.00547838	0.00668352
TNP2	ENSG00000178279	0.0943814	0.104762	0.566511	0.529038	0.385916	0.441969	0.97425	0.279915	0.0147662	0.0336137	0.0131513	0.097832	0.0134611	0.128505	0.00768423	0.0187322	0.00132484	0.00437318	0.00485232	0.00860127	0.00458086	0.00437227	0.00516641	0.0143448	0.00772681	0.0041004	0.00406605	0.0162008	0.00523692	0.00547557	0.00667822
PLCG1	ENSG00000124181	0.0668417	0.0285632	0.0851906	0.0233468	0.0355045	0.119446	0.0497336	0.0616893	0.0481189	0.309183	0.0376057	0.815264	0.0342676	0.0212634	0.0175674	0.0361189	0.0620976	0.51733	0.747511	0.00973393	0.0274224	0.0314632	0.974142	0.930808	0.258239	0.0684447	0.0551773	0.0196695	0.111149	0.0122304	0.599948
PFKFB3	ENSG00000170525	0.140169	0.146572	0.041035	0.229091	0.973782	0.0688452	0.694725	0.036878	0.0619204	0.0232206	0.0260438	0.0419075	0.118975	0.0139596	0.0124846	0.0390337	0.00273213	0.0111514	0.0122925	0.00941336	0.0156948	0.0120268	0.00544125	0.00531382	0.00781949	0.0132344	0.008724	0.020896	0.0388947	0.0302273	0.0200861
SLC5A3	ENSG00000198743	0.00936477	0.0163089	0.00614724	0.0156637	0.000371852	0.0365564	0.00888924	0.0106686	0.229169	0.0105549	0.0133551	0.0106055	0.19956	0.00670673	0.00936971	0.226815	0.00133813	0.00631481	0.00482493	0.00282981	0.00910839	0.0223077	0.00350304	0.00259663	0.00314361	0.00505055	0.00450174	0.00858413	0.973598	0.0122323	0.0716314
MRPS6	ENSG00000243927	0.00913427	0.0161973	0.00596269	0.0149973	0.000368575	0.0354605	0.00879878	0.0101269	0.22911	0.010234	0.0128943	0.0104977	0.199032	0.00662303	0.00922273	0.226049	0.00131901	0.00625897	0.00477609	0.00279172	0.0090073	0.0220713	0.00346459	0.00256011	0.0030937	0.00501014	0.0044564	0.00851268	0.973598	0.0121405	0.0715675
SLC5A3	ENSG00000272962	0.00936477	0.0163089	0.00614724	0.0156637	0.000371852	0.0365564	0.00888924	0.0106686	0.229169	0.0105549	0.0133551	0.0106055	0.19956	0.00670673	0.00936971	0.226815	0.00133813	0.00631481	0.00482493	0.00282981	0.00910839	0.0223077	0.00350304	0.00259663	0.00314361	0.00505055	0.00450174	0.00858413	0.973598	0.0122323	0.0716314
NSRP1	ENSG00000126653	0.00556262	0.00259038	0.00701885	0.0280418	0.00512911	0.0498699	0.00988217	0.00417557	0.00955069	0.00047377	0.00339266	0.000198472	0.00906673	0.0016326	0.00710418	0.00262719	0.00190313	0.0021937	0.00356923	0.00641433	0.00348295	0.00197155	0.00089572	0.00999318	0.00454947	0.004409	0.00346653	0.00286982	0.973575	0.0120038	0.00894304
KIAA2013	ENSG00000116685	0.00871954	0.0138233	0.0256386	0.0319357	0.042228	0.0522247	0.0130066	0.0453647	0.0119749	0.0658862	0.0272378	0.155125	0.0129617	0.973101	0.043049	0.0400493	0.0143255	0.00620814	0.00696399	0.00428553	0.00633791	0.00645859	0.00426523	0.00513781	0.00422371	0.289271	0.246916	0.00612163	0.0380466	0.00470578	0.0157955
CRTAM	ENSG00000109943	0.0224124	0.0181124	0.87799	0.0244763	0.0241196	0.063476	0.0240131	0.0164021	0.0254079	0.02538	0.0254665	0.0397003	0.0324159	0.0116128	0.0160069	0.0316175	0.00802347	0.0181	0.0360822	0.963709	0.0220255	0.022496	0.805525	0.973052	0.00794671	0.00868866	0.026534	0.0169647	0.00135942	0.0238403	0.0129665
YDJC	ENSG00000161179	0.470626	0.47566	0.00615334	0.00618125	0.579493	0.49549	0.0266724	0.457952	0.0033768	0.066212	0.29733	0.972356	0.00671149	0.00168924	0.00292554	0.00599708	0.0330303	0.0105602	0.00411445	0.540487	0.00177557	0.00171821	0.00205922	0.371397	0.00541309	0.00151838	0.00209665	0.00388217	0.474315	0.00206758	0.00252748
PTGER4	ENSG00000171522	0.971748	0.0619346	0.699193	0.104038	0.102611	0.0739855	0.0313321	0.921696	0.0555233	0.0430146	0.11289	0.0631815	0.0547625	0.0152086	0.0284135	0.0482698	0.00434413	0.0160921	0.0141604	0.0116486	0.0217646	0.0179948	0.0328393	0.0126089	0.138516	0.0114015	0.0134751	0.0146617	0.919697	0.0166379	0.0551909
PLEKHB2	ENSG00000115762	0.180199	0.143469	0.115005	0.233336	0.254283	0.971163	0.0995968	0.227449	0.105027	0.159953	0.12161	0.176636	0.104376	0.130218	0.19229	0.16598	0.060796	0.124493	0.133952	0.0418953	0.120601	0.0535312	0.224072	0.25164	0.0493345	0.0914859	0.0388601	0.0939445	0.455815	0.117142	0.0792064
S1PR5	ENSG00000180739	0.852444	0.0744786	0.570965	0.415512	0.970724	0.0765169	0.111354	0.261413	0.0296874	0.0378943	0.0780623	0.0423993	0.0479903	0.0161606	0.0484801	0.0645419	0.00258884	0.0120774	0.00845457	0.155092	0.0143639	0.0119627	0.00211957	0.00238387	0.0100434	0.00639122	0.0123976	0.0113071	0.828782	0.0186942	0.0118481
AAAS	ENSG00000094914	0.0173261	0.0129342	0.00841427	0.0204413	0.0163913	0.0199222	0.626023	0.0108721	0.0102257	0.0399601	0.0317529	0.449901	0.0107122	0.00923866	0.338321	0.0134337	0.00630355	0.0051946	0.00495619	0.0104844	0.00734722	0.0042871	0.0107802	0.00457775	0.0046887	0.00750147	0.012354	0.505194	0.442808	0.970636	0.00506959
FST	ENSG00000134363	0.0611364	0.0167803	0.0184949	0.0343822	0.0242301	0.0434248	0.0168905	0.0203859	0.0160839	0.0687794	0.0292145	0.153713	0.0203931	0.00880315	0.0141524	0.0243588	0.0724069	0.00736915	0.00707355	0.970254	0.0133239	0.204355	0.0225064	0.0181441	0.499605	0.00977482	0.00873958	0.00864247	0.0221824	0.0141667	0.735542
PIGC	ENSG00000135845	0.00667169	0.210965	0.0100183	0.0157922	0.0124942	0.0176916	0.0733679	0.0279756	0.0824949	0.0575147	0.0323524	0.0222659	0.0447856	0.587409	0.969926	0.0199214	0.00226464	0.00470753	0.00584971	0.00340474	0.00517448	0.00676573	0.0035652	0.00276225	0.00405373	0.00434881	0.0064669	0.0019639	0.746009	0.00433463	0.00644437
RBM17	ENSG00000134453	0.191973	0.0424219	0.969775	0.0392412	0.931167	0.0448854	0.521245	0.095169	0.0123703	0.0177937	0.0174337	0.0324624	0.0200962	0.00951628	0.010017	0.0164125	0.00132778	0.00595841	0.00656054	0.00577727	0.00832588	0.00806366	0.0031051	0.00317463	0.00498906	0.010521	0.00531888	0.0157349	0.00522319	0.0123863	0.00975118
CHSY1	ENSG00000131873	0.0896824	0.0477612	0.0476113	0.0251827	0.0268873	NA	0.0356023	0.0482924	0.10131	0.0264285	0.0269684	0.0267978	0.294179	0.0208508	0.0350167	0.0613226	0.00317044	0.0162721	0.0184086	0.00817459	0.0242305	0.0352443	0.00857506	0.00598644	0.0110854	0.0108336	0.00979019	0.0204637	0.969553	0.0152897	0.0115627
PINLYP	ENSG00000234465	0.027624	0.032991	0.0148425	0.0479677	0.0438092	0.0355402	0.0319941	0.116587	0.0330288	0.0226106	0.784543	0.266144	0.0182834	0.015193	0.0203258	0.0350435	0.00362208	0.0280925	0.024575	0.00701305	0.00898286	0.00846333	0.00680172	0.00625531	0.00458323	0.0080894	0.00929376	0.0199457	0.968376	0.0159578	0.0151923
PER1	ENSG00000179094	0.0102736	0.0309178	0.00519166	0.0314402	0.00922986	0.967695	0.00570983	0.0115371	0.0153689	0.00834326	0.0173318	0.0116515	0.0268002	0.00443115	0.00837495	0.0190496	0.00178799	0.00925318	0.00991967	0.0134104	0.00819757	0.012643	0.173146	0.173393	0.00318627	0.0220015	0.0100542	0.024546	0.64131	0.0230067	0.0129849
C2orf82	ENSG00000182600	0.967374	0.00835305	0.0315718	0.0407343	0.0117371	0.0159054	0.0119332	0.0306975	0.00980066	0.00832103	0.0186943	0.00953737	0.00867717	0.00432439	0.00507017	0.0123264	0.00146662	0.00490759	0.00477041	0.00584614	0.0182989	0.0237835	0.00147723	0.00115478	0.00321603	0.00362164	0.00370069	0.0278081	0.00169868	0.0189095	0.0074604
PGS1	ENSG00000087157	0.0288425	0.031356	0.0118444	0.190132	0.552741	0.0303473	0.0159668	0.472451	0.929298	0.0160033	0.0684299	0.0126688	0.776704	0.00395441	0.0209576	0.38291	0.00125388	0.00373548	0.00407813	0.926463	0.00552584	0.00546991	0.00429166	0.0115574	0.0606896	0.00602881	0.0189366	0.00821587	0.966972	0.0108131	0.0269982
HAUS6	ENSG00000147874	0.464224	0.0352824	0.0388861	0.0574807	0.0347955	0.136474	0.0515575	0.0367189	0.0257837	0.0475439	0.0388536	0.117538	0.0405952	0.301579	0.129896	0.0512872	0.00404844	0.0131362	0.0208797	0.246939	0.014692	0.0170812	0.37619	0.966965	0.0393786	0.0187817	0.0457536	0.0158569	0.0106397	0.0174061	0.13308
MAP3K12	ENSG00000139625	0.0125723	0.0114189	0.00726582	0.0145127	0.0123804	0.017106	0.285113	0.0142399	0.00578655	0.0269215	0.0143101	0.465979	0.00797917	0.00727294	0.336023	0.0128791	0.00349756	0.00386911	0.00416811	0.00507552	0.00599132	0.00430475	0.00536733	0.00343029	0.00397671	0.0113857	0.00571444	0.447543	0.601263	0.966869	0.00363804
COL9A3	ENSG00000092758	0.0164383	0.00765123	0.00420133	0.0114203	0.014543	0.0362613	0.00644325	0.0105793	0.00479025	0.00629533	0.0069703	0.0233494	0.00325901	0.00589625	0.00807031	0.00209535	0.000721188	0.0284956	0.0132752	0.00248843	0.00981109	0.0114391	0.0023105	0.00306045	0.00233053	0.00262947	0.00265223	0.0045263	0.966854	0.0059443	0.00931879
CDKN2D	ENSG00000129355	0.735559	0.0199695	0.966811	0.453129	0.965586	0.0420901	0.652358	0.651188	0.0428258	0.0246535	0.082896	0.0488654	0.0783824	0.0187075	0.0380361	0.0717806	0.00325591	0.00654226	0.00634674	0.00674329	0.0121655	0.0172857	0.00108349	0.00123466	0.0101268	0.00700848	0.0142251	0.0138964	0.918787	0.0231244	0.0109671
FURIN	ENSG00000140564	0.644929	0.023066	0.0191862	0.00620606	0.00754337	0.0143575	0.00515928	0.0100584	0.0243314	0.00532975	0.0206511	0.010098	0.00757945	0.00177934	0.0120178	0.00490996	0.000756927	0.00410338	0.00329748	0.0011026	0.00178356	0.00209679	0.00131172	0.00143399	0.00155348	0.965687	0.780689	0.00459333	0.0569652	0.00230439	0.00774073
ILF3	ENSG00000129351	0.843385	0.0159859	0.828947	0.0674925	0.965551	0.0310502	0.604329	0.648983	0.014466	0.014158	0.0424132	0.0425225	0.023505	0.00631121	0.0152635	0.032538	0.00190607	0.00381886	0.0040259	0.00605583	0.00738936	0.00591343	0.00106298	0.00142706	0.00339946	0.00398894	0.00911642	0.00963515	0.859955	0.0104776	0.00612069
KRI1	ENSG00000129347	0.541718	0.0721439	0.819669	0.576715	0.965532	0.0347369	0.21801	0.30354	0.0374098	0.0300926	0.0688589	0.0761525	0.0600852	0.0211589	0.0511503	0.075851	0.00294195	0.00684474	0.00691717	0.00371606	0.0170943	0.0159433	0.239736	0.239834	0.00870153	0.00674879	0.0118136	0.0121859	0.951355	0.0196011	0.0105938
ATG4D	ENSG00000130734	0.687819	0.00548762	0.0405832	0.259172	0.965515	0.0260446	0.0479248	0.0572511	0.00844353	0.00827166	0.0121294	0.0177666	0.0148124	0.00418206	0.0132837	0.0237688	0.000768196	0.00159999	0.00151355	0.000220818	0.00180822	0.00231321	3.223e-05	3.032e-05	0.00268971	0.00179481	0.00309012	0.00408443	0.764744	0.00699572	0.00308518
KEAP1	ENSG00000079999	0.331383	0.00376075	0.0822118	0.000282924	0.965466	0.0163447	0.00689556	0.149127	0.00415649	0.00379742	0.00669132	0.00834405	0.0058058	0.00157432	0.00703492	0.00936584	0.000488433	0.000975427	0.000986009	0.000635097	0.00113817	0.0010995	0.00029948	0.00027316	0.000840669	0.000891669	0.00122024	0.00277724	0.332614	0.00259301	0.00143465
GNPDA1	ENSG00000113552	0.965227	0.445437	0.877755	0.0676359	0.0289022	0.0211169	0.020299	0.0345731	0.0318043	0.0463641	0.0160656	0.0328351	0.0218371	0.0291854	0.0153283	0.0180254	0.00371649	0.00945151	0.00548624	0.00488354	0.0197399	0.0146876	0.0191078	0.0164233	0.00529548	0.0101267	0.00888668	0.00852422	0.0061705	0.0108246	0.0632447
MXD3	ENSG00000213347	0.0176804	0.0136011	0.964857	0.031273	0.0485024	0.0707215	0.143086	0.258892	0.317901	0.0142764	0.0230757	0.0292389	0.408631	0.0230779	0.0107075	0.124543	0.00544232	0.0167704	0.0159469	0.00674887	0.0175298	0.0123621	0.0304482	0.14876	0.0284472	0.00604505	0.00631555	0.0147762	0.0672818	0.0152325	0.011282
SNAI2	ENSG00000019549	0.0410682	0.0252044	0.0134735	0.0186944	0.0157114	0.0290168	0.0351255	0.357321	0.0358694	0.0442508	0.0184695	0.0554924	0.0513471	0.0167448	0.0572377	0.0273551	0.00700483	0.00876102	0.0087009	0.00664456	0.00816044	0.0118331	0.00774221	0.00552366	0.0201512	0.0276041	0.0603962	0.064386	0.964749	0.00996116	0.0357995
TM6SF2	ENSG00000213996	0.0163044	0.0100154	0.0364174	0.0216026	0.148361	0.0304842	0.00996244	0.0116131	0.0160136	0.0219839	0.182815	0.0177562	0.0209738	0.106519	0.00680753	0.0739479	0.046765	0.0195831	0.0174312	0.00312539	0.0069918	0.00553713	0.959427	0.964061	0.963324	0.0105949	0.00763802	0.0109282	0.399235	0.0119199	0.0281656
ITFG3	ENSG00000167930	0.0051796	0.0062229	0.0104656	0.0109917	0.0147346	0.0210643	0.0058852	0.042938	0.0665456	0.29594	0.963915	0.334002	0.0194128	0.0105191	0.00326561	0.135191	0.427864	0.00639599	0.00771345	0.00396012	0.00289993	0.00346636	0.00269493	0.00182698	0.0037205	0.00894528	0.00884958	0.237661	0.0591001	0.221357	0.0041454
MKX	ENSG00000150051	0.0210226	0.0151506	0.00938859	0.0227358	0.0432515	0.0357474	0.0153687	0.0163146	0.0174337	0.0184764	0.0205045	0.0216993	0.0170311	0.00729952	0.0105786	0.0248907	0.0028233	0.00700169	0.0077168	0.00640466	0.0307877	0.0360795	0.00538912	0.00548112	0.0128812	0.00801666	0.00717608	0.00975375	0.00108445	0.963137	0.0238017
SLC44A2	ENSG00000129353	0.60175	0.0607518	0.11933	0.0689581	0.96313	0.0263315	0.0470294	0.0703568	0.0117509	0.0104447	0.0109062	0.0191482	0.0199404	0.00679403	0.00664367	0.0232921	0.0012004	0.00302678	0.00298548	0.000601662	0.00783432	0.00507831	0.00063469	0.00044401	0.0030566	0.00289243	0.00486405	0.00545122	0.837802	0.00741724	0.00451286
CDC37	ENSG00000105401	0.655259	0.121771	0.687251	0.00183528	0.963114	0.0215459	0.154048	0.273963	0.013416	0.023723	0.0348721	0.0349015	0.0177231	0.0101389	0.00558551	0.0201936	0.00169506	0.00565532	0.00636266	0.0028257	0.0137974	0.00981129	0.00212743	0.00229634	0.0060115	0.00943227	0.0084876	0.00942443	0.880191	0.00661224	0.0042978
C19orf38	ENSG00000214212	0.0817276	0.0030754	0.0845548	0.0755044	0.963085	0.0065183	0.00231805	0.0245248	0.00467668	0.00357928	0.00357176	0.00691552	0.01001	0.00182671	0.00408784	0.0146747	0.000424564	0.000791968	0.00072797	5.83954e-05	0.00367788	0.0020573	2.273e-05	2.582e-05	0.00115035	0.000657312	0.000893707	0.00217657	0.342927	0.00267636	0.00144079
PDE4A	ENSG00000065989	0.473954	0.0685304	0.662838	0.000346441	0.963067	0.0167722	0.172082	0.288434	0.00729919	0.00959179	0.0310738	0.029474	0.00951523	0.00638453	0.00369425	0.00987418	0.00118535	0.00295693	0.00384373	0.00222101	0.0113645	0.00719178	0.00136516	0.00128354	0.00151883	0.00431472	0.00724491	0.00517187	0.811139	0.00369754	0.00280399
ICAM3	ENSG00000076662	0.180477	0.0599285	0.00713628	0.000208499	0.963048	0.00133957	0.0301261	0.0242763	0.00850538	0.0168419	0.00484495	0.0410695	0.0121231	0.00520662	0.00214498	0.00297246	0.000570014	0.00195828	0.00187996	0.00153892	0.00522674	0.00303716	0.00197114	0.00206367	0.000817732	0.00265266	0.00336997	0.00391476	0.809493	0.00590232	0.00275701
AC010327.2	ENSG00000269808	0.0128221	0.0125038	0.0526567	0.024027	0.0952419	0.963036	0.0264783	0.0391165	0.010023	0.0240485	0.0555812	0.00913806	0.0394504	0.00480335	0.0139016	0.0398339	0.00124019	0.0143456	0.0124481	0.00399058	0.00923224	0.00836253	0.00277077	0.00380825	0.00278723	0.0462568	0.00848183	0.00948284	0.00166491	0.0098277	0.0029187
RP11-793H13.10	ENSG00000267281	0.0167349	0.0103913	0.00896064	0.018938	0.0146571	0.0249771	0.23309	0.0103715	0.00770922	0.0311621	0.0464749	0.465384	0.00900666	0.00746986	0.337144	0.0128472	0.0055726	0.00457818	0.00431674	0.00715022	0.00673077	0.00475821	0.00832589	0.00370995	0.00386816	0.00764734	0.0065869	0.589132	0.496215	0.963015	0.00558378
TARBP2	ENSG00000139546	0.0109842	0.00763958	0.00721929	0.0135497	0.0104237	0.0145034	0.215063	0.00754641	0.00521395	0.0268604	0.0224263	0.459686	0.00603286	0.00569498	0.335843	0.0100281	0.00383447	0.00335049	0.00335657	0.00574714	0.00514061	0.00314263	0.00681915	0.00281868	0.00272207	0.00680895	0.00539679	0.446578	0.495133	0.962939	0.00334657
NPFF	ENSG00000139574	0.0109131	0.00765917	0.0072042	0.0135634	0.0104345	0.0145149	0.21506	0.00754961	0.00519486	0.0267575	0.0224201	0.459513	0.00600126	0.00571972	0.335844	0.0100526	0.00381898	0.00335547	0.00336057	0.00560284	0.00515024	0.00314943	0.00610964	0.00278478	0.00269377	0.00683052	0.00539319	0.446578	0.495134	0.962939	0.00336321
AHR	ENSG00000106546	0.0896542	0.0411475	0.0269743	0.110991	0.962879	0.128029	0.0427761	0.0810233	0.0383786	0.0756262	0.039316	0.0652643	0.0423984	0.0243505	0.0393611	0.0430879	0.00649325	0.0275536	0.0254986	0.04335	0.0467454	0.0320054	0.0163667	0.054815	0.0122949	0.012346	0.0144421	0.0167378	0.0529491	0.0239411	0.0345227
VIMP	ENSG00000131871	0.0783439	0.0317497	0.0362452	0.0201931	0.0252438	NA	0.0267666	0.0584958	0.0467284	0.024693	0.028335	0.0247582	0.0697664	0.0209922	0.0331543	0.0374753	0.00278889	0.0121636	0.0127593	0.00686048	0.0164414	0.0222557	0.00758637	0.00551983	0.00603499	0.0116409	0.00781926	0.0125081	0.962347	0.0118095	0.00905883
AMHR2	ENSG00000135409	0.0163558	0.0152901	0.0119704	0.0724535	0.0176504	0.0221264	0.661643	0.0131068	0.0112778	0.0439117	0.0170167	0.622741	0.0109133	0.00748144	0.0084472	0.0155459	0.00778756	0.00898241	0.00764502	0.0121122	0.0134655	0.00669213	0.00831943	0.00487103	0.00456006	0.00956672	0.00751729	0.416348	0.583061	0.961696	0.00532513
PRKCA	ENSG00000154229	0.0233742	0.0409218	0.0318795	0.00930467	0.0347577	0.037875	0.0148184	0.00586903	0.0159826	0.0202339	0.0194193	0.0285353	0.0217399	0.0190319	0.0217105	0.0175772	0.00273343	0.00679505	0.00747025	0.0110006	0.0316661	0.0377112	0.0487814	0.0293703	0.00921214	0.0117571	0.00914842	0.00996776	0.961261	0.00585736	0.0140494
FAM208B	ENSG00000108021	0.109408	0.0216744	0.960978	0.0180863	0.108121	0.0365879	0.00446526	0.0796622	0.0282014	0.0146677	0.0170975	0.0165152	0.0243716	0.00978782	0.0134143	0.0161226	0.00119332	0.00675941	0.0105851	0.008491	0.00644438	0.00683533	0.0145287	0.00335057	0.00361979	0.00465982	0.00517116	0.0146102	0.00198118	0.00754043	0.00679725
TOP1	ENSG00000198900	0.0714971	0.0300869	0.0283304	0.0232949	0.0319229	0.101246	0.0475296	0.0540299	0.0460435	0.302363	0.0362614	0.737429	0.0318334	0.0172161	0.0167072	0.0423622	0.0560649	0.46293	0.683952	0.0093247	0.0231607	0.0305977	0.940573	0.960464	0.456372	0.0736669	0.0728885	0.0179363	0.107154	0.0172104	0.566269
AC006486.1	ENSG00000204957	0.0122919	0.0109864	0.00922116	0.0102144	0.095976	0.0919184	0.0100637	0.0214959	0.0071449	0.00620132	0.0069018	0.00591246	0.0251957	0.00703847	0.00335961	0.00977768	0.00893777	0.00548586	0.008721	0.0046238	0.00440862	0.019487	0.00534789	0.00348868	0.00292763	0.00378237	0.00348861	0.00388051	0.960406	0.00480071	0.00436582
RBL2	ENSG00000103479	0.0520456	0.0294393	0.0221189	0.0331555	0.027326	0.146827	0.0390955	0.065197	0.0233846	0.0334185	0.0300118	0.0335565	0.0382607	0.223593	0.0134367	0.0470579	0.00348705	0.0093869	0.0112593	0.00456037	0.0135865	0.0430434	0.00791421	0.0112621	0.0248775	0.00662542	0.00777763	0.0147575	0.960231	0.0103612	0.0113559
IGF1	ENSG00000017427	0.0148227	0.0132363	0.00742456	0.0136195	0.0169252	0.020229	0.00970798	0.0165864	0.0111402	0.0160967	0.0255471	0.0197903	0.0121	0.0063114	0.0150555	0.0243474	0.00261393	0.00882454	0.0266911	0.00544367	0.0136247	0.0131877	0.00570506	0.00586518	0.00614856	0.00907129	0.00624353	0.00672101	0.959639	0.0083199	0.00793904
C5orf56	ENSG00000197536	0.814228	0.0701563	0.052911	0.0117946	0.0216458	0.158791	0.0583894	0.204956	0.0164592	0.0921236	0.0291363	0.0149628	0.0141305	0.958525	0.135889	0.00984101	0.00192921	0.00474117	0.00877088	0.00936148	0.00669328	0.00591477	0.027904	0.0149721	0.0490855	0.00618078	0.0152954	0.0132721	0.64587	0.012466	0.00837539
PHTF2	ENSG00000006576	0.0513482	0.220345	0.030202	0.0602604	0.0391386	0.173595	0.152446	0.128932	0.050882	0.0533129	0.166929	0.0481673	0.0578522	0.0667819	0.105689	0.0557583	0.00585725	0.0237961	0.0151799	0.0271438	0.13897	0.199113	0.031221	0.0183824	0.0262816	0.0289589	0.0162393	0.0251893	0.958407	0.0458194	0.0518146
TMEM60	ENSG00000135211	0.0509049	0.220047	0.0301119	0.0596845	0.0391585	0.172522	0.152406	0.128672	0.0505837	0.0530493	0.166887	0.047881	0.0575964	0.0664869	0.105478	0.0554945	0.00585639	0.0236565	0.0151038	0.0270132	0.138688	0.198539	0.030935	0.0182531	0.0259949	0.0288061	0.0161334	0.0250504	0.958388	0.0456458	0.0516113
SLC9B1	ENSG00000164037	0.616917	0.0576586	0.741868	0.958194	0.0337585	0.0722981	0.0856506	0.453926	0.03968	0.0384645	0.0395244	0.0309282	0.0386338	0.0742967	0.0208366	0.0539378	0.16579	0.33628	0.680645	0.226109	0.0178992	0.0205691	0.00672499	0.0112992	0.0267519	0.193955	0.189594	0.0471865	0.342913	0.0260631	0.23826
CNTRL	ENSG00000119397	0.0623848	0.114172	0.0152675	0.0320323	0.847355	0.0104995	0.0168191	0.0693675	0.0254323	0.0247864	0.0388092	0.0263768	0.0252551	0.0230315	0.0138514	0.025015	0.00778002	0.021331	0.0342028	0.00963257	0.0106158	0.00857988	0.0134533	0.00813863	0.0124618	0.0532949	0.0134936	0.0236311	0.957909	0.694454	0.02098
DOK3	ENSG00000146094	0.00670736	0.00440846	0.957563	0.0152714	0.0292994	0.0229365	0.0221541	0.228869	0.300584	0.00731943	0.00811355	0.0174161	0.372093	0.00551623	0.00312343	0.0984112	0.00202216	0.00484193	0.00459917	0.0014365	0.010408	0.00600695	0.00459709	0.0209749	0.00597868	0.00177942	0.00213812	0.00437506	0.000583912	0.00473985	0.0061285
DDX41	ENSG00000183258	0.00641794	0.00418206	0.957556	0.014848	0.028437	0.0217041	0.0218787	0.227621	0.300461	0.00719589	0.00783818	0.0171566	0.371585	0.00542381	0.00303621	0.0978135	0.00192662	0.00364489	0.00404249	0.00131847	0.0102263	0.00585025	0.00151941	0.00122673	0.00418144	0.00162994	0.0019969	0.00425226	0.00170526	0.00465359	0.00604891
CTDSP2	ENSG00000175215	0.0244778	0.0681768	0.952157	0.957463	0.43762	0.0485077	0.0762619	0.0947489	0.0675232	0.0183492	0.0220619	0.0267001	0.0229493	0.0568836	0.338472	0.0175529	0.00606427	0.0180042	0.0309959	0.111377	0.0119508	0.0325139	0.0133217	0.00709771	0.109381	0.0102402	0.00735353	0.024653	0.505109	0.0113379	0.010738
PPM1N	ENSG00000213889	0.173183	0.014282	0.0112769	0.0255858	0.023506	0.0505686	0.0703451	0.0453338	0.0144723	0.0126838	0.00860695	0.0200784	0.00698677	0.00130278	0.00511643	0.0252518	0.957114	0.0490675	0.0622147	0.064665	0.00741625	0.0100783	0.482573	0.484775	0.00382768	0.00422657	0.0065815	0.0372482	0.0188521	0.38317	0.0280237
RTN2	ENSG00000125744	0.173118	0.0140364	0.0112209	0.0254084	0.0233123	0.0501905	0.0699874	0.0445967	0.0142845	0.0125953	0.0085214	0.0197441	0.00684057	0.00130243	0.00510763	0.0252315	0.957112	0.0490653	0.0622274	0.0646573	0.00739527	0.0100541	0.482573	0.484775	0.00382663	0.00419461	0.00635877	0.0366146	0.0188519	0.353918	0.0280237
VAMP4	ENSG00000117533	0.00867064	0.0463689	0.00825332	0.015638	0.0108843	0.014143	0.0353901	0.0162249	0.0773506	0.0376188	0.0153753	0.0171258	0.0346593	0.505106	0.956955	0.031675	0.00313726	0.00579072	0.00451717	0.00537711	0.0564038	0.0173236	0.00324666	0.00249156	0.00483381	0.00442027	0.00340617	0.00211802	0.00894543	0.00386028	0.00665701
RBMS2	ENSG00000076067	0.00489357	0.0045508	0.00433885	0.00733285	0.00140986	0.00980812	0.00177141	0.041497	0.0319476	0.00249545	0.00511092	0.00291035	0.114671	0.956882	0.0855351	0.0689081	0.00219057	0.0146044	0.125373	0.131441	0.063087	0.0143797	0.00613525	0.00477194	0.135596	0.00839926	0.014141	0.0437833	0.0427313	0.00436851	0.00268784
HOXC6	ENSG00000197757	0.0285697	0.0117878	0.00940927	0.0278325	0.0155643	0.0485336	0.0159539	0.014215	0.0320248	0.0316565	0.0322699	0.121965	0.0246229	0.189444	0.337216	0.0262932	0.00383379	0.00663996	0.00717218	0.00516164	0.0138955	0.0162146	0.00746708	0.00457185	0.00420193	0.00656078	0.00466182	0.945874	0.0058105	0.95686	0.0281556
VASP	ENSG00000125753	0.174585	0.0139793	0.0123481	0.0230711	0.0141112	0.0380097	0.0684767	0.032389	0.00867749	0.0110857	0.00851264	0.0213863	0.00731384	0.00159608	0.00352845	0.0540845	0.956745	0.0811929	0.147218	0.0673894	0.00495655	0.00483221	0.806447	0.807279	0.0039856	0.00337254	0.00459103	0.0330108	0.130238	0.0664727	0.021135
GPR162	ENSG00000250510	NA	0.0291365	0.942709	0.956228	0.0247063	0.154597	0.0354058	0.0475318	0.0609108	0.0248496	0.0239667	0.0401403	0.040398	0.011042	0.0147973	0.0693554	0.0024263	0.0203071	0.0161124	0.00737439	0.0102168	0.0185195	0.0116788	0.0101499	0.0194134	0.0120501	0.0134961	0.0102249	0.0739083	0.0127859	0.0364123
HIST1H2AD	ENSG00000196866	0.0170469	0.0154966	0.00531056	0.022251	0.00649812	0.0195949	0.0289854	0.0283192	0.0397532	0.956204	0.011062	0.791741	0.010381	0.00304969	0.00358482	0.200922	0.000886349	0.00648396	0.0138158	0.00405011	0.0082895	0.00705271	0.00227221	0.00174187	0.0117623	0.00388446	0.00405464	0.00344233	0.00263045	0.011272	0.0110761
HIST1H3D	ENSG00000197409	0.0170469	0.0154966	0.00531056	0.022251	0.00649812	0.0195949	0.0289854	0.0283192	0.0397532	0.956204	0.011062	0.791741	0.010381	0.00304969	0.00358482	0.200922	0.000886349	0.00648396	0.0138158	0.00405011	0.0082895	0.00705271	0.00227221	0.00174187	0.0117623	0.00388446	0.00405464	0.00344233	0.00263045	0.011272	0.0110761
MINOS1	ENSG00000173436	0.0445822	0.0238841	0.0243963	0.106878	0.0178439	0.0326916	0.0302354	0.00109712	0.0398337	0.0199887	0.0400974	0.0191448	0.0510801	0.0099578	0.0105538	0.039086	0.00220227	0.00760909	0.00884525	0.00845471	0.011277	0.00765306	0.00478902	0.00798431	0.00500186	0.0062119	0.00914222	0.0107451	0.955052	0.0216894	0.0122545
MINOS1-NBL1	ENSG00000270136	0.0444204	0.0237801	0.0242181	0.106713	0.0177613	0.0325724	0.0301391	0.00109585	0.0394997	0.0197841	0.0396718	0.0189401	0.0507044	0.00986342	0.0104439	0.0389589	0.00216151	0.00755409	0.00879171	0.00840252	0.0110279	0.00757327	0.0047463	0.00791083	0.0049673	0.00612356	0.00910106	0.0106778	0.954999	0.0214386	0.0121592
RASA2	ENSG00000155903	0.10563	0.0148429	0.0768855	0.0327793	0.0823167	0.0726667	0.0847923	0.0273333	0.0226907	0.372524	0.0227891	0.586526	0.0222915	0.0214413	0.022878	0.417338	0.9547	0.0138933	0.0208533	0.0074429	0.0104285	0.0128593	0.00423083	0.00446284	0.00709346	0.00730812	0.00850012	0.00958289	0.189993	0.0118282	0.0289338
PRR7	ENSG00000131188	0.00453766	0.00203406	0.95466	0.0118462	0.0280978	0.0128333	0.00864593	0.209835	0.294217	0.00446043	0.00324564	0.00353395	0.353984	0.0043301	0.00158403	0.0876232	0.000886165	0.0026434	0.00177004	0.000843157	0.00200933	0.00133107	0.0213867	0.115002	0.00421055	0.000890883	0.00121243	0.0030854	0.000284933	0.0018564	0.00498524
EFCAB12	ENSG00000172771	0.0171238	0.0212242	0.0158243	0.0281531	0.0332698	0.0420122	0.0213454	0.0168759	0.0251035	0.0308843	0.0230089	0.0266342	0.0440229	0.0343211	0.0247154	0.0686046	0.0044763	0.0117613	0.0132924	0.00548965	0.0209561	0.0144612	0.01407	0.00765354	0.00764466	0.00637834	0.00853379	0.0135204	0.953778	0.0161445	0.031319
EMILIN2	ENSG00000132205	0.0390526	0.0504029	0.0347058	0.14944	0.0397311	0.105749	0.0635978	0.0533836	0.0190299	0.029414	0.0430979	0.0419673	0.0334715	0.0287382	0.0731895	0.0351011	0.00532898	0.165232	0.118122	0.0127027	0.100732	0.0405202	0.0165911	0.0204156	0.0173098	0.0247952	0.0463584	0.0179857	0.953402	0.0220795	0.0161875
NPC1L1	ENSG00000015520	0.0303812	0.0172527	0.0145562	0.0259592	0.0143971	0.0238426	0.0192294	0.011862	0.0767073	0.128096	0.0256826	0.180875	0.0335879	0.0120289	0.017066	0.0947637	0.00294126	0.78192	0.748365	0.00459649	0.0064043	0.0103397	0.752592	0.953214	0.0375836	0.00552812	0.00562839	0.00506026	0.0258689	0.0059247	0.0141909
ACRBP	ENSG00000111644	0.000207691	0.0363575	0.947486	0.952972	0.0293264	0.167581	0.0540189	0.0642816	0.0598722	0.0304836	0.0295582	0.0636133	0.053913	0.014208	0.0187863	0.0798128	0.0061069	0.022632	0.0184538	0.00866258	0.0248719	0.0237792	0.014742	0.0136548	0.0233575	0.0148992	0.017193	0.0141504	0.100665	0.0177544	0.0394007
MLF2	ENSG00000089693	0.0001109	0.0332378	0.944707	0.952682	0.0267168	0.153317	0.0363578	0.042592	0.0577502	0.0228473	0.0217665	0.039562	0.0423465	0.0115914	0.014693	0.0588493	0.00250516	0.0187477	0.0155821	0.00738157	0.0115591	0.0177594	0.010031	0.0112355	0.0174853	0.0114701	0.016133	0.0110165	0.099627	0.0154031	0.0369781
LAG3	ENSG00000089692	0.0001109	0.0331279	0.944703	0.952671	0.0266257	0.153121	0.0362332	0.0424842	0.0575567	0.021837	0.0216401	0.0392327	0.0413385	0.0114444	0.0145957	0.058011	0.0024656	0.0186087	0.0154872	0.00722151	0.0115078	0.0176936	0.0099147	0.0111092	0.017224	0.0113738	0.0153461	0.010953	0.0996132	0.0153218	0.0368911
ING4	ENSG00000111653	8.05987e-05	0.0339812	0.947317	0.952472	0.0300308	0.14164	0.0546016	0.0604654	0.0719624	0.0304261	0.0299748	0.063658	0.0543666	0.0142346	0.0195324	0.0823172	0.00686383	0.0231717	0.0188184	0.00886454	0.0307658	0.0259354	0.0153288	0.0139511	0.0230449	0.014808	0.0173065	0.0140247	0.0772396	0.0177863	0.0398606
[truncated: 2,039 more rows]

## Sheet: Known candidate AI genes
Table S3. Candidate genes prioritized on the basis of GWAS and PCHi-C data
Tab 3. Pubmed IDs of publications that implicate the prioritized genes in the respective autoimmune diseases (obtained from ImmunoBase).
[truncated: 2,605 more rows]

## Sheet: Genes in known AI DSRs
Table S3. Candidate genes prioritized on the basis of GWAS and PCHi-C data
[truncated: 2,606 more rows]

[truncated: 2 more sheets: IBD DE genes, Top-scoring SNPs and fragments]
