# Supplementary material for: Lineage-Specific Genome Architecture Links Enhancers and Non-coding Disease Variants to Target Gene Promoters
Source: Cell. 2016 Nov 17;167(5):1369–1384.e19. doi: 10.1016/j.cell.2016.09.037 (PMC5123897; doi:10.1016/j.cell.2016.09.037)
Supplement: Data S1. Processed Datasets Generated in This Study [file mmc4.zip]

Archive with 1 entries (1 files):
- DATA_S1.zip
